# Supplementary material for: Crystal structure and Hirshfeld surface analysis of the coordination compound di­aqua­[5,10,15,20-tetra­kis­(4-chloro­phen­yl)porphyrinato-κ4N]magnesium(II)
Source: Acta Crystallogr E Crystallogr Commun. 2026 Feb 5;82(Pt 3):249–53. doi: 10.1107/S2056989026000836 (PMC12961653; doi:10.1107/S2056989026000836)
Supplement: Supplementary file 1 [file e-82-00249-sup1.cif]

##############################################################################
#                                                                            #
# This CIF contains the data in a paper accepted for publication in          #
# Acta Crystallographica Section E. It conforms to the requirements of       #
# Notes for Authors for Acta Crystallographica Section E, and has been       #
# peer reviewed under the auspices of the IUCr Commission on Journals.       #
#                                                                            #
# Full details of the Crystallographic Information File format               #
# are given in the paper "The Crystallographic Information File (CIF):       #
# a New Standard Archive File for Crystallography" by S. R. Hall, F. H.      #
# Allen and I. D. Brown [Acta Cryst. (1991), A47, 655-685].                  #
#                                                                            #
# The current version of the core CIF dictionary is obtainable from          #
# ftp://ftp.iucr.org/pub/cif_core.dic.                                       #
#                                                                            #
# Software is freely available for graphical display of the structure(s)     #
# in this CIF. For information consult the CIF software page                 #
# http://www.iucr.org/resources/cif/software.                                #
#                                                                            #
# This file may be used for bona fide research purposes within the           #
# scientific community so long as proper attribution is given to the journal # 
# article from which it was obtained.                                        #
#                                                                            #
##############################################################################
data_I
_audit_creation_method     SHELXL-2013
_journal_date_recd_electronic     2026-01-05
_journal_date_accepted     2026-01-27
_journal_name_full     'Acta Crystallographica, Section E'
_journal_year     2026
_journal_volume     82
_journal_issue      1
_journal_page_first     0
_journal_page_last     0
_journal_paper_category     GM
_journal_paper_doi     10.1107/S2056989026000836
_journal_coeditor_code     TX2107
_publ_contact_author_name     'Dr Mona A. Alamri'
_publ_contact_author_address
;
Department of Chemistry, College of Science, Qassim University, Buraidah 52571,
 Saudi Arabia.
;
_publ_contact_author_email     M.alamri@qu.edu.sa
_publ_contact_author_fax     ?
_publ_contact_author_phone     '+966502942802'
_publ_section_title
;\
Crystal structure and Hirshfeld surface analysis of the coordination compound
diaqua[5,10,15,20-tetrakis(4-chlorophenyl)porphyrinato-\k^4^<i>N</i>]\
magnesium(II)
;
loop_
    _publ_author_name
    _publ_author_footnote
    _publ_author_address
    'Alamri, Mona A. ' .
;
Department of Chemistry, College of Science, Qassim University, Buraidah 52571,
 Saudi Arabia.
;
_publ_section_synopsis
;\
The molecular structure and Hirshfeld surface analysis of the
diaqua[5,10,15,20-tetrakis(4-chlorophenyl)porphyrinato-\k^4^<i>N</i>}\
magnesium(II) coordination compound with the formula
[Mg(C~44~H~28~ClN~4~O~2~)(H~2~O)~2~] is described. The crystal structure of
this new Mg^II^ metalloporphyrin features C---H...\p interactions involving
the pyrrole rings and non-conventional O---H...Cl hydrogen bonds between the
axial aqua ligand and a nearby [Mg(TClPP)(H~2~O)~2~] molecule.
;
_chemical_name_systematic
;\
Diaqua[5,10,15,20-tetrakis(4-chlorophenyl)porphyrinato-\k^4^<i>N</i>]\
magnesium(II)
;
_chemical_name_common     ?
_chemical_formula_moiety     'C44 H28 Cl4 Mg N4 O2'
_chemical_formula_sum     'C44 H28 Cl4 Mg N4 O2'
_chemical_formula_iupac     '[Mg (C44 H24 Cl4 N4) (H2 O)2]'
_chemical_formula_weight     810.81
_chemical_melting_point     ?
_space_group_crystal_system     tetragonal
_space_group_name_H-M_alt     'I 4/m'
_space_group_name_Hall     '-I 4'
loop_
    _space_group_symop_operation_xyz
    'x, y, z'
    '-x, -y, z'
    '-y, x, z'
    'y, -x, z'
    'x+1/2, y+1/2, z+1/2'
    '-x+1/2, -y+1/2, z+1/2'
    '-y+1/2, x+1/2, z+1/2'
    'y+1/2, -x+1/2, z+1/2'
    '-x, -y, -z'
    'x, y, -z'
    'y, -x, -z'
    '-y, x, -z'
    '-x+1/2, -y+1/2, -z+1/2'
    'x+1/2, y+1/2, -z+1/2'
    'y+1/2, -x+1/2, -z+1/2'
    '-y+1/2, x+1/2, -z+1/2'
_cell_length_a     14.605(2)
_cell_length_b     14.605(2)
_cell_length_c     9.4397(19)
_cell_angle_alpha     90
_cell_angle_beta     90
_cell_angle_gamma     90
_cell_volume     2013.5(7)
_cell_formula_units_Z     2
_cell_measurement_reflns_used     8167
_cell_measurement_theta_min     2.56
_cell_measurement_theta_max     27.500
_cell_measurement_temperature     200(2)
_exptl_crystal_description     block
_exptl_crystal_colour     blue
_exptl_crystal_size_max     0.30
_exptl_crystal_size_mid     0.30
_exptl_crystal_size_min     0.30
_exptl_crystal_density_diffrn     1.337
_exptl_crystal_density_meas     ?
_exptl_crystal_density_method     ?
_exptl_crystal_F_000     832
_exptl_absorpt_coefficient_mu     0.352
_exptl_absorpt_correction_type     multi-scan
_exptl_absorpt_process_details
;
(SADABS; Krause <i>et al.</i>,  2015)
;
_exptl_absorpt_correction_T_min     0.71141
_exptl_absorpt_correction_T_max     1
_exptl_special_details     ?
_diffrn_ambient_temperature     200(2)
_diffrn_source     'Incoatec ISG250'
_diffrn_radiation_type     MoK\a
_diffrn_radiation_wavelength     0.71073
_diffrn_measurement_device_type     'Bruker AXS Enraf--Nonius Kappa APEXII'
_diffrn_measurement_device     '\k-geometry 4 circles diffractometer'
_diffrn_measurement_method     '\f and \w scans'
_diffrn_detector     'CCD area detector'
_diffrn_detector_area_resol_mean     ?
_diffrn_reflns_number     8146
_diffrn_reflns_av_R_equivalents     0.0321
_diffrn_reflns_av_unetI/netI     0.0176
_diffrn_reflns_theta_min     2.569
_diffrn_reflns_theta_max     27.524
_diffrn_reflns_theta_full     25.242
_diffrn_measured_fraction_theta_max     0.986
_diffrn_measured_fraction_theta_full     0.989
_diffrn_reflns_limit_h_min     -18
_diffrn_reflns_limit_h_max     18
_diffrn_reflns_limit_k_min     -17
_diffrn_reflns_limit_k_max     18
_diffrn_reflns_limit_l_min     -9
_diffrn_reflns_limit_l_max     12
_refine_special_details     ?
_reflns_number_total     1216
_reflns_number_gt     1078
_reflns_threshold_expression     'I > 2\s(I)'
_refine_ls_structure_factor_coef     Fsqd
_refine_ls_matrix_type     full
_refine_ls_R_factor_all     0.0460
_refine_ls_R_factor_gt     0.0408
_refine_ls_wR_factor_gt     0.1098
_refine_ls_wR_factor_ref     0.1152
_refine_ls_goodness_of_fit_ref     1.071
_refine_ls_restrained_S_all     1.071
_refine_ls_number_reflns     1216
_refine_ls_number_parameters     78
_refine_ls_number_restraints     1
_refine_ls_hydrogen_treatment     constr
_refine_ls_weighting_scheme     calc
_refine_ls_weighting_details
              'w=1/[\s^2^(Fo^2^)+(0.0560P)^2^+1.9690P] where P=(Fo^2^+2Fc^2^)/3'
_atom_sites_solution_hydrogens     mixed
_atom_sites_solution_primary     ?
_atom_sites_solution_secondary     ?
_refine_ls_shift/su_max     0.000
_refine_ls_shift/su_mean     0.000
_refine_diff_density_max     0.319
_refine_diff_density_min     -0.410
_refine_ls_extinction_method     none
_refine_ls_extinction_coef     .
loop_
    _atom_type_symbol
    _atom_type_description
    _atom_type_scat_dispersion_real
    _atom_type_scat_dispersion_imag
    _atom_type_scat_source
    'C' 'C' 0.0033 0.0016
                         'International Tables Vol C Tables 4.2.6.8 and 6.1.1.4'
    'H' 'H' 0.0000 0.0000
                         'International Tables Vol C Tables 4.2.6.8 and 6.1.1.4'
    'N' 'N' 0.0061 0.0033
                         'International Tables Vol C Tables 4.2.6.8 and 6.1.1.4'
    'O' 'O' 0.0106 0.0060
                         'International Tables Vol C Tables 4.2.6.8 and 6.1.1.4'
    'Mg' 'Mg' 0.0486 0.0363
                         'International Tables Vol C Tables 4.2.6.8 and 6.1.1.4'
    'Cl' 'Cl' 0.1484 0.1585
                         'International Tables Vol C Tables 4.2.6.8 and 6.1.1.4'
_computing_data_collection
;
APEX2 (Bruker, 2014)
;
_computing_cell_refinement
;
SAINT (Bruker, 2014)
;
_computing_data_reduction
;
SAINT (Bruker, 2014)
;
_computing_structure_solution
;
SIR2004 (Burla et al., 2005)
;
_computing_structure_refinement
;
SHELXL2015 (Sheldrick, 2015)
;
_computing_molecular_graphics     ?
_computing_publication_material     ?
loop_
    _atom_site_type_symbol
    _atom_site_label
    _atom_site_fract_x
    _atom_site_fract_y
    _atom_site_fract_z
    _atom_site_U_iso_or_equiv
    _atom_site_adp_type
    _atom_site_calc_flag
    _atom_site_occupancy
    _atom_site_disorder_assembly
    _atom_site_disorder_group
    Mg Mg1 0.5000 -0.5000 0.0000 0.0360(4) Uani d 1 . .
    N N1 0.53951(11) -0.36427(11) 0.0000 0.0283(4) Uani d 1 . .
    C C4 0.33650(13) -0.20277(14) 0.0000 0.0290(4) Uani d 1 . .
    C C1 0.48278(14) -0.28960(13) 0.0000 0.0278(4) Uani d 1 . .
    C C5 0.33189(14) -0.37233(14) 0.0000 0.0286(4) Uani d 1 . .
    C C3 0.38633(13) -0.29286(13) 0.0000 0.0275(4) Uani d 1 . .
    C C8 0.24114(15) -0.03956(14) 0.0000 0.0370(5) Uani d 1 . .
    C C6 0.31214(13) -0.16133(12) 0.1253(2) 0.0463(5) Uani d 1 . .
    H H6 0.3285 -0.1893 0.2126 0.056 Uiso calc 1 . .
    O O1 0.5000 -0.5000 0.2381(3) 0.0583(7) Uani d 1 . .
    H H10 0.5516 -0.5286 0.2938 0.070 Uiso d 0.5 . .
    C C7 0.26386(14) -0.07894(12) 0.1262(2) 0.0503(5) Uani d 1 . .
    H H7 0.2471 -0.0508 0.2131 0.060 Uiso calc 1 . .
    Cl Cl1 0.17689(4) 0.06145(4) 0.0000 0.0588(3) Uani d 1 . .
    C C2 0.53683(15) -0.20673(14) 0.0000 0.0320(5) Uani d 1 . .
    H H2 0.5142 -0.1457 0.0000 0.038 Uiso calc 1 . .
    C C9 0.23260(14) -0.37383(14) 0.0000 0.0311(4) Uani d 1 . .
    H H9 0.1931 -0.3221 0.0000 0.037 Uiso calc 1 . .
loop_
    _atom_site_aniso_label
    _atom_site_aniso_U_11
    _atom_site_aniso_U_22
    _atom_site_aniso_U_33
    _atom_site_aniso_U_12
    _atom_site_aniso_U_13
    _atom_site_aniso_U_23
    Mg1 0.0233(4) 0.0233(4) 0.0615(10) 0.000 0.000 0.000
    N1 0.0240(8) 0.0228(8) 0.0381(10) -0.0006(6) 0.000 0.000
    C4 0.0270(9) 0.0245(9) 0.0354(11) 0.0016(7) 0.000 0.000
    C1 0.0295(10) 0.0232(9) 0.0307(10) 0.0003(7) 0.000 0.000
    C5 0.0262(9) 0.0271(9) 0.0326(10) 0.0032(7) 0.000 0.000
    C3 0.0277(9) 0.0246(9) 0.0303(10) 0.0036(7) 0.000 0.000
    C8 0.0268(10) 0.0232(9) 0.0609(15) 0.0026(8) 0.000 0.000
    C6 0.0605(11) 0.0423(9) 0.0361(9) 0.0202(8) -0.0061(8) -0.0041(7)
    O1 0.0619(10) 0.0619(10) 0.0510(16) 0.000 0.000 0.000
    C7 0.0599(11) 0.0429(9) 0.0481(11) 0.0190(8) -0.0033(9) -0.0148(8)
    Cl1 0.0414(4) 0.0271(3) 0.1078(7) 0.0095(2) 0.000 0.000
    C2 0.0349(10) 0.0218(9) 0.0393(11) -0.0021(8) 0.000 0.000
    C9 0.0246(9) 0.0310(10) 0.0377(11) 0.0050(8) 0.000 0.000
_geom_special_details
;
 All esds (except the esd in the dihedral angle between two l.s. planes)
 are estimated using the full covariance matrix.  The cell esds are taken
 into account individually in the estimation of esds in distances, angles
 and torsion angles; correlations between esds in cell parameters are only
 used when they are defined by crystal symmetry.  An approximate (isotropic)
 treatment of cell esds is used for estimating esds involving l.s. planes.
;
loop_
    _geom_bond_atom_site_label_1
    _geom_bond_atom_site_label_2
    _geom_bond_site_symmetry_2
    _geom_bond_distance
    _geom_bond_publ_flag
    Mg1 N1 9_645 2.0646(17) ?
    Mg1 N1 11_655 2.0646(17) ?
    Mg1 N1 3_545 2.0646(17) ?
    Mg1 N1 . 2.0646(17) ?
    Mg1 O1 9_645 2.248(3) ?
    Mg1 O1 . 2.248(3) ?
    N1 C1 . 1.370(3) ?
    N1 C5 11_655 1.372(3) ?
    C4 C6 10 1.376(2) ?
    C4 C6 . 1.376(2) ?
    C4 C3 . 1.504(3) ?
    C1 C3 . 1.409(3) ?
    C1 C2 . 1.445(3) ?
    C5 N1 3_545 1.372(3) ?
    C5 C3 . 1.407(3) ?
    C5 C9 . 1.450(3) ?
    C8 C7 . 1.364(2) ?
    C8 C7 10 1.364(2) ?
    C8 Cl1 . 1.748(2) ?
    C6 C7 . 1.395(2) ?
    C6 H6 . 0.9500 ?
    O1 H10 . 1.0100 ?
    C7 H7 . 0.9500 ?
    C2 C9 11_655 1.358(3) ?
    C2 H2 . 0.9500 ?
    C9 C2 3_545 1.358(3) ?
    C9 H9 . 0.9500 ?
loop_
    _geom_angle_atom_site_label_1
    _geom_angle_atom_site_label_2
    _geom_angle_atom_site_label_3
    _geom_angle_site_symmetry_1
    _geom_angle_site_symmetry_3
    _geom_angle
    _geom_angle_publ_flag
    N1 Mg1 N1 9_645 11_655 90.0 ?
    N1 Mg1 N1 9_645 3_545 90.0 ?
    N1 Mg1 N1 11_655 3_545 180.00(9) ?
    N1 Mg1 N1 9_645 . 180.0 ?
    N1 Mg1 N1 11_655 . 89.9990(10)
                                 ?
    N1 Mg1 N1 3_545 . 90.0010(10)
                                ?
    N1 Mg1 O1 9_645 9_645 90.0 ?
    N1 Mg1 O1 11_655 9_645 90.0 ?
    N1 Mg1 O1 3_545 9_645 90.0 ?
    N1 Mg1 O1 . 9_645 90.0 ?
    N1 Mg1 O1 9_645 . 90.0 ?
    N1 Mg1 O1 11_655 . 90.0 ?
    N1 Mg1 O1 3_545 . 90.0 ?
    N1 Mg1 O1 . . 90.0 ?
    O1 Mg1 O1 9_645 . 180.0 ?
    C1 N1 C5 . 11_655 107.05(16) ?
    C1 N1 Mg1 . . 126.55(13) ?
    C5 N1 Mg1 11_655 . 126.40(14) ?
    C6 C4 C6 10 . 118.6(2) ?
    C6 C4 C3 10 . 120.67(10) ?
    C6 C4 C3 . . 120.67(10) ?
    N1 C1 C3 . . 125.28(18) ?
    N1 C1 C2 . . 109.67(18) ?
    C3 C1 C2 . . 125.05(19) ?
    N1 C5 C3 3_545 . 125.41(18) ?
    N1 C5 C9 3_545 . 109.30(17) ?
    C3 C5 C9 . . 125.28(18) ?
    C5 C3 C1 . . 126.35(18) ?
    C5 C3 C4 . . 116.63(17) ?
    C1 C3 C4 . . 117.01(17) ?
    C7 C8 C7 . 10 121.7(2) ?
    C7 C8 Cl1 . . 119.11(10) ?
    C7 C8 Cl1 10 . 119.11(10) ?
    C4 C6 C7 . . 121.01(17) ?
    C4 C6 H6 . . 119.5 ?
    C7 C6 H6 . . 119.5 ?
    Mg1 O1 H10 . . 121.4 ?
    C8 C7 C6 . . 118.81(17) ?
    C8 C7 H7 . . 120.6 ?
    C6 C7 H7 . . 120.6 ?
    C9 C2 C1 11_655 . 106.96(18) ?
    C9 C2 H2 11_655 . 126.5 ?
    C1 C2 H2 . . 126.5 ?
    C2 C9 C5 3_545 . 107.02(18) ?
    C2 C9 H9 3_545 . 126.5 ?
    C5 C9 H9 . . 126.5 ?
loop_
    _geom_hbond_atom_site_label_D
    _geom_hbond_atom_site_label_H
    _geom_hbond_atom_site_label_A
    _geom_hbond_site_symmetry_A
    _geom_hbond_distance_DH
    _geom_hbond_distance_HA
    _geom_hbond_distance_DA
    _geom_hbond_angle_DHA
    C7 H7 Cg1 8_555 0.95 2.75 3.608(2) 150
    C7 H7 Cg2 6_545 0.95 2.75 3.608(2) 150
    O1 H10 Cl1 5_545 1.010 2.92 3.691(2) 128
_shelx_space_group_comment
;
The symmetry employed for this shelxl refinement is uniquely defined
by the following loop, which should always be used as a source of
symmetry information in preference to the above space-group names.
They are only intended as comments.
;
_shelx_estimated_absorpt_T_min     ?
_shelx_estimated_absorpt_T_max     ?
_shelx_hkl_file
;
   0  -1   0   -2.06    0.22
  -1   0   0   -1.95    0.11
  -1   0   0   -2.07    0.21
   1   0   0   -1.91    0.15
   0  -1   0   -1.94    0.42
  -1   0   0   -1.94    0.63
   0   1   0   -1.92    0.34
   1   0   0   -1.92    0.09
  -1   2   0   -0.53    0.44
   1  -2   0    0.29    1.73
  -2  -1   0   -0.71    5.30
   2   0   0 1178.01   31.38
  -2   0   0 1300.66   31.74
  -2   0   0 1216.70   32.40
   0  -2   0 1121.87   31.96
   0   2   0 1225.25   32.15
   1   2   0    0.25    0.20
   2  -1   0   -0.16    2.24
  -1  -2   0   -0.20    0.16
   2  -1   0   -0.39    0.21
  -2   1   0   -0.25    0.19
   2  -1   0   -0.07    0.10
  -2   1   0    0.08    1.12
  -2   2   0 2767.36   71.90
   2  -2   0 2666.84   71.62
  -3  -2   0   -2.05   20.37
  -2   3   0   -2.31    2.03
   2  -3   0   -1.21    7.35
  -2   3   0   -1.43    0.08
  -3  -1   0  179.20    5.28
   1  -3   0  182.28    8.02
   3   1   0  177.34    5.89
  -3  -1   0  186.39    5.92
   3   1   0  168.36    7.72
  -1   3   0  171.05    7.89
   0  -3   0   -0.29    1.03
   3   0   0   -0.95    0.47
   0   3   0    0.01    0.74
  -3   0   0    0.27    3.40
   0  -3   0   -0.21    3.41
  -1  -3   0 1750.80   46.77
   1   3   0 1840.65   47.06
  -3   1   0 1818.37   49.52
   3  -1   0 1823.57   46.03
  -3   1   0 1811.61   46.11
  -3   2   0   -2.65    0.13
  -3   2   0   -3.09    0.31
  -2  -3   0   -2.96    1.57
  -3   2   0   -4.69    2.27
   2   3   0   -2.40    0.24
  -2  -3   0   -2.73    0.17
   3  -2   0   -2.27    0.29
   2   3   0   -3.15    0.28
   3  -2   0   -1.72    4.69
   3  -2   0   -2.54    0.10
  -3   2   0   -2.60    0.08
   3  -3   0 1696.37   50.24
  -3   3   0 1777.34   44.86
  -3   3   0 1814.17   50.71
   4   3   0   -0.78   21.06
   3  -4   0   -1.83    8.68
  -3   4   0   -0.83    1.96
  -3   4   0   -0.34    0.34
  -3   4   0   -0.01    0.09
  -4  -3   0   -0.50   27.66
  -4  -1   0   -2.07    0.62
   1  -4   0   -3.17    6.96
  -4  -1   0   -2.02    0.42
  -1   4   0   -1.92    0.27
   4   1   0   -2.83    0.71
   4   1   0   -2.38    0.57
  -4  -1   0   -1.82    0.68
   4   1   0   -1.96    0.21
  -1   4   0   -3.58    1.83
   0  -4   0  644.07   20.57
  -4   0   0  661.60   21.08
  -4   0   0  664.59   20.35
   0   4   0  660.60   20.80
   4   0   0  677.41   20.32
  -4   1   0   -0.37    0.13
   4  -1   0   -0.41    0.32
  -4   1   0   -0.15    0.74
  -1  -4   0   -0.67    0.40
   4  -1   0   -0.06    0.26
   4  -1   0   -0.35    0.25
  -4   1   0   -0.92    0.47
   1   4   0   -0.36    0.30
   1   4   0   -0.14    1.79
  -4   1   0   -1.40    0.81
  -1  -4   0   -0.16    3.22
  -2  -4   0    2.11    0.61
   4  -2   0    0.35    0.70
  -4   2   0    1.24    0.56
  -4   2   0    1.32    0.23
   2   4   0    2.05    0.35
   4  -2   0    1.52    0.17
  -4   2   0    1.05    0.16
  -4   2   0    2.02    1.15
   2   4   0    0.99    0.51
  -2  -4   0    1.60    0.32
   4  -2   0    1.86    0.63
   4  -3   0   -0.51    0.34
   3   4   0   -0.45    0.24
  -4   3   0    0.03    0.11
   4  -3   0    0.15    0.98
  -3  -4   0    0.07    5.62
  -4   3   0   -0.04    0.06
  -4   3   0    0.05    0.64
  -4   3   0   -0.32    0.31
  -4   4   0    0.12    0.11
  -4   4   0    0.40    0.87
   4   4   0   -0.44    0.47
   4  -4   0    3.15    1.58
  -4   4   0    0.27    0.45
  -4  -4   0   -0.27    0.29
   4   4   0   -0.22    0.27
  -4   5   0   -0.56    0.43
   5   4   0   -0.92    6.28
  -4   5   0    0.47    1.06
   5   4   0   -0.08    0.61
   4  -5   0   -0.60    1.95
  -5  -4   0   -0.60   16.73
  -4   5   0   -0.27    0.11
  -3   5   0 5349.50  143.44
   3  -5   0 5573.50  144.08
   5   3   0 5395.96  141.03
   5   2   0   -1.26    0.34
   2  -5   0    1.19   14.29
  -2   5   0   -1.21    0.37
   5   2   0   -1.39    4.48
  -2   5   0   -2.03    1.86
  -5  -2   0   -0.50   12.62
  -5  -2   0   -0.51    0.49
   5   2   0   -0.93    1.85
  -1   5   0  489.62   18.28
   5   1   0  510.21   18.05
   1  -5   0  482.67   17.96
  -5  -1   0  488.74   16.88
   0  -5   0   -0.28    1.41
  -5   0   0    0.83    0.66
   0   5   0    0.24    0.21
  -5   0   0    0.38    0.12
   5   0   0    0.15    0.36
   0   5   0    0.64    0.68
   5   0   0    0.31    0.47
  -5   0   0    0.59    0.20
  -5   1   0    9.67    0.50
  -5   1   0    7.54    1.90
  -5   1   0    9.47    0.63
  -1  -5   0    8.06    1.51
   5  -1   0    7.59    1.44
   1   5   0   10.03    1.71
  -5   1   0    8.55    1.57
  -1  -5   0    9.38    0.68
   1   5   0   10.18    0.68
   5  -1   0    9.54    0.51
   5  -1   0    8.75    0.61
  -2  -5   0   -0.39    0.38
   5  -2   0   -0.22    0.11
   2   5   0    0.25    0.38
   2   5   0   -0.35    0.21
  -2  -5   0   -0.53    0.92
  -5   2   0    0.17    0.69
   5  -2   0   -0.64    0.43
   5  -2   0   -0.01    0.13
  -5   2   0   -0.20    0.09
  -5   2   0   -0.94    0.54
   5  -3   0  625.69   17.93
  -5   3   0  582.06   23.06
  -3  -5   0  573.12   17.24
   3   5   0  611.69   17.54
  -5   3   0  649.29   18.04
   4   5   0   -0.34    0.23
  -5   4   0   -0.70    0.42
   5  -4   0    0.08    0.26
   5  -4   0   -0.91    0.92
  -5   4   0   -1.60    1.09
  -4  -5   0    0.16    3.49
  -5   5   0  152.85    4.71
  -5   5   0  142.21    4.11
  -5  -5   0  135.79    5.06
  -5   5   0  123.78    9.71
   5   5   0  131.49    4.52
   5  -5   0  129.10    9.87
   5   5   0  142.42    5.16
  -5   5   0  139.71    6.13
   5  -6   0   -1.77    1.49
  -5   6   0   -0.67    1.09
   6   5   0   -0.44    0.37
  -5   6   0   -0.33    0.13
  -6  -5   0   -0.22    2.52
   6   5   0   -0.39    0.40
  -5   6   0   -0.80    0.49
   6   4   0  961.16   33.42
   4  -6   0  955.02   33.91
  -4   6   0  906.57   33.59
  -6  -4   0  913.26   26.55
  -4   6   0  975.84   27.25
  -6  -3   0   -0.97    0.72
  -3   6   0    1.17    1.27
   6   3   0   -0.10    0.20
   3  -6   0   -2.10    2.93
  -6  -3   0   -0.77   10.67
   6   3   0   -2.91    1.58
   6   3   0   -0.63    2.06
   6   2   0   -1.97    1.25
   2  -6   0    1.69    1.19
  -6  -2   0    0.42    0.53
   6   2   0    0.50    0.28
  -2   6   0    1.87    1.22
  -2   6   0    0.36    0.17
  -6  -2   0    0.02    0.21
   6   1   0   -0.03    0.41
  -6  -1   0    2.10    0.98
  -6  -1   0   -0.23    0.14
  -1   6   0   -0.34    2.44
  -1   6   0   -0.06    0.64
   6   1   0   -1.12    0.92
   1  -6   0    0.98    0.90
   6   1   0    0.35    0.20
  -6  -1   0   -0.14    0.85
   6   0   0 1016.58   30.70
   0  -6   0 1024.36   31.31
   0   6   0  992.14   31.61
  -6   0   0 1011.13   32.03
  -6   1   0   -1.76    2.53
   1   6   0   -0.33    0.45
  -6   1   0   -0.97    0.27
   6  -1   0   -0.74    0.17
  -1  -6   0   -0.84    0.28
  -1  -6   0   -1.20    1.65
  -6   1   0   -0.73    0.53
  -6   1   0   -1.09    0.67
   6  -1   0   -2.00    0.78
  -6   2   0 1154.57   32.82
  -2  -6   0 1156.07   32.91
   2   6   0 1148.64   33.35
   6  -2   0 1206.11   32.82
  -6   2   0 1137.16   37.76
   6  -3   0   -1.43    0.65
  -3  -6   0   -0.53    2.02
  -6   3   0   -0.71    0.39
   3   6   0   -0.34    0.31
  -6   3   0   -1.94    1.24
   6  -3   0   -0.48    0.74
  -3  -6   0   -0.82   18.89
  -6   3   0   -0.29    0.13
   3   6   0   -0.25    0.39
  -6   3   0   -0.85    0.55
  -6   4   0 1714.54   46.24
   6  -4   0 1785.72   46.39
  -6   4   0 1787.45   55.36
   5   6   0   -0.26    0.31
  -5  -6   0   -0.38    6.84
  -6   5   0    0.08    0.36
  -6   5   0   -0.82    1.01
  -6  -6   0  337.10   11.51
   6   6   0  342.72   10.36
   6   6   0  349.04   11.66
  -6   6   0  324.53   18.17
  -6   6   0  351.43   12.06
  -6   6   0  338.29    9.78
   7   6   0    4.62    2.30
  -6   7   0    1.01    1.43
   7   6   0    0.07    0.48
   7   5   0  547.17   16.02
  -5   7   0  564.94   17.91
   5  -7   0  578.39   25.30
   7   5   0  518.27   17.94
  -7  -5   0  584.50   17.94
  -7  -5   0  495.34   16.36
  -5   7   0  536.49   24.68
   7   5   0  534.22   24.12
  -7  -4   0    4.85    1.06
   7   4   0    3.66    1.88
   7   4   0    5.06    1.05
  -7  -3   0   15.93    1.10
   7   3   0   12.48    0.93
   7   3   0   15.02    1.13
   3  -7   0   18.44    3.56
   7   3   0   12.31    3.02
  -7  -3   0   13.82    2.14
  -3   7   0   15.56    0.81
  -3   7   0   12.40    3.02
  -7  -2   0   -1.14    0.81
  -7  -2   0    0.58    0.38
  -2   7   0   -0.19    0.14
   7   2   0   -0.11    0.33
   7   2   0   -1.24    0.96
   7   2   0   -0.40    0.25
  -2   7   0   -0.62    0.94
   2  -7   0   -0.27    0.83
  -1   7   0   42.01    1.76
   7   1   0   40.54    1.95
  -7  -1   0   43.60    1.95
   7   1   0   40.57    4.60
  -1   7   0   39.67    4.75
   7   1   0   43.16    1.66
   1  -7   0   45.09    4.85
  -7  -1   0   40.75    4.27
   7   0   0    1.74    1.00
   7   0   0    1.15    0.34
  -7   0   0    0.91    0.27
   0   7   0    1.75    1.04
  -7   0   0    1.56    1.40
  -7   0   0    1.00    1.01
  -7   1   0  885.03   30.67
   1   7   0  889.84   28.27
  -1  -7   0  838.31   27.33
   7  -1   0  858.23   26.95
   7  -2   0   -0.80    0.64
   2   7   0    1.35    0.79
   2   7   0   -0.53    0.30
   7  -2   0   -0.31    0.23
  -7   2   0   -0.34    0.36
  -2  -7   0   -0.64    7.86
  -7   2   0   -0.60    2.26
   7  -2   0   -0.23    0.17
  -2  -7   0    0.15    1.35
  -7   2   0   -0.23    0.85
  -7   2   0   -2.03    0.98
  -7   3   0 2243.20   59.66
   7  -3   0 2275.70   59.51
  -3  -7   0 2244.53   59.81
  -7   3   0 2166.54   67.04
   3   7   0 2336.68   60.52
   4   7   0   -0.31    0.32
  -7   4   0   -0.51    0.38
  -7   4   0   -0.48    1.13
  -7   4   0   -0.17    0.24
  -4  -7   0    0.50    0.50
   7  -4   0    0.19    0.41
  -4  -7   0   -0.22    8.48
  -7   4   0   -0.66    0.56
  -7   5   0  715.85   30.44
  -7   5   0  730.30   22.24
   5   7   0  813.29   24.22
  -7   6   0   -0.01    0.08
  -7   6   0   -1.21    0.60
   6   7   0   -0.40    0.27
  -7   6   0    0.23    1.07
  -6  -7   0    0.00    0.58
   7   7   0   20.52    1.29
   7   7   0   16.78    1.37
  -7  -7   0   20.41    1.44
  -7   7   0   17.59    4.27
  -7   7   0   20.83    0.97
  -7   7   0   18.29    0.80
  -7   7   0   17.61    2.17
   7   7   0   15.87    3.92
  -7   8   0   -0.91    1.49
  -7   8   0    0.13    0.11
   8   7   0    1.15    1.61
  -7   8   0   -0.44    0.51
   8   7   0   -0.10    0.46
  -6   8   0   13.15    3.77
  -6   8   0   23.34    2.69
  -8  -6   0   16.57    1.26
   8   6   0   16.36    1.16
   8   6   0   15.19    1.30
   8   6   0   18.81    4.34
   8   5   0    0.19    0.43
  -5   8   0    0.36    0.65
  -5   8   0    0.43    1.45
   8   5   0    2.43    1.97
  -5   8   0    0.59    0.24
  -8  -5   0    0.46    0.52
   4  -8   0  411.00   20.34
   8   4   0  370.90   13.32
  -8  -4   0  410.53   13.21
  -4   8   0  383.52   11.31
  -4   8   0  381.35   20.04
   8   4   0  386.91   19.78
  -8  -4   0  372.71   14.37
  -4   8   0  425.59   12.59
   8   4   0  382.16   11.75
  -8  -3   0   -1.17    0.79
  -3   8   0   -0.46    0.58
   8   3   0   -1.34    1.34
  -8  -3   0   -0.57    0.66
   3  -8   0   -4.41    1.97
  -3   8   0    0.28    0.98
   8   2   0 1252.22   39.79
  -8  -2   0 1085.60   36.03
  -2   8   0 1187.70   40.40
   2  -8   0 1192.17   39.73
   1  -8   0   -1.06    1.10
  -8  -1   0    0.99    0.61
  -1   8   0    0.18    1.34
  -8  -1   0   -0.90    0.96
   8   1   0   -1.77    1.14
   8   1   0   -0.30    0.49
  -1   8   0    1.83    1.38
  -8   0   0  433.54   13.86
   8   0   0  418.25   17.28
   0   8   0  437.64   13.82
   0  -8   0  421.85   17.61
   8   0   0  413.40   13.89
   8   0   0  439.99   12.34
  -8   0   0  410.75   18.40
  -8   0   0  414.15   12.30
   0   8   0  413.30   18.14
   8  -1   0    0.12    0.24
  -8   1   0   -0.46    1.00
   8  -1   0    1.48    0.93
   1   8   0    0.24    0.70
  -8   1   0   -0.89    1.40
  -1  -8   0    0.03    0.53
   8  -1   0    0.19    0.16
   2   8   0  243.61   11.40
   8  -2   0  238.98   10.75
  -8   2   0  241.87    7.03
  -8   2   0  223.65   13.62
  -8   2   0  239.23    7.96
  -8   2   0  253.35   11.35
   2   8   0  237.57    8.19
   8  -2   0  241.87    7.04
  -2  -8   0  242.36    8.19
   8  -2   0  225.66    8.03
  -2  -8   0  220.74   10.49
  -8   3   0   -0.47    0.56
  -8   3   0   -1.54    0.90
  -8   3   0    1.49    1.40
  -3  -8   0    0.56    4.76
  -8   3   0   -0.11    0.20
   8  -3   0    0.28    0.61
   8  -3   0    0.19    0.27
   3   8   0   -0.74    1.04
  -3  -8   0   -0.72    0.85
   8  -3   0   -0.32    2.63
   8  -4   0  315.73   11.91
  -4  -8   0  301.02   10.89
   4   8   0  297.05   11.27
  -8   4   0  303.46   17.68
  -8   4   0  324.30    8.93
   4   8   0  308.34   10.59
   8  -4   0  302.49    8.92
  -8   4   0  307.89   10.05
  -8   4   0  328.93   12.28
  -4  -8   0  292.27   10.48
   5   8   0   -0.33    0.33
   8  -5   0   -0.30    0.17
   5   8   0   -0.19    0.66
  -8   5   0   -0.21    0.14
   8  -5   0   -0.46    0.50
  -5  -8   0   -0.57    1.49
  -8   5   0   -4.55    2.29
  -8   5   0    0.75    0.58
   6   8   0    8.37    0.93
  -8   6   0    8.13    1.49
  -6  -8   0    9.91    0.93
  -8   6   0    8.93    0.49
  -8   6   0    8.67    0.58
  -8   6   0    8.55    3.04
   6   8   0    8.16    0.80
   7   8   0    0.51    0.31
  -7  -8   0    0.19    0.43
  -8   7   0   -0.17    0.43
  -8   7   0    1.97    1.87
  -8   8   0  355.36   12.87
  -8  -8   0  365.16   12.19
  -8   8   0  327.06   21.05
  -8   8   0  356.92   11.28
   8   8   0  331.96   20.43
  -8   8   0  349.68   10.30
   8   8   0  352.44   10.91
   9   8   0    0.63    1.36
  -8   9   0   -0.67    0.62
  -8   9   0   -0.05    1.21
  -9  -8   0    0.89    0.80
   9   7   0    0.26    0.45
  -7   9   0    0.54    0.17
  -7   9   0    0.64    0.61
  -7   9   0    2.58    2.10
   9   7   0   -0.07    1.33
  -7   9   0    0.77    0.25
  -9  -7   0    0.85    0.41
  -7   9   0    0.41    0.15
  -9  -6   0    0.07    0.60
   9   6   0   -0.56    1.29
  -6   9   0    0.38    1.52
  -6   9   0   -0.40    1.09
  -9  -6   0    0.08    0.37
  -6   9   0   -0.16    0.61
   9   6   0   -1.19    1.88
   9   5   0 2048.20   65.07
  -5   9   0 2032.10   66.58
  -5   9   0 2067.63   55.91
  -9  -5   0 1916.91   58.60
  -4   9   0   -2.04    1.78
  -4   9   0   -0.55    4.27
   4  -9   0   -2.13    1.62
   9   4   0   -1.85    2.65
   9   4   0   -1.02    1.53
  -9  -4   0   -0.05    0.52
  -9  -4   0   -2.61    1.69
   3  -9   0  716.45   28.92
   9   3   0  694.22   28.31
  -3   9   0  630.49   28.35
  -9  -3   0  715.47   22.40
  -9  -3   0  675.33   24.17
   9   3   0  684.54   22.78
   9   3   0  696.85   20.04
   9   2   0    0.43    0.85
  -2   9   0   -0.37    1.19
  -9  -2   0   -0.43    0.68
  -9  -2   0   -0.65    0.84
  -2   9   0   -2.58    1.64
   9   2   0   -0.32    0.37
   2  -9   0   -2.14    1.53
   9   1   0   31.32    1.79
   9   1   0   33.92    1.51
   1  -9   0   34.55    4.74
  -9  -1   0   30.34    4.30
  -9  -1   0   33.05    1.73
  -1   9   0   35.70    1.66
   9   1   0   40.85    5.05
  -1   9   0   34.66    4.97
   0   9   0   -2.55    1.35
   0  -9   0    1.43    1.16
   9   0   0    2.45    1.45
  -9   0   0    2.02    1.44
  -9   0   0    0.41    0.23
  -9   1   0    6.04    2.22
  -9   1   0    6.53    0.51
   9  -1   0    6.00    0.51
   1   9   0    7.06    0.71
  -9   1   0    6.35    0.65
   9  -1   0    5.47    1.65
   1   9   0   10.04    2.43
   9  -1   0    7.27    0.69
  -1  -9   0    8.33    2.09
   9  -2   0    3.25    1.28
  -2  -9   0    0.90    0.80
  -9   2   0    0.31    0.29
  -9   2   0    0.88    1.21
   2   9   0    0.83    0.86
  -3  -9   0   49.63    2.43
   9  -3   0   62.29    4.89
  -9   3   0   49.71    1.84
  -3  -9   0   54.55    4.44
   3   9   0   50.86    2.48
   9  -3   0   52.69    1.87
   3   9   0   51.06    4.65
   9  -3   0   53.11    2.41
  -9   3   0   55.14    2.22
  -9   3   0   51.02    4.67
  -9   3   0   50.44    6.75
  -9   4   0    1.91    0.46
   9  -4   0    1.25    0.38
  -9   4   0    2.58    1.11
   4   9   0    0.73    0.64
  -9   4   0    1.59    1.54
   9  -5   0   13.90    2.05
   5   9   0   12.12    0.99
   9  -5   0   13.09    0.65
  -9   5   0   12.02    0.78
  -9   5   0   11.72    3.45
   5   9   0   12.37    1.12
  -5  -9   0   11.63    1.06
  -9   5   0   12.03    0.63
  -9   5   0   11.47    1.95
  -9   6   0   -0.02    0.10
  -9   6   0    0.71    0.59
  -9   6   0   -3.05    2.16
   6   9   0    0.27    0.41
  -6  -9   0    0.45    0.41
  -9   6   0   -0.10    0.16
   7   9   0   79.89    3.18
  -7  -9   0   78.11    3.56
  -9   7   0   71.45    2.80
  -9   7   0   82.71    5.00
  -9   7   0   86.87   10.14
  -9   7   0   75.86    2.49
  -9   8   0    3.56    2.50
  -9   8   0    0.63    0.56
   8   9   0    3.70    2.44
  -9   9   0  450.25   15.33
  -9  -9   0  455.90   15.44
   9   9   0  461.88   13.88
  -9   9   0  420.78   13.61
  -9   9   0  450.07   26.76
   9   9   0  460.44   25.96
  10   9   0   -0.39    1.24
 -10  -9   0   -1.50    1.00
  10   9   0   -0.60    0.73
  -9  10   0    0.22    0.47
  -8  10   0   56.27    2.14
  -8  10   0   71.91    9.93
 -10  -8   0   61.11    3.08
  -8  10   0   63.03    4.77
  10   8   0   59.81    8.75
  -8  10   0   58.41    2.06
  10   8   0   59.38    2.72
  -8  10   0   57.81    2.27
  10   7   0    3.03    2.34
  -7  10   0   -2.33    2.24
  10   7   0   -1.39    0.75
  -7  10   0   -0.19    0.16
  -7  10   0   -0.11    0.15
 -10  -7   0   -1.06    0.83
  -6  10   0  295.86   12.92
  10   6   0  300.23    9.35
 -10  -6   0  287.32   11.39
  10   6   0  306.77   19.35
  -6  10   0  278.91    9.52
  -6  10   0  288.45   19.62
  -6  10   0  295.82    8.68
 -10  -6   0  301.98   10.43
  10   5   0   -0.73    1.29
 -10  -5   0    0.35    0.63
  -5  10   0   -0.36    1.69
  -4  10   0  575.64   27.60
  10   4   0  577.14   26.56
  10   4   0  528.01   20.79
 -10  -4   0  540.54   20.81
 -10  -4   0  587.47   18.77
  10   4   0  587.04   16.81
  -4  10   0  568.55   17.25
  -4  10   0  559.27   18.78
  10   3   0   -0.55    1.30
   3 -10   0    0.48    1.04
 -10  -3   0   -0.19    0.33
 -10  -3   0    1.66    1.11
  10   3   0   -0.26    0.39
  -3  10   0   -1.96    1.67
  10   3   0   -0.73    0.43
  -2  10   0   80.62    3.17
  -2  10   0   76.34    8.23
 -10  -2   0   82.14    3.46
   2 -10   0   85.88    8.36
 -10  -2   0   79.23    6.99
  10   2   0   81.63    3.03
  10   2   0   83.86    8.15
  10   2   0   80.88    3.59
  10   1   0   -1.39    1.26
  -1  10   0   -0.32    0.24
 -10  -1   0    1.31    1.14
  10   1   0   -0.49    0.25
 -10  -1   0   -0.33    0.32
  -1  10   0   -0.56    0.91
   1 -10   0   -0.10    0.62
   0 -10   0   37.97    4.93
   0  10   0   40.14    5.36
 -10   0   0   40.47    5.45
  10   0   0   38.95    2.05
   0  10   0   38.59    1.91
  10   0   0   35.48    4.72
 -10   0   0   40.07    1.97
  10   0   0   37.60    1.65
  10  -1   0    0.20    0.49
 -10   1   0    1.28    1.23
   1  10   0   -1.48    1.14
 -10   1   0    1.05    0.50
  10  -1   0    1.48    1.21
  -1 -10   0   -1.14    1.16
 -10   1   0   -0.18    0.32
  10  -2   0  525.89   17.56
   2  10   0  568.69   21.90
  10  -2   0  521.23   15.33
  -2 -10   0  510.93   20.08
 -10   2   0  530.24   15.39
   2  10   0  545.80   17.53
  10  -2   0  498.07   19.87
 -10   2   0  523.06   17.22
 -10   2   0  561.60   25.57
 -10   3   0   -0.99    1.26
 -10   3   0   -0.11    0.17
  10  -3   0    0.10    0.33
   3  10   0   -2.77    1.31
  10  -3   0   -0.63    0.51
  10  -3   0   -0.16    0.65
 -10   3   0   -0.59    0.35
  -3 -10   0    0.59    0.70
   3  10   0   -0.68    0.41
  10  -4   0    5.61    0.45
 -10   4   0    4.20    0.50
 -10   4   0    5.34    0.43
  -4 -10   0    5.86    0.76
   4  10   0    4.39    0.70
  10  -4   0    6.44    1.61
   4  10   0    6.18    1.55
 -10   4   0    6.50    2.77
   5  10   0    2.64    1.30
 -10   5   0    0.85    1.58
 -10   5   0    0.70    0.27
  -5 -10   0    1.21    1.11
 -10   6   0  147.30    4.56
   6  10   0  158.72    5.32
 -10   6   0  142.90   13.26
  10  -6   0  143.57    4.55
 -10   6   0  161.07    8.09
  -6 -10   0  153.36    5.92
 -10   6   0  142.17    5.15
 -10   7   0   -0.07    0.12
   7  10   0   -0.37    0.35
 -10   7   0   -3.07    2.36
 -10   7   0    0.42    0.54
  -7 -10   0    0.16    0.36
   8  10   0  166.46   14.66
 -10   8   0  171.58    5.06
 -10   8   0  155.39   14.91
   8  10   0  177.09    5.98
 -10   8   0  170.35    7.81
  -8 -10   0  177.44    6.70
 -10   8   0  150.59    6.16
  -9 -10   0    0.25    0.66
   9  10   0    2.51    2.11
 -10 -10   0   29.84    2.10
  10  10   0   30.53    1.88
  11  10   0   -0.79    0.56
 -11  -9   0   45.86    2.71
  11   9   0   44.44    2.36
  11   8   0    0.30    0.54
  11   8   0   -0.70    1.87
  -8  11   0    2.75    1.12
  -7  11   0   83.77    6.28
 -11  -7   0   95.15    4.15
  11   7   0   77.57    9.90
  -7  11   0   86.01   11.05
  -7  11   0   80.07    3.09
  11   7   0   90.57    3.64
  -6  11   0   -0.30    2.37
  -6  11   0    4.27    1.70
  11   6   0    6.98    3.50
  11   5   0   36.50    6.44
  11   5   0   40.63    2.23
  -5  11   0   38.52    1.77
 -11  -5   0   41.49    2.50
  -5  11   0   41.26    7.07
 -11  -5   0   34.59    3.98
  -4  11   0    2.09    2.00
  11   4   0   -0.38    1.46
 -11  -4   0   -0.20    0.64
 -11  -4   0   -0.39    0.81
  11   3   0  116.93   10.62
  11   3   0  122.30    4.25
 -11  -3   0  125.17    4.86
  -3  11   0  117.84    4.37
  -3  11   0  113.96   11.07
 -11  -3   0  106.62    8.41
  11   2   0   -0.12    0.27
  11   2   0    0.91    1.38
 -11  -2   0    0.27    0.87
 -11  -2   0   -0.24    0.46
  11   2   0    0.02    0.29
  -2  11   0    1.89    1.65
  -1  11   0   20.09    4.24
   1 -11   0   12.67    3.18
 -11  -1   0   13.77    1.12
  -1  11   0   15.88    1.07
  11   1   0   13.74    3.29
 -11  -1   0   12.13    3.14
  11   1   0   14.22    1.22
  11   1   0   14.49    0.95
  11   0   0    0.69    1.07
  11   0   0   -0.02    0.28
  11   0   0   -0.33    0.40
 -11   0   0    0.67    1.13
   0 -11   0    1.09    1.17
   0  11   0   -3.32    1.86
   0  11   0   -0.10    0.30
  11  -1   0  403.25   17.93
 -11   1   0  381.81   20.57
 -11   1   0  406.88   13.18
  11  -1   0  406.76   13.42
  -1 -11   0  392.70   18.14
  11  -1   0  390.99   11.67
   1  11   0  381.01   18.82
   1  11   0  389.05   13.28
   2  11   0    2.00    1.35
  11  -2   0   -0.66    0.40
 -11   2   0    1.83    1.73
 -11   2   0   -0.01    0.29
  11  -2   0   -1.65    1.21
  11  -2   0    0.10    0.23
   2  11   0   -0.52    0.32
 -11   3   0  620.28   28.93
  11  -3   0  625.44   30.56
  11  -3   0  592.52   22.15
 -11   3   0  606.68   18.44
 -11   3   0  590.71   19.81
  11  -3   0  613.16   17.61
   3  11   0  641.32   23.73
 -11   4   0   -0.39    0.20
   4  11   0   -1.70    0.98
  11  -4   0   -0.03    0.20
  11  -4   0   -0.22    0.39
  11  -4   0    0.39    0.68
 -11   4   0    1.74    1.92
 -11   5   0  390.42   12.47
 -11   5   0  402.06   23.37
  11  -5   0  371.05   11.05
   5  11   0  360.94   11.69
  11  -5   0  383.54   14.95
 -11   5   0  375.44   11.31
  -5 -11   0  387.55   13.14
 -11   6   0   -2.53    2.25
 -11   6   0   -0.34    0.16
 -11   6   0    0.14    0.22
  -6 -11   0    0.79    0.59
  11  -6   0   -0.42    0.21
  -7 -11   0   50.76    2.71
 -11   7   0   53.96    4.27
   7  11   0   47.10    2.35
 -11   7   0   47.31    1.70
 -11   7   0   44.69    1.93
 -11   7   0   43.24    7.73
   8  11   0    1.45    1.89
 -11   8   0    0.79    0.21
  -9 -11   0   80.76    3.90
   9  11   0   78.81    3.49
  10  11   0   -1.39    0.73
 -10 -11   0   -0.62    0.70
 -11 -11   0    1.34    0.69
  11  11   0    1.88    0.70
 -12 -11   0   -0.93    0.68
  12  11   0   -1.15    0.66
  12  10   0  249.54    8.81
 -12 -10   0  274.35   10.03
 -12  -9   0    0.54    0.86
 -12  -8   0  205.63    7.89
  12   8   0  200.23    7.06
  -7  12   0    0.09    0.15
  -7  12   0   -0.27    0.65
  12   7   0   -1.73    2.10
 -12  -7   0   -0.49    0.83
 -12  -6   0  104.08    6.93
 -12  -6   0  119.08    4.80
  12   6   0  104.57   11.52
  -6  12   0   93.77    4.31
  -6  12   0  116.13   12.83
  -6  12   0  115.97    8.20
  12   5   0   -1.72    1.88
  12   5   0   -0.53    0.59
  -5  12   0    1.71    1.77
 -12  -5   0   -0.82    0.87
  12   4   0   47.11    2.25
  -4  12   0   47.41    2.14
 -12  -4   0   48.86    5.42
  -4  12   0   42.55    7.26
  12   4   0   45.92    7.09
 -12  -4   0   52.51    2.65
 -12  -3   0   -2.22    1.40
  12   3   0    1.50    1.53
  12   3   0   -0.88    0.42
  -3  12   0   -0.57    1.47
 -12  -3   0   -0.83    0.49
  -2  12   0    2.66    2.00
  -2  12   0    6.65    0.68
  12   2   0    3.83    2.13
 -12  -2   0    2.94    1.64
  12   2   0    4.86    0.63
 -12  -2   0    6.13    0.83
  12   1   0   -0.77    1.15
 -12  -1   0    1.51    1.40
  -1  12   0    1.38    1.53
  12   1   0   -0.44    0.31
 -12  -1   0    0.05    0.41
  -1  12   0    0.64    0.32
 -12   0   0    7.59    2.73
  12   0   0    8.63    0.74
  12   0   0    8.36    0.96
   0  12   0    8.95    0.89
  12   0   0    9.08    2.68
 -12   0   0    7.94    0.89
   0  12   0    6.31    2.61
  12  -1   0    1.15    0.61
  12  -1   0    1.79    1.45
  12  -1   0    0.49    0.41
   1  12   0    0.12    1.04
   1  12   0   -0.20    0.36
 -12   1   0    1.67    1.80
   2  12   0  382.03   18.95
 -12   2   0  380.67   12.76
  12  -2   0  389.48   17.67
  12  -2   0  369.59   11.29
 -12   2   0  358.81   21.11
  12  -2   0  404.65   13.19
  12  -3   0   -0.52    0.28
  12  -3   0   -0.39    0.78
   3  12   0   -0.17    0.80
 -12   3   0    2.57    2.08
 -12   3   0   -0.90    0.55
   4  12   0   13.28    2.62
   4  12   0   11.98    1.04
 -12   4   0   11.76    0.90
  12  -4   0    9.89    2.25
 -12   4   0   10.72    3.64
  12  -4   0   11.48    0.73
 -12   5   0    0.27    0.29
  12  -5   0    0.72    0.79
   5  12   0    0.63    0.72
 -12   5   0    1.18    1.92
 -12   6   0   22.26    1.20
   6  12   0   18.64    1.45
  12  -6   0   22.82    1.01
  -6 -12   0   22.32    1.67
  12  -6   0   23.84    2.95
  -7 -12   0   -1.00    0.66
   7  12   0   -2.81    2.23
   8  12   0   64.17    2.97
 -12   8   0   58.49    2.32
  -8 -12   0   64.10    3.28
  -9 -12   0    1.33    1.37
  10  12   0   32.34    2.03
 -10 -12   0   29.00    2.15
 -11 -12   0    0.14    0.64
  12  12   0   -1.28    0.68
 -12 -12   0    0.02    0.55
 -13 -12   0    0.63    0.78
  13  12   0   -1.76    0.84
 -13 -11   0  166.19    7.02
  13  11   0  165.82    6.30
 -13 -10   0    0.00    0.45
 -13  -9   0   20.13    1.76
  13   9   0   21.40    1.67
 -13  -8   0    1.06    0.56
  13   8   0   -0.37    0.56
  13   7   0   28.18    1.84
 -13  -7   0   29.31    2.04
 -13  -6   0   -0.30    1.15
  13   6   0   -0.52    0.74
  13   5   0   18.94    1.34
 -13  -5   0   15.69    3.03
 -13  -5   0   18.93    1.55
  13   5   0   18.33    4.77
  -5  13   0   16.00    1.05
  -5  13   0   18.61    5.25
  -4  13   0   -0.33    0.25
 -13  -4   0   -1.05    0.55
  -4  13   0   -0.07    1.30
 -13  -4   0   -0.73    0.99
  13   4   0   -0.28    0.44
  13   4   0   -1.49    1.53
  -3  13   0   15.86    1.15
 -13  -3   0   16.81    3.59
 -13  -3   0   17.35    1.46
  -3  13   0   11.90    4.05
  13   3   0   15.92    1.29
  13   3   0   11.01    3.61
  -2  13   0    0.19    1.33
  13   2   0   -0.78    1.37
 -13  -2   0    1.65    1.36
 -13  -1   0   -1.16    0.78
  -1  13   0    0.18    0.34
 -13  -1   0   -0.65    1.27
  -1  13   0    1.74    1.86
  13   1   0   -0.99    0.53
  13   1   0   -0.45    1.13
 -13   0   0    0.41    0.45
  13   0   0    0.29    0.27
  13   0   0   -0.33    0.38
   0  13   0    1.99    1.79
  13   0   0    2.26    1.64
 -13   0   0   -2.20    1.76
   0  13   0    0.14    0.32
  13  -1   0    3.29    0.48
  13  -1   0    0.60    1.16
   1  13   0    7.34    2.61
 -13   1   0    2.36    1.89
  13  -1   0    4.12    0.77
 -13   1   0    2.47    0.56
  13  -2   0   -1.35    1.24
 -13   2   0    2.22    1.78
 -13   2   0   -0.39    0.39
   2  13   0   -1.58    1.46
  13  -2   0   -0.34    0.29
 -13   3   0  135.80   13.09
  13  -3   0  133.21    9.34
 -13   3   0  143.16    5.25
  13  -3   0  118.99   12.49
   3  13   0  154.20   10.84
  13  -3   0  143.70    4.57
   4  13   0    0.13    0.79
 -13   4   0   -3.65    2.61
  13  -4   0    0.75    0.98
   4  13   0   -0.16    0.71
   5  13   0  262.86    8.61
 -13   5   0  258.30    8.90
  13  -5   0  264.00   12.59
  13  -5   0  263.24    7.89
  13  -6   0   -0.32    0.20
   6  13   0   -0.89    0.70
  13  -7   0  420.20   13.55
 -13   7   0  424.89   16.22
   7  13   0  455.13   13.63
   8  13   0    0.73    0.63
  -9 -13   0   41.52    2.66
   9  13   0   44.86    2.47
 -10 -13   0   -0.24    0.67
 -11 -13   0    7.17    1.17
  11  13   0    9.32    1.16
  12  13   0    1.49    0.76
 -12 -13   0   -0.34    0.81
  13  13   0    2.14    0.74
  14  12   0   60.03    3.21
  14  11   0   -0.52    0.47
 -14 -11   0   -0.57    0.55
 -14 -10   0  102.95    4.94
  14  10   0  103.12    4.46
  14   9   0   -0.80    0.85
  14   8   0   23.11    1.65
 -14  -8   0   20.88    1.84
 -14  -7   0    1.48    0.73
 -14  -6   0  121.73    5.29
  14   6   0  120.96    4.73
  14   5   0   -1.27    0.61
 -14  -5   0   -0.08    0.40
  14   4   0   87.36    3.61
 -14  -4   0   89.24    4.08
 -14  -3   0   -0.29    0.53
  14   3   0   -0.35    0.35
 -14  -2   0    0.46    0.60
  14   2   0   -1.53    1.12
  14   1   0    0.29    1.72
 -14   0   0    5.52    2.64
   0  14   0    6.12    2.84
 -14   0   0    6.53    0.98
  14   0   0    5.31    0.74
  14   0   0    5.03    2.32
 -14   1   0    0.69    0.44
  14  -1   0    0.16    0.98
  14  -2   0   32.90    1.59
  14  -2   0   33.04    2.22
 -14   2   0   33.80    1.91
  14  -3   0    1.54    0.70
 -14   3   0    0.22    0.42
   3  14   0    0.73    0.65
  14  -4   0   29.04    1.37
   4  14   0   29.13    1.79
 -14   4   0   29.39    1.65
   5  14   0    0.21    0.38
  14  -5   0   -0.42    0.24
 -14   6   0  223.26    7.70
  14  -6   0  226.75    6.79
   6  14   0  221.14    7.65
  14  -7   0    0.22    0.18
   8  14   0   17.48    1.44
   9  14   0    0.45    0.51
  10  14   0    2.75    0.72
  11  14   0   -0.10    0.54
  12  14   0   24.66    1.91
  15  11   0  157.59    6.20
  15  10   0   -0.81    0.64
 -15  -9   0    0.91    0.77
  15   7   0    1.55    0.60
 -15  -6   0    0.17    0.77
  15   6   0   -1.14    0.69
  15   5   0  310.21   10.45
 -15  -5   0  336.48   11.79
  15   4   0    0.11    0.52
 -15  -4   0    0.38    0.49
  15   3   0    3.30    0.65
 -15  -3   0    4.08    0.81
  15   2   0   -0.03    0.35
 -15  -2   0    0.80    0.59
 -15  -1   0   15.22    1.38
  15   1   0   13.85    1.10
  15   0   0    0.75    0.39
 -15   0   0    0.46    0.45
  15  -1   0   79.02    3.12
 -15   1   0   84.50    3.70
   2  15   0   -0.40    0.47
 -15   2   0   -0.09    0.40
 -15   3   0   52.39    2.56
   3  15   0   51.18    2.55
  15  -3   0   53.81    2.19
   4  15   0    0.57    0.78
 -15   4   0    0.50    0.33
 -15   5   0    5.48    0.66
  15  -5   0    5.19    0.52
   5  15   0    4.92    0.84
   6  15   0   -1.14    0.57
  15  -7   0   12.24    0.70
   7  15   0   12.45    1.28
   9  15   0   17.47    1.53
  10  15   0   -0.99    0.53
  11  15   0  206.88    7.61
  16  10   0    4.90    1.03
  16   9   0   -0.72    0.61
 -16  -9   0   -0.04    0.82
  16   8   0   73.40    3.54
 -16  -8   0   72.94    3.94
  16   7   0   -1.11    0.64
  16   6   0   74.53    3.44
 -16  -6   0   75.67    3.87
  16   5   0   -0.66    0.43
 -16  -5   0   -0.64    0.63
  16   4   0   13.97    1.24
 -16  -4   0   13.07    1.38
  16   2   0   30.68    1.80
 -16  -2   0   31.40    2.09
 -16  -1   0   -1.00    0.57
 -16   0   0   99.24    4.31
  16   0   0   97.21    3.75
   1  16   0   -0.33    0.42
 -16   1   0    0.05    0.41
  16  -1   0   -0.34    0.30
 -16   2   0    2.93    0.60
  16  -2   0    3.68    0.52
   2  16   0    2.55    0.58
 -16   3   0    1.11    0.45
  16  -3   0    1.33    0.39
   3  16   0    1.83    0.69
   4  16   0   -0.16    0.78
 -16   4   0    1.36    0.44
   5  16   0    1.28    0.67
   6  16   0   19.96    1.55
  16  -6   0   18.54    0.99
   7  16   0   -0.77    0.56
   8  16   0   21.58    1.76
   9  16   0   -0.84    0.66
  10  16   0    2.59    0.88
  17   8   0   -0.28    0.62
 -17  -8   0   -0.69    0.55
  17   7   0   17.29    1.56
 -17  -7   0   18.46    1.80
 -17  -6   0    0.04    0.57
 -17  -5   0  104.31    4.94
  17   5   0  111.12    4.48
 -17  -4   0   -1.13    0.72
  17   3   0    0.19    0.43
 -17  -3   0    0.09    0.36
  17   2   0    0.01    0.45
 -17  -1   0  120.09    5.19
  17   1   0  124.37    4.58
   0  17   0   -0.05    0.38
  17   0   0   -0.65    0.43
   1  17   0   34.13    2.08
  17  -1   0   35.30    1.84
 -17   1   0   36.65    2.17
   2  17   0   -0.46    0.38
  17  -2   0    0.01    0.27
 -17   2   0   -0.65    0.43
   3  17   0    4.61    0.84
  17  -3   0    5.04    0.60
  17  -4   0   -0.18    0.28
   5  17   0   65.10    3.22
  17  -5   0   67.70    2.55
   6  17   0    0.41    0.58
   7  17   0   50.20    2.83
   8  17   0   -0.48    0.65
  18   6   0  109.81    4.64
  18   5   0   -1.01    0.72
  18   4   0   17.32    1.46
 -18  -4   0   15.68    1.61
 -18  -3   0   -0.27    0.53
 -18  -2   0    0.28    0.56
  18   1   0   -0.92    0.49
 -18  -1   0    0.63    0.55
 -18   0   0   36.14    2.24
  18   0   0   34.85    1.93
  18  -1   0   -0.54    0.37
 -18   1   0   -0.11    0.28
   2  18   0   -1.11    0.58
  18  -2   0    0.34    0.30
   3  18   0    0.47    0.52
  18  -3   0   -0.66    0.33
  18  -4   0    6.26    0.64
   4  18   0    5.47    0.85
   5  18   0   -0.35    0.58
   6  18   0    1.60    0.70
   0   0   1    0.19    0.13
   0   0   1    0.12    0.18
   0   0  -1   -0.14    0.07
   0   0  -1   -0.05    0.18
   1   0   1  292.40    9.63
   1   0   1  282.30    9.36
  -1   0  -1  285.21    9.43
  -1   0  -1  297.07    9.70
   0  -1   1  293.48    9.93
   0   1  -1  296.48   10.05
   0   1   1  289.23    8.95
   1   1  -1   -4.92    0.10
  -1   1  -1   -5.45    0.37
   1   1   1   -5.17    0.23
  -1   1  -1   -4.85    0.29
  -1   1   1   -4.82    0.16
  -1  -1  -1   -4.74    0.37
   1   1   1   -5.57    0.43
   1  -1   1   -4.62    0.36
  -1  -1   1   -4.96    0.11
   1  -1   1   -4.53    0.36
   1  -1   1   -4.79    0.19
   2   1   1 1114.84   31.45
   1  -2   1 1158.60   32.63
  -1   2  -1 1091.64   30.75
  -1   2  -1 1182.29   32.81
  -2  -1  -1 1163.21   30.51
   2   1   1 1167.80   30.44
  -2  -1  -1 1102.02   31.40
  -1   2   1 1138.22   29.16
   0  -2   1   -0.10    1.00
   0  -2  -1    0.07    0.44
  -2   0   1    0.26    0.26
   0   2  -1   -0.18    0.21
   2   0  -1   -0.25    0.30
  -2   0  -1   -0.20    0.13
   2   0   1    0.53    0.42
   0   2   1   -0.09    0.14
   0  -2  -1   -0.14    0.36
   0   2   1   -1.12    0.51
   0   2  -1    0.03    0.44
  -2   0  -1   -0.16    0.40
   0  -2   1   -0.41    0.45
  -2   0  -1   -0.41    0.45
   2   0   1    0.58    0.48
   1   2  -1  246.80    7.93
   1   2   1  239.43    9.18
  -1  -2  -1  242.50    7.07
   1   2  -1  248.01    9.15
   2  -1   1  256.81    9.84
  -2   1  -1  246.18    9.78
  -1  -2  -1  244.56    9.30
   2  -1   1  235.92    8.74
  -1  -2   1  240.75    9.08
  -2   1  -1  248.34    8.83
   2  -2   1    3.61    1.19
   2   2   1    4.10    1.30
  -2   3  -1  566.16   20.56
  -2   3   1  600.73   15.96
   3   2   1  604.74   16.70
   2  -3   1  619.15   20.82
  -3  -2  -1  586.63   20.03
  -3  -2  -1  593.41   16.67
  -2   3  -1  596.72   18.25
   3   2   1  600.59   20.11
  -3  -1   1    0.08    0.42
   1  -3   1    0.24    0.20
  -3  -1  -1    0.09    0.66
  -1   3   1    0.05    0.29
   3   1  -1   -0.30    0.31
  -1   3   1    0.17    0.20
   3   1   1    0.25    0.63
  -1   3  -1   -0.38    1.46
  -3  -1  -1   -0.24    0.44
  -3  -1  -1   -0.64    0.61
   3   1   1    0.06    0.57
  -1   3  -1    0.26    0.23
   3   1   1    0.54    0.21
   0  -3   1    0.26    0.84
   0   3  -1    0.42    0.73
  -3   0  -1    0.41    0.68
   0  -3   1    1.70    1.01
   3   0  -1    1.05    0.75
   0   3   1    1.13    1.44
   3   0   1    0.63    1.53
  -3   0  -1    0.91    2.29
   3   0   1    1.30    0.32
  -3   0  -1    1.30    0.81
  -3   1  -1   -0.36    0.16
   3  -1   1    1.10    0.69
   1   3  -1   -0.48    0.54
  -3   1  -1   -0.30    0.42
  -1  -3  -1   -0.16    0.31
   3  -1   1    0.85    0.86
   3  -1   1   -0.39    0.19
   3  -1   1    0.05    0.18
  -1  -3   1   -0.44    0.53
  -1  -3   1   -0.50    0.58
   1   3   1   -0.64    0.53
  -3   1  -1   -0.02    0.65
   1   3   1   -0.33    0.82
  -3   1   1   -0.08    0.81
  -3   2  -1 1481.65   42.71
   3  -2   1 1448.25   39.43
   3  -2   1 1517.03   42.74
  -3   2  -1 1507.85   39.61
  -2  -3   1 1429.99   40.09
   2   3   1 1414.27   41.44
   3   3   1   -0.82    0.91
  -3  -3   1   -0.37    0.28
   3   3  -1   -0.67    0.28
  -3   3  -1   -0.03    0.47
  -3  -3   1   -0.56    1.27
  -3   3  -1   -1.03    0.71
   3  -3   1    1.52    1.25
   3  -3   1   -0.44    0.45
  -3  -3  -1   -0.63    0.81
   3   3   1   -1.02    0.51
  -3  -3  -1   -0.34    0.76
   4   3   1  278.21    9.24
  -4  -3  -1  299.25    9.29
  -3   4   1  309.19   13.74
  -3   4  -1  269.31    8.07
   3  -4   1  286.00   13.49
   4   3  -1  256.81    9.27
   4   3   1  290.89    8.31
  -3   4  -1  263.06   13.25
  -4  -3  -1  283.39    8.28
  -4  -3   1  267.31    9.26
   4   3   1  273.55   13.02
  -3   4  -1  282.48   10.77
  -2   4  -1   -0.88    0.86
   4   2   1   -0.63    0.37
   2  -4   1   -2.39    1.18
   4   2  -1   -0.12    0.34
  -4  -2  -1   -0.08    6.25
  -2   4   1    0.42    0.83
   4   2   1   -0.18    0.51
  -4  -2  -1    0.22    0.41
  -2   4  -1   -0.18    0.13
  -4  -2  -1    0.57    0.82
   4   1   1 2068.15   57.36
  -1   4   1 2099.62   58.21
   1  -4   1 2142.00   59.05
  -1   4  -1 2174.43   59.49
  -4  -1  -1 2103.91   56.51
  -4  -1  -1 2145.03   57.63
   4   1   1 2136.93   56.51
   4   0   1   -0.98    0.56
  -4   0  -1   -0.91    0.53
  -4   0  -1   -0.27    0.94
   4   0  -1   -0.61    0.24
   4   0   1   -1.98    3.70
  -4   0   1   -1.10    0.67
   0   4  -1   -1.86    0.82
   0   4   1   -2.39    0.88
  -4   0  -1   -0.68    0.20
   0   4  -1   -0.63    0.19
   0   4   1   -2.29    1.36
   0  -4   1   -1.07    0.74
  -4   0  -1   -0.75    5.16
   4   0   1   -0.51    0.12
   1   4   1 1867.24   49.02
   4  -1   1 1932.26   52.65
  -4   1  -1 1834.47   49.48
   4  -1   1 1865.19   49.63
   1   4   1 1827.90   51.11
  -4   1  -1 1833.27   52.13
  -1  -4   1 1813.17   50.63
   1   4  -1 1856.55   50.97
  -4   2  -1    0.21    3.34
  -4   2  -1   -0.23    0.10
   4  -2   1    0.96    3.09
   2   4   1   -0.49    0.29
   2   4  -1   -0.29    1.73
   2   4   1   -0.64    0.27
   4  -2   1   -0.46    0.17
  -2  -4   1   -1.14    5.84
  -4   2  -1    0.12    0.49
  -2  -4   1   -0.48    0.46
   2   4  -1   -0.18    0.29
   2   4   1   -1.16    0.85
   4  -2   1   -0.73    0.55
   4  -2   1   -0.12    0.08
   2   4   1   -0.03    0.35
   4  -2  -1   -0.16    0.22
   3   4   1  847.81   28.19
  -4   3  -1  854.26   24.72
  -3  -4   1  833.14   24.73
  -4   3  -1  770.16   28.10
   4  -3   1  898.75   29.09
   4  -3   1  777.75   24.30
  -4   4   1    0.39    0.89
  -4   4  -1    0.32    0.98
   4   4   1    0.16    0.29
  -4  -4  -1   -0.30    5.44
   4  -4   1   -0.20    0.87
   4   4   1   -0.58    0.76
  -4   4  -1   -0.67    0.53
  -4  -4   1   -1.01    1.97
   4   4   1   -0.25    0.45
  -4  -4   1    1.13    0.71
   4  -4   1   -0.50    0.18
  -4   5  -1  810.84   25.49
   4  -5   1  855.63   30.79
   5   4   1  840.75   30.07
  -4   5  -1  835.30   30.82
  -4   5   1  878.40   30.65
  -5  -3  -1   -0.17    0.29
  -5  -3  -1    0.67    6.22
  -3   5   1   -1.82    1.20
  -3   5  -1    0.03    0.59
  -3   5  -1    0.15    0.16
  -3   5  -1    0.19    1.59
  -5  -3   1    0.37    0.52
   3  -5   1   -0.88    3.02
   5   3  -1    0.91    0.92
   5   3   1    0.60    5.47
   5   3   1    1.62    1.35
   5   3   1    0.60    0.38
  -2   5   1 1483.43   43.32
   5   2   1 1503.46   42.93
   5   2   1 1349.97   38.84
  -5  -2  -1 1422.55   42.66
   2  -5   1 1401.80   43.37
  -5  -2  -1 1395.71   39.15
  -2   5  -1 1422.24   44.01
  -5  -1  -1   -0.36    0.25
   1  -5   1   -0.24    0.30
   5   1  -1   -0.30    0.34
   5   1  -1   -0.17    0.32
   5   1   1   -0.09    0.37
   5   1   1   -0.40    0.22
   5   1   1   -0.36    0.23
   1  -5   1   -0.27    1.39
  -5  -1   1   -0.22    2.60
  -5  -1  -1   -0.34   10.65
  -1   5   1   -0.88    0.81
  -1   5  -1   -0.59    0.85
  -5  -1  -1    2.11    1.11
  -5  -1  -1    0.00    0.78
   5   1   1   -0.18    0.54
  -1   5  -1   -0.32    0.13
  -5   0  -1   51.15    4.44
   0  -5   1   53.74    4.67
   0   5  -1   57.40    2.16
   5   0   1   55.00    4.54
   0   5  -1   55.25    4.83
   0  -5   1   47.82    2.08
   0   5   1   55.93    1.92
   0   5   1   59.03    4.47
   5   0  -1   56.64    2.30
   5   0   1   55.55    2.15
   5   0  -1   59.72    1.89
  -5   0  -1   57.61    2.13
   5   0   1   58.92    1.96
  -5   0  -1   57.32    1.93
  -5   0   1   55.86    2.27
  -5   0  -1   61.70    4.89
   5   0   1   62.05    4.86
   5  -1   1   -0.74    0.75
   5  -1   1   -0.39    1.62
   5  -1   1   -0.18    0.14
  -5   1  -1   -0.27    0.41
  -1  -5   1   -0.81    0.59
   1   5  -1   -1.69    0.86
   1   5  -1   -0.18    0.18
   1   5   1   -0.55    0.68
   5  -1  -1    0.75    0.55
  -5   1  -1   -0.29    0.12
   5  -1  -1   -0.48    0.18
  -5   1  -1   -1.75    1.29
  -1  -5   1   -0.10    0.21
   5  -1   1    0.15    0.52
  -5   1   1   -0.37    0.18
   1   5   1   -0.27    0.20
   5  -1  -1   -0.06    0.26
  -5   1  -1   -0.37    0.14
   1   5   1    0.14    0.44
   5  -2   1  351.14   15.73
   5  -2   1  340.76   13.06
  -2  -5   1  353.14   13.34
   2   5  -1  330.66   11.57
  -2  -5   1  357.22   11.55
  -5   2  -1  373.49   13.37
   2   5   1  374.98   10.40
   2   5   1  356.20   11.54
   2   5   1  375.87   11.58
   5  -2  -1  344.99   10.79
   5  -2  -1  320.89   22.83
  -5   2  -1  341.18   15.52
   2   5  -1  347.54   13.47
   2   5   1  368.57   15.55
  -5   2   1  368.58   11.51
  -3  -5   1   -1.12    0.74
  -5   3  -1   -0.84    0.12
   3   5   1   -0.61    0.26
  -3  -5   1   -2.09    0.71
  -5   3  -1   -0.36    0.48
   5  -3   1    0.47    1.16
  -5   3   1   -1.14    0.94
   3   5   1   -1.09    0.26
   3   5  -1   -0.74    0.17
  -5   3  -1   -2.54    1.22
   5  -3   1   -0.81    0.48
  -5   3  -1   -0.98    0.14
   5  -3   1   -0.88    0.16
   3   5   1   -1.02    0.81
   5  -3   1   -0.88    0.09
  -5   4   1  833.80   29.50
   5  -4   1  843.21   29.91
  -5   4  -1  765.67   24.04
   5  -4   1  784.15   24.15
  -4  -5   1  789.81   24.14
  -5   4  -1  742.52   28.90
   4   5   1  756.90   28.54
  -5   5  -1    1.79    1.43
   5  -5   1    1.78    1.36
  -5   5   1   -1.52    1.41
  -5   5  -1    0.21    0.15
   5   5   1   -0.37    1.31
   5   5   1   -1.46    1.39
   5  -5   1    0.05    0.13
  -5  -5   1    0.89    2.29
   5   5  -1    0.37    0.35
  -5   5  -1    0.46    0.62
  -5   5   1    0.55    0.32
  -5  -5  -1    0.05    3.25
   5   5   1    0.29    0.26
  -5  -5   1   -0.88    0.66
   5  -6   1  645.31   26.43
   6   5   1  610.99   20.05
  -6  -5  -1  635.20   20.07
  -6  -5   1  618.17   20.06
   6   5   1  596.82   25.55
  -5   6  -1  611.54   20.60
   6   5  -1  572.14   20.62
  -6  -5   1  622.83   20.70
  -5   6   1  621.89   26.04
  -5   6  -1  644.15   26.93
   6   4   1   -0.38    0.44
  -4   6  -1   -0.14    0.17
   6   4   1    0.35    0.39
  -4   6  -1   -0.81    0.73
   6   4   1    2.33    1.49
   6   4  -1    0.92    0.44
  -4   6   1    0.10    0.11
  -6  -4  -1   -0.09    8.69
  -4   6   1   -2.44    1.62
  -4   6  -1    4.10    1.97
  -6  -4   1    0.15    2.12
  -3   6  -1  343.91   17.34
   6   3  -1  344.15   12.32
  -6  -3  -1  379.47   12.84
  -6  -3  -1  340.34   12.16
   3  -6   1  367.75   17.41
  -3   6  -1  373.35   10.73
  -6  -3   1  386.18   12.33
  -6  -3  -1  392.20   10.97
   6   3   1  396.73   17.67
   6   3   1  383.84   12.29
   6   3   1  385.62   11.01
  -3   6   1  353.12   16.88
  -6  -2  -1    0.49    0.97
   2  -6   1   -1.67    1.33
  -6  -2  -1   -0.14    0.75
   6   2   1    0.04    0.62
  -2   6  -1   -0.06    0.12
   6   2  -1   -0.65    0.36
  -6  -2  -1    0.00    5.28
  -6  -2   1   -0.05    0.95
   6   2   1   -0.62    0.29
   6   2   1    0.17    0.22
  -6  -2  -1    0.08    0.23
  -2   6   1    0.70    0.78
  -2   6  -1   -0.46    1.01
   6   1   1   17.90    2.95
  -1   6  -1   18.65    0.93
  -6  -1   1   19.20    1.15
   6   1   1   17.81    1.04
  -6  -1  -1   17.11    1.00
   6   1   1   19.90    0.97
  -6  -1  -1   18.24    2.97
  -1   6  -1   17.76    3.12
   6   1  -1   18.74    0.88
  -6  -1  -1   19.96    0.93
  -6  -1  -1   16.63    2.51
  -1   6   1   17.66    2.91
   6   1   1   19.01    2.63
   1  -6   1   17.86    0.90
   1  -6   1   16.49    2.92
   6   1  -1   21.36    1.18
   6   0   1   -0.07    0.48
  -6   0   1    0.03    0.25
   6   0   1    0.02    0.44
   0   6   1   -0.13    0.24
  -6   0  -1   -0.97    0.83
   6   0  -1   -0.22    0.50
   0  -6   1   -0.23    0.24
   0   6   1   -1.29    0.87
   0   6  -1   -0.36    0.18
   6   0   1   -0.38    0.54
  -6   0  -1   -1.29    0.95
   0   6  -1    0.14    0.70
  -6   0  -1   -0.32    0.72
   6   0  -1    0.09    0.58
  -6   0  -1   -0.27    0.18
   0  -6   1   -1.22    0.82
   6  -1  -1  354.26   11.09
  -6   1   1  340.24   10.98
   6  -1   1  335.62   15.05
  -6   1  -1  332.14    9.71
   6  -1   1  302.28   13.15
   1   6  -1  353.47   14.57
   1   6   1  314.82   12.75
   6  -1  -1  346.92   12.47
  -6   1  -1  324.82   13.42
   1   6   1  368.17   11.02
  -1  -6   1  342.15   13.99
  -1  -6   1  318.04   10.89
   1   6   1  319.28    9.80
   1   6  -1  331.25   10.97
  -6   1  -1  322.90   14.98
   6  -2   1   -0.12    0.13
  -2  -6   1   -1.26    0.82
  -6   2  -1    0.13    0.15
   2   6   1   -0.12    0.22
   6  -2   1    0.41    0.28
   2   6   1   -0.35    0.25
   2   6  -1   -0.81    0.73
  -6   2   1    1.14    1.03
   6  -2  -1    0.04    0.09
  -6   2  -1   -0.11    0.16
  -6   2  -1    0.03    0.75
  -2  -6   1   -0.06    2.09
   2   6   1    0.22    0.39
   6  -2  -1   -0.64    0.43
   6  -2   1   -0.65    0.68
   6  -2   1   -1.64    1.24
  -6   2   1    0.20    0.30
   6  -2  -1    0.02    0.27
   3   6   1  147.61   10.03
   3   6   1  146.94    4.84
  -3  -6   1  154.27    7.87
   3   6  -1  144.67    7.73
  -6   3  -1  165.92    8.11
   6  -3   1  162.39   10.63
   3   6   1  156.19    5.44
   6  -3   1  149.17    5.00
   6  -3  -1  153.46    4.38
   6  -3  -1  146.92    5.49
   3   6  -1  151.09    5.50
  -6   3  -1  161.98    4.63
  -6   3  -1  135.68    9.94
  -6   3  -1  150.30    4.95
  -6   3   1  155.63   10.48
   6  -3   1  159.38    4.63
  -3  -6   1  150.60    5.42
  -6   3   1  146.56    5.25
   6  -3   1  146.64    7.73
  -4  -6   1    0.12    1.24
   4   6   1   -0.06    1.05
  -6   4  -1    0.12    0.14
  -4  -6  -1    0.79    0.50
   6  -4   1    1.97    0.93
  -6   4   1    0.22    1.21
   6  -4   1   -2.35    1.57
  -6   4  -1   -0.80    1.19
  -6   4  -1    1.14    0.83
   4   6   1    0.28    0.36
  -4  -6   1    1.56    0.81
   5   6  -1   33.61    1.85
   6  -5   1   37.06    5.39
   5   6   1   34.37    1.78
  -6   5   1   35.37    1.62
  -6   5  -1   33.76    3.45
  -6   5   1   36.34    5.30
   5   6   1   30.20    4.88
  -5  -6  -1   31.00    1.72
  -6   5  -1   32.52    1.27
   6  -5   1   35.13    1.30
  -6   5  -1   24.25    4.49
  -5  -6   1   32.31    1.77
   5   6   1   31.77    1.54
  -5  -6   1   34.39    3.22
  -6   6  -1   -1.54    0.89
  -6   6  -1   -0.26    0.16
   6  -6   1    0.43    0.96
  -6   6   1    0.59    1.24
   6   6  -1   -0.08    0.28
  -6   6   1   -0.71    0.36
  -6  -6   1   -0.14    0.47
  -6  -6  -1    0.19    0.47
  -6  -6   1   -0.72    1.11
   6   6   1   -0.19    0.24
  -6   6  -1   -1.71    1.55
   6   6   1   -1.47    1.57
  -6   7  -1  853.32   26.42
  -7  -6  -1  816.02   26.51
   7   6   1  797.81   32.62
  -7  -6   1  770.60   25.28
  -7  -6   1  830.28   26.16
   6  -7   1  843.40   33.58
  -6   7  -1  697.11   32.18
   7   6   1  821.44   26.47
  -6   7   1  829.66   33.59
  -7  -5   1   -0.18    2.66
   7   5   1   -0.32    3.21
  -5   7  -1    0.28    1.17
  -7  -5  -1    0.37    4.78
   7   5  -1    1.40    1.69
  -5   7  -1    0.30    0.71
  -5   7   1   -0.09    0.33
  -5   7   1   -0.76    1.37
   7   5   1    4.13    2.16
   5  -7   1    0.58    1.13
   4  -7   1 2389.76   70.30
  -4   7  -1 2238.65   62.48
  -7  -4  -1 2311.51   60.24
  -4   7  -1 2254.26   70.09
   7   4   1 2253.14   68.37
  -4   7   1 2322.54   69.79
   7   3  -1   -0.41    1.20
  -3   7  -1    1.65    1.48
  -7  -3  -1   -0.03    0.20
   3  -7   1    1.49    5.64
  -3   7  -1   -0.32    0.17
  -7  -3  -1   -0.84    3.47
   7   3   1   -0.16    1.57
   7   3   1   -0.16    0.26
  -7  -3  -1   -0.22    0.48
  -3   7   1    1.79    1.50
   7   3   1   -0.59    4.04
  -3   7  -1   -0.31    0.28
   7   3  -1   -0.21    0.26
  -7  -3   1   -0.38    8.20
   7   2   1  484.94   15.43
   7   2  -1  465.84   13.72
   7   2   1  466.69   19.91
   7   2   1  448.95   13.75
  -2   7  -1  449.42   20.52
   2  -7   1  483.03   20.73
  -7  -2  -1  487.50   17.50
   7   2  -1  467.50   15.52
  -7  -2   1  493.52   15.50
  -2   7   1  465.73   20.03
   1  -7   1    0.08    1.13
   1  -7   1    0.08    0.86
  -7  -1  -1   -2.87    1.95
   7   1   1    0.03    0.88
   7   1  -1   -0.44    0.86
  -7  -1   1   -2.48    5.62
  -7  -1  -1    0.23    0.26
  -1   7   1   -0.58    0.76
   7   1   1   -0.08    1.07
   7   1  -1   -0.50    0.42
  -1   7  -1   -0.07    0.22
  -7  -1  -1   -0.30    4.35
   7   1  -1   -0.42    0.82
  -7  -1  -1   -0.27    0.56
   7   1   1   -0.43    0.31
  -1   7   1   -0.70    1.43
  -7   0  -1 2225.31   62.22
  -7   0  -1 2210.23   63.39
   7   0  -1 2242.73   61.13
   0   7   1 2005.46   61.73
   7   0   1 2311.83   62.23
   7   0   1 2087.07   62.62
   0  -7   1 2325.61   63.63
   0   7  -1 2276.09   64.15
  -7   1  -1    1.47    1.25
  -7   1  -1   -0.02    1.75
  -7   1  -1   -0.12    0.16
   7  -1   1    0.16    0.27
  -1  -7   1   -0.46    1.48
   1   7   1    0.66    0.72
  -7   1   1    0.75    0.44
   7  -1  -1   -0.39    0.49
  -1  -7   1    0.30    0.59
   7  -1   1    1.64    1.20
   7  -1   1   -1.53    1.03
   1   7   1   -0.17    0.27
   7  -1  -1    0.03    0.27
   1   7  -1   -3.23    1.43
   7  -1  -1   -0.19    0.26
   7  -1   1   -0.44    0.23
   1   7   1   -0.54    0.29
  -7   1  -1   -2.28    1.23
   7  -2   1  199.09   12.04
   2   7  -1  204.25    7.03
  -7   2  -1  206.79    6.05
  -2  -7   1  199.78   10.08
   2   7  -1  197.06   10.39
  -7   2  -1  196.65   12.13
   7  -2   1  197.46    6.69
   7  -2   1  201.14    9.99
  -7   2   1  201.26    6.89
   7  -2  -1  199.22    5.88
   2   7   1  207.33    6.97
  -2  -7   1  189.24    6.89
   7  -2  -1  200.22    8.48
   2   7   1  208.33    6.27
  -7   2   1  198.58   12.25
   7  -2   1  199.23    6.04
  -7   2  -1  197.31    9.93
   2   7   1  206.73    9.14
   7  -2  -1  201.32    8.39
  -7   2  -1  206.62    6.66
   7  -3  -1   -0.12    0.16
  -7   3  -1    0.14    0.17
   7  -3   1    1.37    1.43
   7  -3  -1   -0.23    0.31
  -7   3  -1   -0.04    0.59
   3   7   1   -0.34    0.28
   3   7  -1    0.33    0.73
  -7   3   1    1.97    1.62
  -3  -7   1    0.49    0.76
  -7   3  -1    4.22    2.01
   7  -3   1   -0.03    0.65
   3   7   1    1.13    1.20
  -7   4   1  447.78   14.57
  -7   4  -1  450.52   21.61
  -4  -7   1  437.82   14.82
   4   7   1  419.27   20.58
  -4  -7   1  479.78   16.50
   4   7  -1  454.61   14.99
   4   7   1  468.00   14.91
   7  -4   1  455.41   21.39
  -7   4   1  476.38   21.79
   4   7   1  423.42   13.29
  -7   4  -1  457.45   12.96
  -7   4  -1  436.59   16.44
   7  -4   1  448.62   16.58
  -7   5  -1    0.15    0.57
  -5  -7  -1    0.73    0.88
   5   7   1   -0.18    0.80
  -7   5   1    1.17    1.44
   7  -5   1   -0.53    0.66
  -7   5   1    0.09    0.20
   7  -5   1   -0.05    0.19
   5   7   1    0.43    0.39
   5   7   1    0.36    0.35
   5   7  -1    0.68    0.37
  -5  -7   1   -0.53    0.46
  -7   5  -1    0.88    1.24
  -7   5  -1    0.13    0.14
   7  -5   1   -1.38    1.28
  -6  -7  -1    0.38    0.42
  -6  -7   1    0.20    0.47
   6   7   1    3.13    1.81
   7  -6   1    0.19    0.15
  -7   6  -1    1.96    1.50
  -7   6  -1    0.86    0.74
  -6  -7   1    0.38    0.44
  -7   6  -1    0.08    0.13
   6   7   1    0.15    0.34
   6   7  -1    0.07    0.23
  -7   6   1    1.74    1.66
   7  -6   1   -0.98    1.52
  -7   7  -1   -2.31    1.91
  -7  -7   1   -1.12    0.68
  -7  -7   1   -0.13    0.46
   7  -7   1   -2.47    1.97
  -7  -7  -1   -0.23    0.58
   7   7  -1    0.60    0.32
   7   7   1    0.02    0.33
   7   7   1    0.01    0.44
   7   7   1   -2.21    1.66
  -7   7   1   -0.04    0.90
  -7   7   1   -0.71    0.56
  -7   7  -1   -0.23    0.57
  -8  -7   1    7.22    1.55
  -7   8   1    6.30    2.86
  -7   8  -1    8.72    0.57
  -8  -7  -1    7.42    0.92
   8   7   1    7.88    2.94
  -8  -7   1    8.33    0.98
   8   7   1    7.59    0.83
   7  -8   1    8.12    3.01
  -7   8  -1    8.53    1.95
   8   7  -1    8.46    0.85
  -7   8  -1    7.44    3.07
  -8  -6   1   -1.59    0.91
  -6   8   1   -0.11    0.09
  -8  -6   1   -0.79    0.98
   8   6   1   -0.34    0.36
   6  -8   1    2.72    2.07
  -6   8  -1   -0.89    0.86
   8   6  -1   -0.96    0.54
  -8  -6  -1   -0.63    0.57
   8   6  -1   -0.76    0.40
  -6   8  -1   -0.13    0.18
  -6   8   1   -2.86    1.89
  -6   8  -1   -1.65    1.70
   8   6   1   -1.01    0.62
   8   6   1   -1.43    1.75
  -5   8   1 1097.08   30.63
   8   5  -1  984.72   38.07
   8   5   1 1102.64   40.51
  -5   8   1 1142.69   41.44
   8   5   1 1114.06   35.74
   5  -8   1 1156.91   41.52
  -5   8  -1 1022.75   40.82
  -5   8  -1 1128.82   34.07
  -4   8  -1   -0.09    0.55
  -8  -4   1   -0.51    0.72
   8   4   1    0.38    0.59
  -4   8   1   -2.04    1.46
   8   4  -1    0.81    0.93
  -8  -4  -1    1.50    0.78
  -4   8  -1   -2.40    1.63
  -4   8  -1   -0.09    0.16
   8   4  -1   -0.33    0.59
  -8  -4  -1   -0.06    6.12
   8   4   1   -0.53    0.33
   8   4   1   -2.30    1.52
  -4   8  -1   -0.13    0.17
  -8  -3  -1    0.50    0.36
   8   3  -1    0.34    0.35
  -8  -3  -1    0.83    0.29
  -3   8  -1    0.84    0.20
  -3   8  -1    3.01    1.83
  -8  -3  -1    0.25    0.59
  -3   8   1    2.13    1.55
   8   3   1    2.47    1.62
   8   3   1    0.55    0.29
   3  -8   1   -1.04    1.31
   8   2   1    1.33    0.98
  -8  -2  -1    0.39    0.75
   8   2  -1    0.16    0.41
   8   2  -1    3.11    1.54
   8   2   1    0.55    0.30
  -2   8  -1    0.54    1.13
  -2   8   1    2.42    1.40
  -8  -2   1    1.40    0.55
  -8  -2  -1    0.00    0.34
   8   2   1   -1.84    1.40
  -8  -2  -1    0.52    0.59
   2  -8   1   -0.36    0.89
   8   1  -1  766.69   25.15
   8   1   1  763.63   26.30
  -8  -1   1  792.79   25.10
  -8  -1  -1  805.49   28.57
  -1   8  -1  807.21   30.08
  -1   8   1  754.50   28.20
   1  -8   1  810.81   29.42
   8   1   1  795.48   28.46
   8   1  -1  764.69   27.72
  -8  -1  -1  753.82   27.16
   8   0   1   -0.76    0.93
   8   0  -1    0.37    0.35
   0  -8   1   -1.26    1.42
   0  -8   1    0.12    4.15
  -8   0   1   -0.34    3.00
   8   0   1   -0.05    0.18
  -8   0  -1    0.31    0.26
   0   8   1   -0.52    0.81
   0   8  -1   -1.24    1.15
   8   0  -1   -0.44    0.76
   0   8  -1    0.34    0.21
  -8   0  -1   -0.25    0.79
  -8   0   1    2.82    1.45
   0   8   1   -0.17    0.22
  -8   0  -1   -2.94    1.54
   8   0  -1    0.04    0.18
   8   0   1    0.13    0.32
  -8   0  -1   -0.35    2.28
   8  -1  -1  108.24    6.81
   1   8  -1  115.67    8.46
   8  -1  -1  108.66    3.43
   1   8   1  104.93    4.05
  -8   1  -1  108.88    3.93
  -8   1   1  111.09    4.14
   8  -1   1  107.11    3.99
  -1  -8   1  105.60    4.04
   8  -1   1  100.38    7.33
  -8   1  -1  104.30    3.52
   1   8   1  107.57    7.31
   1   8  -1  106.68    4.10
  -8   1  -1  113.70    7.86
  -8   1   1  119.09    9.19
   8  -1  -1  115.72    4.27
   8  -1   1  102.93    3.53
  -8   1  -1  112.75    8.83
   1   8   1  106.36    3.65
  -1  -8   1  119.26    8.05
  -8   2   1    3.59    1.86
  -8   2  -1   -0.04    0.74
  -8   2  -1    0.02    0.17
   2   8  -1    0.24    0.28
   8  -2  -1    0.44    0.54
   8  -2  -1    0.32    0.35
   8  -2   1    1.57    1.03
   2   8  -1    1.23    1.03
  -8   2   1   -0.21    0.36
   8  -2  -1    0.01    0.13
   2   8   1    0.97    0.74
   8  -2   1   -0.57    1.11
   8  -2   1    0.00    0.13
   8  -2   1   -0.04    0.18
  -2  -8   1   -0.34    0.68
  -8   2  -1    2.94    1.64
   8  -3   1  514.07   23.07
   8  -3   1  485.95   18.52
  -8   3   1  516.35   16.35
   3   8   1  495.25   16.52
   3   8   1  502.30   14.84
   3   8  -1  503.66   19.22
  -3  -8   1  510.33   18.76
   8  -3  -1  512.83   16.14
  -3  -8   1  508.95   16.49
   3   8  -1  506.92   16.63
   3   8   1  495.42   16.73
  -8   3  -1  488.88   23.00
  -8   3  -1  499.18   14.50
  -8   3   1  495.26   22.94
  -8   3  -1  521.87   18.96
   8  -4   1    0.72    1.33
  -8   4  -1   -0.41    0.20
   8  -4   1   -0.07    0.58
  -8   4  -1   -2.18    1.11
   4   8   1   -1.08    0.52
   4   8   1    0.16    1.19
   4   8  -1   -0.41    0.29
   8  -4   1   -0.22    2.20
   8  -4  -1   -0.16    0.13
  -4  -8   1   -0.61    1.80
  -4  -8   1    0.12    0.66
  -8   4   1   -1.00    1.43
  -8   4   1   -0.94    0.92
  -8   4  -1    1.02    1.35
   8  -4  -1   -0.48    0.35
   8  -5   1   52.19    4.65
  -8   5  -1   56.14    4.79
  -8   5  -1   56.78    7.41
  -5  -8  -1   51.40    2.54
   5   8   1   54.63    2.31
  -5  -8   1   52.69    2.54
   5   8   1   56.02    2.60
  -8   5   1   53.86    2.27
  -5  -8   1   53.95    4.34
  -8   5  -1   50.55    1.89
   8  -5   1   51.29    1.90
   5   8   1   49.82    6.81
   5   8  -1   53.39    2.67
   8  -5   1   52.05    6.97
  -8   5   1   49.92    6.83
  -8   6  -1    0.04    0.13
  -8   6   1    2.55    1.88
   8  -6   1   -0.06    0.13
  -6  -8   1    1.05    0.67
   8  -6   1    1.08    1.56
  -6  -8  -1   -0.38    0.33
   6   8   1   -0.86    1.48
   6   8   1   -0.13    0.33
  -8   6  -1   -2.33    1.88
  -8   6  -1    1.09    0.82
  -8   6   1   -0.06    0.21
   6   8   1    0.26    0.27
   6   8  -1    0.18    0.32
   7   8   1   94.61    3.92
  -8   7   1  113.78    4.11
  -7  -8   1  114.39    4.57
  -7  -8  -1  105.87    4.49
  -7  -8   1  108.12    6.00
  -8   7  -1  109.44    3.51
   7   8   1  112.10   11.04
  -8   7   1  122.37   11.59
   8  -7   1  110.36   11.04
  -8   7  -1  110.98    7.22
  -8   7  -1  112.39   11.43
   8  -8   1   -2.47    1.90
  -8   8   1   -0.32    0.28
  -8   8  -1   -0.58    0.75
   8   8   1   -2.31    2.11
   8   8  -1    0.27    0.36
  -8   8   1    0.71    1.68
  -8  -8   1   -0.22    0.42
  -8   8  -1   -1.12    1.44
   8   8   1    0.11    0.34
  -8  -8   1    1.03    0.91
  -8  -8  -1   -0.04    0.42
  -9  -8   1  329.80   12.50
  -9  -8  -1  340.95   11.74
   8  -9   1  361.18   22.30
  -8   9   1  324.46   15.37
   9   8   1  313.75   10.43
  -9  -8   1  328.84   11.69
  -8   9  -1  337.03   14.60
   9   8   1  325.35   20.87
   9   8  -1  328.55   10.45
  -8   9   1  346.09   21.97
  -8   9  -1  339.89   22.26
  -9  -7   1   -0.92    0.93
  -7   9   1   -5.10    2.72
  -9  -7  -1   -0.68    0.42
   9   7  -1   -0.77    0.50
   9   7   1   -1.01    0.82
   9   7   1   -4.84    2.47
  -7   9   1   -0.15    0.09
  -7   9   1   -0.42    0.38
  -7   9  -1   -1.70    1.69
  -7   9  -1   -0.72    0.82
  -9  -7   1   -0.88    0.72
  -6   9  -1   62.11    2.35
   9   6   1   70.35    8.64
  -6   9   1   66.30    8.56
   9   6  -1   69.15    2.89
  -6   9  -1   65.68    5.76
  -9  -6   1   68.70    3.23
   9   6   1   64.74    2.82
  -6   9   1   67.38    4.24
  -6   9  -1   57.44    8.18
   6  -9   1   69.03    8.65
  -6   9   1   64.12    2.13
  -9  -6  -1   68.79    3.18
   9   5   1    1.86    0.71
   9   5   1    2.71    1.00
   5  -9   1    4.15    2.49
  -9  -5   1    2.03    1.49
   9   5   1   -1.24    1.80
  -9  -5  -1    0.83    0.97
  -5   9   1    6.14    2.83
  -5   9  -1    0.06    1.15
   9   4  -1   12.97    1.01
  -4   9  -1   11.50    0.68
   9   4   1   12.89    0.97
   4  -9   1   13.82    3.67
  -9  -4  -1   12.36    2.12
  -9  -4   1   11.56    1.14
   9   4   1   11.94    1.09
   9   4   1   11.64    3.26
  -4   9  -1   12.42    0.74
   9   4  -1   21.98    4.35
  -4   9  -1    8.96    3.13
  -4   9   1   15.49    3.82
   9   4  -1   11.46    1.15
  -9  -4  -1   12.05    1.09
  -3   9   1    0.28    0.24
   3  -9   1   -3.30    1.97
  -9  -3  -1    0.96    0.82
  -9  -3   1   -0.02    0.37
   9   3   1    2.38    1.71
  -3   9   1   -1.07    1.17
  -3   9  -1   -1.08    1.22
   9   3  -1    2.39    1.75
   9   2  -1    3.61    0.50
  -9  -2   1    2.86    0.60
   9   2   1    5.79    2.21
   9   2   1    3.07    0.52
   9   2  -1    2.88    0.60
  -2   9   1    5.37    2.16
   9   2  -1    4.27    1.81
  -2   9  -1    3.33    1.90
  -9  -2  -1    3.83    0.55
   2  -9   1    2.82    1.61
  -9  -2  -1    3.66    0.46
  -2   9  -1    3.29    0.40
  -9  -2  -1    4.69    1.63
  -9  -1   1   -2.94    1.59
  -1   9   1    0.35    0.41
  -9  -1  -1   -0.39    0.73
   9   1  -1    0.58    0.80
  -1   9  -1   -2.79    1.71
  -1   9   1    0.17    0.75
   9   1   1    0.46    0.83
   1  -9   1   -0.92    1.03
  -9  -1  -1   -0.55    0.80
  -9  -1   1   -0.53    2.60
  -9   0  -1 1119.32   38.70
   0  -9   1 1255.66   40.25
   0   9  -1 1200.64   40.74
  -9   0   1 1258.88   41.09
   9   0  -1 1225.75   38.13
   0   9   1 1172.93   39.19
   9   0   1 1192.54   38.91
  -9   0  -1 1141.69   39.79
  -9   1  -1   -0.37    0.26
   9  -1  -1   -1.02    0.92
  -9   1  -1   -0.45    0.79
   9  -1   1   -0.51    0.29
  -1  -9   1    0.00    0.33
   9  -1  -1   -0.78    0.40
  -9   1   1   -0.14    0.81
   1   9  -1    0.17    0.30
   1   9   1    1.01    0.90
   9  -1   1   -0.49    0.81
   1   9  -1   -4.23    1.85
  -9   1  -1   -0.27    0.17
  -1  -9   1   -0.35    1.55
  -9   1  -1   -2.36    1.51
   1   9   1   -0.71    0.53
   9  -1   1    2.26    1.33
  -9   1   1   -2.51    1.67
   9  -1  -1   -0.11    0.29
  -9   2  -1   17.31    0.91
  -2  -9   1   16.47    1.16
   2   9   1   17.42    1.06
  -9   2  -1   17.84    3.83
   9  -2  -1   16.99    2.47
   9  -2   1   17.44    3.01
   2   9  -1   20.83    3.48
  -9   2   1   18.06    1.17
   9  -2   1   16.64    1.04
   2   9  -1   16.93    1.20
   2   9   1   19.40    2.93
  -2  -9   1   16.62    2.92
   2   9   1   16.62    1.18
   9  -2   1   17.42    0.94
  -9   2  -1   17.99    1.00
   9  -2  -1   17.26    1.29
   9  -2  -1   16.88    0.80
  -9   2  -1   18.53    3.16
  -9   2   1   15.63    3.63
  -9   3  -1   -0.41    1.15
  -3  -9   1    0.20    0.72
   9  -3  -1   -0.21    0.49
   3   9  -1   -0.61    0.34
   9  -3   1   -0.20    0.21
   3   9  -1    0.44    0.82
  -9   3  -1   -0.02    0.24
   9  -3   1   -0.05    0.25
  -9   3   1   -0.65    0.39
  -9   3   1   -3.25    2.01
  -3  -9   1   -0.37    0.43
   3   9   1   -0.88    0.80
   9  -3  -1   -0.06    0.21
   9  -3   1    0.91    0.89
  -9   3  -1    0.61    2.03
   3   9   1   -0.03    0.35
   3   9   1   -0.60    0.63
   9  -3  -1   -0.25    0.39
  -9   3  -1   -0.48    0.25
  -4  -9   1 1241.40   37.62
   9  -4   1 1221.71   37.93
   9  -4   1 1198.10   44.79
   4   9  -1 1233.94   39.94
  -4  -9   1 1197.65   41.64
   4   9   1 1295.21   40.86
  -9   4   1 1334.26   46.14
  -9   4  -1 1230.52   37.94
  -9   4  -1 1151.76   44.76
   9  -4  -1 1213.49   34.01
   4   9   1 1383.42   45.68
   4   9  -1 1258.42   38.47
   4   9   1 1300.49   36.72
   9  -5   1   -0.46    0.28
  -9   5  -1   -1.11    0.90
  -9   5  -1   -4.21    2.36
   9  -5   1    0.20    0.56
   9  -5   1   -2.96    1.91
   9  -5  -1    0.07    0.13
   5   9   1   -0.79    0.49
  -5  -9   1   -0.91    0.72
  -9   5   1   -1.06    0.96
   5   9   1   -5.11    2.51
  -5  -9   1   -1.64    0.88
  -9   5   1   -0.59    1.48
  -9   5  -1   -0.07    0.13
   6   9   1   -0.08    1.28
  -9   6   1    1.21    1.70
  -9   6  -1    0.72    0.20
  -9   6  -1   -0.41    1.34
   9  -6   1    1.02    0.24
  -6  -9   1    0.00    0.40
   6   9   1    0.27    0.42
   9  -6   1    1.75    1.70
  -9   6  -1    1.90    1.05
  -9   6   1    0.82    0.28
  -6  -9  -1    0.76    0.41
  -7  -9  -1   -0.40    0.51
  -7  -9   1   -0.82    0.52
  -9   7   1    2.79    2.19
  -9   7  -1   -1.12    0.85
  -7  -9   1    0.41    0.48
   9  -7   1   -0.42    1.27
   7   9   1   -0.48    0.43
  -9   7  -1    0.55    1.54
  -9   7   1   -0.07    0.23
   7   9   1   -0.17    1.35
  -8  -9  -1  128.48    5.12
   8   9   1  131.23    4.63
  -9   8   1  113.35    4.45
  -9   8  -1  116.36    7.65
   8   9   1  123.46   12.33
  -9   8  -1  113.63   12.35
  -9   8   1  125.11   12.82
   8   9  -1  118.08    4.46
  -8  -9   1  123.85    5.05
   9   9   1   -3.49    2.57
  -9   9   1   -0.03    0.33
  -9   9  -1   -0.61    1.74
  -9   9  -1    0.20    0.71
  -9  -9   1    1.92    1.06
  -9   9   1   -0.82    1.52
  10   9  -1   25.75    5.79
  10   9   1   18.30    5.06
  10   9   1   22.12    1.56
 -10  -9  -1   22.45    1.75
  -9  10  -1   27.40    3.65
 -10  -9   1   22.30    1.74
  -9  10   1   19.50    1.25
  10   9  -1   22.85    1.53
  10   8   1    1.94    2.07
  -8  10  -1    1.27    1.94
  -8  10   1   -0.28    1.58
  10   8  -1    3.16    2.36
   8 -10   1    3.26    2.33
 -10  -7  -1    2.43    0.66
  10   7   1    4.74    2.54
 -10  -7   1    4.08    1.23
  -7  10  -1    1.57    1.14
  -7  10   1    1.91    0.22
  10   7  -1    5.75    2.91
 -10  -7   1    3.04    1.19
 -10  -7   1    2.73    0.66
   7 -10   1   -0.29    1.29
  10   7   1    1.26    1.08
  -7  10   1    2.35    2.33
  -7  10  -1   -1.78    2.14
  10   6   1   -0.83    0.64
  -6  10  -1    3.78    2.56
 -10  -6   1   -0.84    0.82
 -10  -6  -1   -0.36    0.53
  10   6  -1    0.48    1.49
   6 -10   1    1.66    1.78
  -6  10   1    0.23    1.62
  10   6   1    1.78    1.94
  -6  10  -1   -1.06    1.04
 -10  -6   1   -1.87    1.26
  -6  10   1   -0.65    0.61
  10   6  -1    0.39    0.63
  -5  10   1  159.33    4.96
  -5  10  -1  182.63   14.90
   5 -10   1  177.70   14.02
  10   5  -1  180.31   13.90
 -10  -5   1  149.32    9.15
  10   5   1  157.46    5.59
  -5  10   1  154.56   13.28
 -10  -5   1  167.30    6.36
 -10  -5  -1  164.31    8.17
  -5  10  -1  150.21    5.63
  -5  10  -1  180.34   10.55
 -10  -5  -1  165.64    6.27
  10   5   1  168.84   13.64
  10   5  -1  162.59    5.58
  -4  10   1    0.25    0.30
 -10  -4   1    0.15    0.54
  -4  10   1   -0.80    1.42
   4 -10   1    0.08    1.36
  10   4   1   -0.83    0.51
  10   4   1    0.34    0.52
  10   4   1    0.21    1.02
 -10  -4  -1   -1.17    0.87
  10   4  -1   -0.66    1.47
 -10  -4   1    2.05    1.25
 -10  -4  -1   -0.21    0.55
  -4  10  -1   -0.02    0.17
  -4  10  -1   -1.81    1.87
  10   3   1  137.65    4.73
  10   3   1  120.76   10.71
  10   3  -1  135.35    5.52
  10   3   1  133.49    5.39
   3 -10   1  130.82   11.13
 -10  -3   1  140.38    5.40
 -10  -3  -1  138.64    5.25
 -10  -3   1  146.45    9.68
  10   3  -1  137.30    4.67
  -3  10   1  140.73   11.59
  10   3  -1  135.94   11.13
 -10  -3  -1  140.62    8.94
  -3  10  -1  135.92    4.83
  -3  10  -1  133.73   11.78
  -3  10   1  141.41    4.96
  -2  10   1    0.21    1.02
 -10  -2  -1    0.96    0.88
 -10  -2   1   -0.66    1.02
 -10  -2  -1    0.31    0.27
  10   2   1    0.29    0.34
 -10  -2   1   -0.22    0.43
   2 -10   1    2.09    1.60
  -2  10  -1    1.10    1.42
  10   2   1   -1.78    1.56
  10   2  -1    3.29    1.75
 -10  -1  -1    1.26    0.39
  10   1   1    3.90    1.88
  -1  10   1    4.55    1.99
  10   1  -1    1.82    0.44
  -1  10  -1    1.61    0.34
   1 -10   1    2.71    1.75
  -1  10  -1    4.23    2.01
  -1  10   1    2.16    0.41
 -10  -1  -1    2.00    1.32
  10   1  -1    2.52    0.40
  10   1   1    0.93    0.39
 -10  -1   1    0.76    1.12
  10   1   1    1.70    0.39
  10   1  -1    1.01    1.11
  10   0   1    0.10    0.87
 -10   0   1    2.23    1.52
  10   0   1    0.01    0.30
 -10   0  -1   -0.43    0.40
 -10   0  -1    0.86    1.10
  10   0  -1   -0.63    0.31
  10   0  -1   -0.39    0.35
   0  10   1   -0.03    0.26
   0  10  -1   -0.23    0.24
  10   0  -1    0.27    0.86
   0 -10   1   -2.31    1.58
  10   0   1   -0.35    0.70
 -10   0   1   -0.49    0.86
   0  10  -1    1.40    1.40
   0  10   1    0.89    1.11
 -10   1  -1  725.02   28.06
  10  -1   1  740.32   24.45
 -10   1   1  732.54   30.36
   1  10   1  748.68   27.81
 -10   1  -1  730.26   30.34
   1  10  -1  747.05   24.55
   1  10   1  784.40   22.44
  10  -1  -1  741.95   26.30
  10  -1   1  762.69   27.95
   1  10   1  770.11   25.67
  -1 -10   1  755.78   28.14
 -10   1   1  797.42   24.61
 -10   1  -1  805.31   24.49
   1  10  -1  780.70   30.03
  10  -1  -1  778.53   24.79
   2  10   1   -1.59    1.06
 -10   2  -1   -0.34    0.34
  10  -2   1    0.38    0.32
 -10   2  -1    1.75    1.27
 -10   2  -1    0.20    0.40
   2  10  -1   -0.29    0.78
   2  10  -1   -0.50    0.41
  -2 -10   1   -0.66    1.02
  10  -2  -1   -0.70    0.82
  10  -2   1   -0.30    0.93
 -10   2   1   -2.24    1.85
   2  10   1    0.99    0.48
  -2 -10   1   -0.10    2.77
  10  -2  -1    0.38    0.51
 -10   2  -1    1.29    1.48
 -10   2   1    0.04    0.53
  10  -3   1  152.80    5.29
  10  -3  -1  133.99    7.50
 -10   3   1  149.78    5.39
   3  10   1  140.88    5.53
  -3 -10   1  137.83    8.92
 -10   3  -1  141.97   12.08
 -10   3  -1  138.79    9.25
 -10   3  -1  139.45    5.05
   3  10  -1  143.09    9.64
  10  -3   1  141.44    9.20
   3  10   1  145.38    4.98
   3  10  -1  145.89    5.65
   3  10   1  155.38    8.53
 -10   3  -1  141.07    4.61
  -3 -10   1  144.58    5.51
 -10   3   1  160.87   12.61
  10  -3  -1  156.97    4.48
  10  -3   1  147.32    4.66
  10  -4   1   -2.50    1.25
  10  -4   1   -0.46    1.23
 -10   4   1    0.78    1.54
   4  10  -1    0.80    0.89
 -10   4  -1   -1.28    1.02
   4  10  -1   -0.21    0.27
   4  10   1    0.27    0.46
  10  -4  -1   -0.11    0.22
  -4 -10   1   -0.54    0.44
 -10   4  -1   -0.28    0.96
  10  -4  -1    0.16    0.45
   4  10   1    1.17    1.70
   5  10   1  527.45   26.49
 -10   5   1  540.41   17.16
  -5 -10   1  536.76   18.95
  -5 -10   1  529.24   17.50
 -10   5   1  562.82   27.84
 -10   5  -1  509.47   26.85
  10  -5   1  524.38   15.22
   5  10   1  541.68   15.79
 -10   5  -1  499.47   15.47
 -10   5  -1  523.10   20.07
  10  -5   1  495.51   19.62
 -10   6  -1   -1.05    0.98
   6  10   1    0.83    1.71
 -10   6  -1    0.79    1.37
  -6 -10   1   -0.05    0.44
  -6 -10   1    0.75    0.60
  10  -6   1   -0.02    0.22
 -10   6   1    0.29    0.29
  10  -6   1   -0.36    0.73
 -10   6   1    1.97    2.09
   6  10   1   -0.24    0.54
  10  -7   1   33.52    1.40
   7  10   1   28.98    5.98
 -10   7  -1   34.45    4.03
  -7 -10   1   32.33    2.05
 -10   7  -1   36.34    6.97
 -10   7   1   32.36    1.66
 -10   7   1   33.82    6.73
   7  10   1   36.46    1.93
 -10   8  -1   -2.32    1.15
 -10   8  -1    0.39    1.30
   8  10   1   -1.53    1.77
 -10   8   1    8.80    3.71
  -9 -10   1  135.95    5.63
  -9 -10  -1  138.68    5.68
   9  10   1  130.63    5.03
 -10   9   1  133.25    4.91
   9  10  -1  131.64    5.02
   9  10   1  151.26   14.34
 -10   9  -1  134.27    8.37
  10  10  -1   -0.75    0.54
 -10 -10  -1   -0.80    0.64
  10  10   1   -0.87    0.59
 -10 -10   1   -0.44    0.61
 -11 -10  -1   17.65    1.64
  11  10  -1   17.93    1.43
 -10  11   1   15.51    1.04
 -11 -10   1   16.34    1.56
  11  10   1   16.95    1.43
 -11  -9  -1    0.37    0.58
  11   9  -1   -0.06    0.48
  -9  11   1    0.46    0.32
 -11  -9   1    0.70    0.62
  -8  11   1    8.53    0.45
 -11  -8  -1    7.03    1.02
  11   8   1   13.33    4.43
  -8  11  -1   13.68    2.75
  11   8   1    8.51    1.01
 -11  -8   1    8.61    1.16
  11   8  -1   10.08    3.89
  11   8  -1    7.77    0.96
  11   7  -1   -2.33    1.99
 -11  -7   1    0.88    0.83
  -7  11   1   -0.45    0.71
 -11  -7   1   -1.35    0.87
  11   7   1    0.15    0.52
  -7  11   1   -0.51    0.58
  11   7   1   -2.94    2.34
 -11  -7  -1    0.12    0.47
  -7  11  -1    1.18    1.06
   7 -11   1   -3.06    2.58
  -7  11   1    1.38    1.75
  -7  11  -1    3.77    2.81
 -11  -7   1    0.42    0.76
  11   7  -1    0.34    0.61
   6 -11   1 1263.35   49.18
 -11  -6   1 1271.24   40.21
  -6  11  -1 1170.69   49.62
  11   6   1 1239.39   37.99
  11   6   1 1165.01   47.28
  -6  11  -1 1250.64   40.07
 -11  -6  -1 1266.25   40.11
  11   6  -1 1353.50   36.92
 -11  -6   1 1194.34   38.12
  -6  11   1 1272.76   36.76
  -6  11   1 1264.40   49.60
  11   6  -1 1235.08   47.83
  11   5  -1   -1.41    1.61
 -11  -5   1   -0.72    0.98
  11   5   1   -0.79    2.14
  -5  11  -1   -0.79    1.09
  11   5   1    2.02    2.04
  -5  11   1   -0.15    0.16
 -11  -5  -1    0.54    0.88
 -11  -5   1    0.21    0.61
  -5  11   1   -3.39    2.42
 -11  -5  -1    0.09    0.56
   5 -11   1   -2.42    1.98
  -5  11  -1    0.17    1.69
  -4  11  -1  261.52    9.75
 -11  -4   1  276.55   14.22
  -4  11   1  290.74    9.48
 -11  -4  -1  283.08    9.92
  11   4  -1  289.75    8.89
  -4  11   1  282.31   18.44
  11   4  -1  283.85   17.87
  11   4   1  303.56   18.61
   4 -11   1  286.32   18.27
  11   4   1  274.24    8.90
  -4  11  -1  284.20   19.10
 -11  -4   1  280.85   10.02
 -11  -4  -1  267.37   13.25
 -11  -3   1   -0.37    0.65
  -3  11   1   -2.93    2.00
  11   3  -1    0.00    0.40
  -3  11  -1    0.96    1.54
 -11  -3   1   -1.90    1.34
 -11  -3  -1   -0.44    0.31
   3 -11   1   -2.07    1.86
  -3  11   1   -0.53    0.30
  11   3  -1    1.36    1.35
  11   3   1   -0.59    0.42
  11   3   1   -2.20    1.85
  11   3   1    0.06    0.26
  -3  11  -1   -0.04    0.21
  -2  11  -1   -0.89    1.23
 -11  -2  -1    0.16    0.38
  11   2  -1   -0.10    0.36
 -11  -2   1   -0.68    0.49
   2 -11   1    1.53    1.55
 -11  -2   1   -0.41    1.03
  -2  11   1    0.26    1.03
  -2  11  -1    0.60    0.26
  11   2   1    0.14    0.35
  11   2  -1    0.98    1.35
  11   2   1   -1.47    1.51
  -2  11   1    0.24    0.26
 -11  -2  -1    0.66    0.99
  11   2   1    0.74    0.39
  11   1   1   -1.38    1.32
  11   1  -1    0.06    0.40
   1 -11   1    1.87    1.57
  11   1   1    0.86    0.44
 -11  -1  -1   -0.39    0.97
  11   1   1    0.38    0.40
  -1  11   1   -0.10    0.20
  -1  11  -1   -1.57    1.62
  11   1  -1   -1.37    1.34
  -1  11  -1    0.27    0.25
 -11  -1  -1    0.10    0.34
  -1  11   1    2.43    1.76
 -11  -1   1    0.64    0.94
 -11  -1   1   -0.26    0.45
  11   1  -1   -0.07    0.30
   0  11   1   27.20    1.59
   0  11  -1   24.56    4.66
   0 -11   1   27.20    4.50
  11   0  -1   26.20    1.30
 -11   0   1   30.56    5.10
   0  11   1   25.82    4.43
 -11   0  -1   28.97    1.58
  11   0  -1   29.43    1.88
   0  11  -1   26.33    1.56
  11   0   1   23.23    4.11
 -11   0   1   27.91    1.69
 -11   0  -1   25.86    4.62
  11   0  -1   30.18    4.43
  11   0   1   26.10    1.39
  11   0   1   27.56    1.69
   0  11   1   27.68    1.43
  11  -1   1   -0.09    0.72
  11  -1   1   -0.07    0.34
   1  11  -1   -0.27    1.17
   1  11  -1    0.48    0.36
 -11   1  -1    0.38    0.93
  11  -1  -1   -0.49    0.45
 -11   1   1    0.24    0.51
 -11   1   1    1.19    1.52
  11  -1  -1   -0.19    0.35
  -1 -11   1   -0.55    1.15
  11  -1   1   -0.54    0.43
   1  11   1    0.30    0.28
  11  -1  -1    2.22    1.33
   1  11   1   -1.22    1.23
 -11   1  -1    0.34    0.28
   2  11   1  110.89    4.51
 -11   2   1  113.27   10.64
 -11   2  -1  105.45   10.32
  -2 -11   1  105.84    8.42
  11  -2  -1  112.03    7.59
 -11   2   1  117.41    4.46
   2  11   1  127.91    8.93
  11  -2  -1  115.33    4.82
 -11   2  -1  101.60    8.52
  11  -2   1  107.62    4.33
  11  -2   1  119.31    8.90
  11  -2  -1  109.50    3.62
   2  11  -1  123.62    9.76
 -11   2  -1  113.32    4.17
   2  11  -1  109.92    4.55
   2  11   1  114.11    4.04
  11  -2   1  110.17    3.79
  -2 -11   1  103.27    4.38
  -3 -11   1    0.62    0.90
   3  11   1    0.33    0.75
 -11   3  -1   -0.55    1.10
   3  11  -1    0.53    0.63
 -11   3  -1   -0.14    0.25
  11  -3   1    0.49    0.40
  11  -3  -1    0.08    0.46
  11  -3   1    1.18    1.18
   3  11  -1   -2.03    1.44
 -11   3  -1    1.23    1.59
   3  11   1   -0.07    0.94
  11  -3  -1   -0.39    0.71
   3  11   1    0.49    0.58
  11  -3  -1   -0.10    0.23
  -3 -11   1   -1.48    1.16
 -11   3   1   -1.68    1.85
 -11   3   1    0.81    0.85
  11  -4   1  247.76    7.41
  -4 -11   1  246.59    8.74
 -11   4   1  239.77   17.28
 -11   4  -1  242.12   17.36
  -4 -11   1  241.49   12.09
   4  11  -1  235.74   12.72
  11  -4   1  230.85   12.46
 -11   4  -1  250.98   13.18
 -11   4  -1  246.14    8.07
   4  11   1  244.13    7.83
  11  -4  -1  243.57   10.39
   4  11   1  245.87   10.80
   4  11   1  225.13   16.19
  11  -4  -1  243.80    7.15
 -11   4   1  239.80    8.42
 -11   5  -1    0.88    0.96
 -11   5   1    6.11    3.02
 -11   5  -1    4.59    2.68
   5  11   1    0.26    0.99
  11  -5   1    1.88    1.19
   5  11   1    3.69    2.61
   6  11   1   37.63    6.85
  11  -6   1   36.59    4.30
  -6 -11   1   38.77    2.29
 -11   6  -1   42.00    4.68
 -11   6  -1   43.03    1.56
 -11   6  -1   37.12    7.04
  11  -6   1   36.60    1.59
 -11   6   1   40.69    1.96
   6  11   1   38.00    2.08
 -11   6   1   36.68    6.90
  -6 -11   1   40.41    3.73
 -11   7   1   -0.05    1.14
   7  11   1    0.82    1.71
 -11   7  -1    0.35    0.78
   7  11  -1    0.67    0.44
  -7 -11   1   -0.36    0.42
 -11   7  -1   -0.41    1.64
 -11   8  -1  372.06   15.64
   8  11  -1  362.35   11.42
  -8 -11   1  368.69   12.75
   8  11   1  361.80   11.46
   8  11   1  342.39   22.82
 -11   8   1  348.34   11.99
 -11   9   1    0.18    0.42
  10  11   1   94.21    3.97
  10  11  -1   91.38    3.88
 -11  10   1   93.02    3.58
 -10 -11   1   93.01    4.37
 -11 -11   1    0.47    0.52
  11  11  -1   -0.38    0.46
  12  11   1    0.33    0.57
  12  11  -1    1.45    0.60
 -12 -11   1    0.56    0.48
  12  10  -1    4.11    1.09
 -12 -10  -1    0.39    0.99
  12   9  -1   67.74    3.16
 -12  -9  -1   67.53    3.55
  12   9   1   65.87    3.21
 -12  -9   1   67.00    3.51
  -8  12   1   -0.06    0.45
 -12  -8   1    1.59    1.42
  12   8   1    0.66    0.70
  -7  12  -1  160.25   10.44
  12   7   1  134.94    5.33
 -12  -7   1  157.99    6.21
 -12  -7  -1  152.72    6.08
  -7  12   1  154.51    8.02
 -12  -7   1  128.95    8.15
  -7  12   1  144.71    8.33
  12   7  -1  149.05    5.41
  -7  12   1  144.48    5.23
  12   7  -1  148.98   14.27
  12   7   1  158.22   14.76
  12   6   1    0.44    0.55
  -6  12   1   -5.31    3.17
  -6  12  -1   -0.52    0.93
  -6  12  -1   -2.06    2.05
  12   6  -1    0.26    0.39
   6 -12   1    4.39    2.95
  12   6   1   -2.77    2.06
 -12  -6  -1   -0.25    0.64
 -12  -6   1    0.08    0.66
  12   6  -1    2.51    2.11
  -6  12   1   -0.50    0.72
  12   5  -1    4.99    2.73
 -12  -5   1   -0.63    0.78
  -5  12  -1    0.67    0.23
  -5  12   1   -1.52    2.02
 -12  -5  -1    0.05    0.54
   5 -12   1    1.94    2.13
 -12  -5   1   -0.67    0.91
  12   5   1    1.02    0.57
  12   5  -1    0.90    0.69
  -5  12  -1   -1.19    1.89
  12   5   1    0.74    1.39
 -12  -5  -1   -0.61    0.71
  -5  12   1    0.25    0.26
  -5  12  -1   -0.69    0.96
 -12  -4   1   -0.43    0.55
 -12  -4  -1    0.33    0.76
  12   4   1   -2.28    1.76
 -12  -4   1   -1.03    1.05
  -4  12   1   -3.06    2.09
   4 -12   1    2.19    1.80
  12   4   1   -0.08    0.30
  12   4  -1    0.34    0.47
  -4  12  -1   -0.09    0.19
 -12  -4  -1   -0.25    0.33
  -4  12   1   -0.34    0.27
  12   4  -1   -2.68    2.09
  -4  12  -1    1.21    1.78
  -3  12  -1    1.89    1.96
   3 -12   1    6.06    2.76
 -12  -3   1    2.44    1.50
  12   3  -1    1.05    0.41
  12   3  -1    4.18    2.31
  -3  12  -1    1.64    0.35
 -12  -3  -1    1.41    1.16
  12   3   1    1.60    0.51
  12   3   1    4.42    2.41
 -12  -3   1    1.44    0.59
  -3  12   1    2.75    2.08
  -3  12   1    1.44    0.37
 -12  -2   1   -0.77    0.54
   2 -12   1   -0.98    1.55
  12   2   1   -0.95    0.45
  12   2   1    1.91    1.70
  12   2  -1   -1.82    1.63
 -12  -2   1   -1.69    1.41
 -12  -2  -1    0.17    0.71
  12   2  -1   -0.01    0.30
  -2  12  -1   -0.12    0.24
  -2  12  -1    3.28    2.24
  -2  12   1   -0.29    0.29
  -2  12   1   -0.64    1.36
 -12  -2  -1   -0.53    0.43
  -1  12   1    2.92    0.54
 -12  -1  -1    4.54    2.11
 -12  -1  -1    2.80    0.56
  12   1  -1    3.07    0.47
 -12  -1   1    1.10    1.33
  -1  12  -1    3.47    0.54
  12   1   1    3.12    0.55
 -12  -1   1    3.09    0.69
  -1  12  -1    4.89    2.49
  -1  12   1    3.86    0.53
  12   1   1    3.99    0.70
  12   1  -1    7.19    2.49
   1 -12   1    7.34    2.69
  -1  12   1    2.15    1.57
   0 -12   1   -0.31    1.14
 -12   0  -1    0.25    0.33
  12   0  -1   -0.24    0.51
   0  12  -1   -0.34    0.37
   0  12   1   -0.65    0.68
  12   0  -1   -0.16    0.98
  12   0   1   -0.22    0.34
   0  12   1    1.43    1.46
  12   0   1    1.73    1.61
 -12   0  -1    0.25    1.09
 -12   0   1   -1.03    0.68
 -12   0   1   -0.87    1.24
  12   0  -1    0.29    0.49
   0  12  -1   -0.20    1.25
   0  12   1   -0.74    0.92
   1  12   1  875.56   25.03
 -12   1  -1  804.23   34.52
  12  -1   1  842.27   32.06
  -1 -12   1  788.26   31.29
  12  -1   1  853.72   24.42
  12  -1   1  780.11   27.83
 -12   1   1  856.45   35.41
  12  -1  -1  840.17   30.03
 -12   1   1  909.29   27.49
   1  12  -1  807.70   27.39
   1  12   1  845.72   32.13
   1  12  -1  892.83   34.76
  12  -1  -1  862.60   35.50
 -12   1  -1  884.12   27.62
 -12   2  -1    0.85    0.65
 -12   2   1    0.97    1.38
  12  -2   1   -1.81    1.43
  12  -2   1   -0.13    0.41
   2  12   1   -2.45    1.51
   2  12   1    0.14    1.14
   2  12  -1   -0.29    0.58
 -12   2   1    0.58    0.64
  12  -2  -1   -1.22    1.06
 -12   2  -1    3.71    2.31
  -2 -12   1   -0.88    1.13
  12  -2   1    0.43    0.38
 -12   3  -1   12.45    3.00
  -3 -12   1   14.55    1.24
   3  12   1   14.39    2.89
   3  12  -1   19.49    3.82
  -3 -12   1   13.75    2.88
 -12   3   1   15.78    1.20
 -12   3   1   19.31    4.81
   3  12   1    9.85    3.41
   3  12   1   14.67    1.10
  12  -3   1   16.33    1.19
 -12   3  -1   10.03    3.55
  12  -3  -1   14.20    0.80
  12  -3  -1   14.02    2.55
  12  -3   1   14.48    3.13
 -12   3  -1   15.23    0.99
  12  -3   1   14.98    0.94
   4  12  -1   -0.69    0.94
  12  -4  -1    0.05    0.16
  12  -4   1    0.06    0.26
 -12   4  -1   -1.45    1.85
   4  12   1    0.55    0.66
   4  12   1   -0.16    0.44
  -4 -12   1    0.10    0.45
 -12   4   1   -0.74    0.53
 -12   4  -1    0.09    0.20
 -12   4  -1   -0.30    0.98
  12  -4   1    0.33    0.34
   4  12   1   -1.33    1.57
  12  -4   1    0.00    0.73
  12  -4  -1    1.76    0.95
  -4 -12   1    0.88    0.89
 -12   4   1   -3.24    2.40
 -12   5  -1  100.55    8.05
   5  12   1   99.09    3.89
  12  -5  -1   99.50    3.10
  12  -5   1   99.77    3.39
 -12   5   1   84.69   10.62
 -12   5   1  100.47    3.97
  -5 -12   1   95.97    6.73
 -12   5  -1  100.18    3.56
  12  -5  -1   94.75    5.46
 -12   5  -1   87.13   10.84
  -5 -12   1   98.57    4.31
   5  12   1  102.43   11.34
  12  -5   1  102.12    7.82
  12  -6   1   -0.17    0.78
 -12   6  -1   -0.26    0.17
  -6 -12   1   -0.28    0.54
 -12   6  -1    1.14    1.88
   6  12   1   -0.41    0.55
  12  -6   1    0.16    0.23
 -12   6   1   -0.48    0.40
   6  12   1   -0.20    1.65
 -12   6  -1   -0.35    0.80
   7  12  -1   33.58    1.98
   7  12   1   35.08    2.02
   7  12   1   30.39    6.57
 -12   7  -1   31.56    4.13
  12  -7   1   34.35    1.49
  -7 -12   1   36.92    2.29
 -12   7   1   35.51    1.80
   8  12  -1    0.14    0.81
  -8 -12   1   -0.82    0.52
 -12   8   1   -0.19    0.29
   8  12   1   -1.24    0.67
   9  12  -1  290.13    9.45
   9  12   1  285.47    9.45
  -9 -12   1  282.36   10.49
 -12   9   1  276.74   10.42
 -10 -12   1    0.39    0.50
  10  12  -1    0.32    0.43
  10  12   1    0.80    0.51
  11  12   1   62.75    3.14
 -11 -12   1   64.57    3.52
  11  12  -1   66.31    3.19
  12  12  -1   -1.38    0.67
  12  12   1   -0.15    0.42
 -12 -12   1   -1.08    0.65
 -13 -12   1   42.89    2.91
  13  12   1   40.78    2.50
  13  12  -1   43.37    2.57
 -13 -11   1    0.30    0.89
  13  11   1   -0.15    0.91
 -13 -10  -1   86.89    4.34
 -13 -10   1   88.59    4.38
  13  10  -1   88.97    3.90
  13  10   1   87.90    3.92
 -13  -9   1   -0.74    0.75
  13   9  -1   -0.97    0.50
  13   9   1   -1.06    0.65
 -13  -9  -1   -0.36    0.66
 -13  -8   1   24.42    1.95
 -13  -8  -1   22.31    1.80
  13   8   1   23.51    1.72
  13   8  -1   23.73    1.68
 -13  -7   1   -0.92    0.73
 -13  -7  -1   -0.96    0.66
  13   7   1    0.17    0.39
  13   7  -1   -0.11    0.71
 -13  -6   1   27.72    2.00
  13   6  -1   25.82    1.67
  -6  13   1   22.63    1.34
  13   6   1   25.96    1.68
 -13  -5  -1   -0.20    0.40
  13   5  -1   -0.02    0.39
 -13  -5  -1    0.21    0.66
  -5  13  -1   -0.01    0.15
 -13  -5   1   -2.64    1.44
  -5  13  -1   -1.32    2.08
  13   5  -1   -0.27    1.11
  13   5   1   -0.08    1.03
 -13  -5   1    0.60    0.59
   5 -13   1   -0.61    1.73
  13   5   1   -0.39    0.35
  -5  13   1   -0.64    1.40
 -13  -4   1    5.29    0.91
  -4  13   1    5.55    0.63
 -13  -4   1    8.15    2.51
 -13  -4  -1    5.23    1.93
  -4  13   1    6.85    3.22
  -4  13  -1    3.19    2.56
 -13  -4  -1    4.57    0.80
  13   4   1    5.83    2.76
  13   4  -1    5.38    2.55
   4 -13   1    4.58    2.51
  13   4  -1    4.53    0.70
  -4  13  -1    5.45    0.59
  -3  13   1   -1.42    1.82
  13   3   1    0.18    1.58
 -13  -3   1    1.22    1.33
  13   3   1   -1.01    0.58
  -3  13  -1   -0.10    0.31
  -3  13  -1   -0.40    1.72
  13   3  -1   -1.42    1.81
 -13  -3  -1   -0.63    0.87
 -13  -3  -1   -1.39    1.26
  13   3  -1   -0.71    0.56
   3 -13   1   -2.36    2.19
  -3  13   1   -0.69    0.49
  13   2   1  722.22   31.92
 -13  -2   1  785.72   24.89
 -13  -2  -1  799.08   24.72
  13   2  -1  764.11   22.08
  13   2   1  745.46   22.18
   2 -13   1  708.06   32.18
  -2  13   1  735.43   33.48
 -13  -2  -1  752.86   30.57
  -2  13  -1  726.57   26.02
  -2  13   1  708.48   26.00
 -13  -2   1  735.04   31.02
  -2  13  -1  778.60   35.40
  13   2  -1  768.05   31.93
  -2  13   1  811.83   24.50
  -1  13   1   -0.94    0.48
  -1  13  -1   -0.46    0.34
 -13  -1   1    0.01    0.63
  13   1  -1   -0.84    0.48
  -1  13  -1    1.02    1.67
  13   1   1   -1.31    1.61
  -1  13   1    1.69    1.72
  13   1  -1    0.35    1.27
 -13  -1  -1   -0.16    0.67
  13   1   1   -1.67    1.11
  -1  13   1   -0.25    0.27
 -13  -1  -1   -1.96    1.57
   1 -13   1    0.38    1.41
 -13  -1   1   -0.02    0.82
 -13   0  -1   39.96    6.35
   0  13   1   46.19    2.13
 -13   0   1   46.05    6.90
 -13   0  -1   49.29    2.34
  13   0   1   45.66    6.38
 -13   0   1   48.27    2.52
   0 -13   1   41.97    6.04
  13   0   1   45.72    2.07
  13   0   1   40.01    2.43
  13   0  -1   44.77    1.96
   0  13  -1   44.85    7.09
   0  13  -1   42.54    2.34
   0  13   1   50.10    6.82
  13   0  -1   45.03    5.92
 -13   1   1   -0.10    0.54
  13  -1   1   -0.30    0.41
   1  13   1   -0.87    1.26
  13  -1   1   -2.41    1.72
   1  13  -1   -0.69    1.14
   1  13   1   -0.25    0.33
 -13   1  -1    0.09    0.34
 -13   1  -1    0.69    1.37
 -13   1   1    0.98    1.60
  -1 -13   1    2.31    1.63
  13  -1  -1   -3.71    1.75
  13  -1  -1   -0.13    0.32
  13  -2   1    4.77    0.75
  13  -2  -1    5.04    0.52
  13  -2   1    5.07    0.60
  -2 -13   1    5.82    2.16
   2  13   1    7.62    2.44
 -13   2   1    8.61    3.21
   2  13   1    3.80    0.66
  13  -2  -1    3.09    0.74
   2  13  -1    3.11    1.81
 -13   2   1    4.38    0.72
 -13   2  -1    5.40    2.60
 -13   2  -1    4.06    0.57
  13  -2  -1    2.95    1.51
   2  13   1    6.53    2.83
  13  -3  -1   -0.23    0.77
 -13   3   1    0.39    0.34
  13  -3  -1    0.57    0.58
  13  -3   1   -0.30    0.96
  -3 -13   1    0.14    0.83
   3  13   1   -7.16    3.13
  13  -3   1    0.03    0.28
   3  13  -1   -1.75    1.51
 -13   3  -1    1.43    1.77
   3  13   1    0.08    0.80
  13  -3  -1   -0.05    0.20
 -13   3   1    1.35    1.95
 -13   4   1  152.55   14.47
   4  13  -1  156.83   10.90
 -13   4  -1  145.15    5.23
  13  -4  -1  148.56    8.47
  13  -4  -1  148.30    4.60
   4  13   1  140.82   13.55
  -4 -13   1  140.70    9.31
   4  13   1  160.51    9.21
 -13   4  -1  144.97   14.18
  13  -4   1  147.23   10.24
   4  13   1  134.52    5.19
  -4 -13   1  144.92    5.86
 -13   4   1  155.82    5.65
  13  -4   1  144.67    4.82
  -5 -13   1    0.09    0.67
  13  -5   1    0.58    0.95
  13  -5  -1    0.13    0.17
  -5 -13   1    0.34    0.70
 -13   5  -1    0.41    0.24
   5  13   1   -0.56    1.46
 -13   5   1   -0.35    0.46
  13  -5  -1    2.02    0.87
 -13   5  -1    1.79    1.33
  13  -6   1   15.33    0.91
   6  13   1   15.20    1.28
  -6 -13   1   15.52    1.42
 -13   6  -1   13.80    0.80
 -13   6   1   14.47    1.09
  13  -7   1    1.32    0.35
   8  13  -1    0.67    0.45
   8  13   1    2.17    0.71
 -13   8   1    0.93    0.34
   9  13   1    0.67    0.60
   9  13  -1   -0.01    0.38
  -9 -13   1   -0.21    0.65
  10  13   1   63.95    3.13
 -10 -13   1   62.70    3.47
  10  13  -1   60.78    3.06
 -11 -13   1   -0.02    0.59
  11  13   1   -0.23    0.41
  12  13   1   50.83    2.84
  12  13  -1   55.10    2.92
 -12 -13   1   50.56    3.17
  13  13   1   -0.45    0.43
  14  12  -1   -1.68    0.85
  14  12   1   -0.07    0.46
  14  11  -1    9.30    1.12
 -14 -11   1   12.39    1.54
  14  11   1    8.30    1.16
 -14 -10  -1    0.70    0.77
  14  10  -1    0.37    0.50
 -14 -10   1   -1.62    1.34
 -14  -9  -1   18.61    1.70
  14   9   1   20.02    1.59
  14   9  -1   19.51    1.61
 -14  -9   1   19.86    1.84
 -14  -8  -1   -1.08    0.69
 -14  -8   1   -0.86    0.67
  14   8   1   -0.75    0.77
  14   8  -1   -1.01    0.60
 -14  -7  -1    0.35    0.58
  14   7  -1    0.86    0.54
  14   7   1    0.54    0.51
 -14  -7   1   -0.68    0.64
  14   6   1    0.26    0.39
  14   6  -1    0.25    0.42
 -14  -6  -1    0.02    0.46
 -14  -6   1    0.47    0.54
 -14  -5   1   -0.03    0.44
  14   5   1   -0.62    0.43
  14   5  -1   -1.00    0.50
 -14  -4   1    0.11    0.45
  14   4  -1    0.18    0.42
  14   4   1    0.62    0.54
  -4  14   1    0.11    0.26
 -14  -4  -1    0.40    0.54
  -4  14   1   -0.16    0.26
 -14  -3  -1  108.30    4.53
  -3  14  -1   95.82    4.08
  14   3  -1  104.89    3.95
  -3  14   1   90.72    4.07
  14   3   1  108.17    4.11
  -3  14   1  103.87    3.75
 -14  -3   1  108.99    4.68
  -2  14   1   -0.82    0.75
 -14  -2  -1   -0.73    0.63
  14   2   1    0.05    0.73
  14   2  -1   -0.60    0.50
  -1  14  -1  756.10   27.70
  14   1   1  804.53   23.78
 -14  -1   1  841.48   26.69
  14   1  -1  784.54   23.57
  -1  14   1  833.83   24.31
 -14  -1  -1  845.06   26.80
  14   0  -1   -0.50    0.47
   0  14   1   -0.72    0.49
 -14   0   1   -0.46    1.20
 -14   0  -1   -0.33    0.80
  14  -1   1    4.27    0.59
   1  14   1    4.31    0.67
 -14   1   1    3.51    0.65
 -14   1  -1    3.68    0.60
  14  -1  -1    3.49    0.50
  14  -2   1   -0.72    0.41
   2  14   1    0.32    0.51
  14  -2   1   -0.10    0.37
 -14   3   1  311.57   10.65
   3  14   1  300.27    9.73
  14  -3   1  295.82    9.31
 -14   3  -1  314.57   10.30
  14  -3  -1  292.75    9.07
 -14   4   1   -0.30    0.45
 -14   4  -1   -0.01    0.26
  14  -4   1   -0.47    0.31
 -14   5   1   11.87    1.03
   5  14   1   10.10    1.07
  14  -5  -1   10.64    0.62
 -14   5  -1    9.91    0.75
  14  -5   1    9.04    0.75
  -6 -14   1    0.95    0.83
   6  14   1    0.23    0.67
   6  14  -1    1.70    1.07
  -7 -14   1   67.42    3.45
   7  14   1   68.90    3.16
 -14   7   1   64.89    2.87
  14  -7   1   63.99    2.44
   7  14  -1   64.20    3.09
  -8 -14   1   -0.24    0.55
   8  14   1   -0.18    0.55
   9  14   1    8.55    1.11
  -9 -14   1    8.31    1.19
   9  14  -1    7.46    1.04
  10  14  -1   -0.44    0.59
  10  14   1   -0.95    0.59
 -10 -14   1   -1.29    0.72
 -11 -14   1   13.07    1.52
  11  14  -1   14.37    1.44
  11  14   1   14.69    1.43
  12  14  -1    1.02    0.72
  12  14   1   -0.90    0.58
  15  11  -1    0.88    0.67
  15  11   1   -0.77    1.02
 -15 -10   1   22.64    2.05
 -15 -10  -1   22.73    1.96
  15  10   1   25.48    1.95
  15  10  -1   22.95    1.82
  15   9   1   -0.22    0.49
 -15  -9  -1   -1.21    0.73
 -15  -9   1    0.12    0.72
  15   8  -1  165.92    6.29
  15   8   1  163.50    6.36
 -15  -8  -1  176.57    7.13
 -15  -8   1  171.59    7.16
 -15  -7  -1   -0.83    0.55
 -15  -7   1   -1.33    0.83
  15   7  -1    0.44    0.64
  15   7   1   -1.31    0.84
 -15  -6   1   76.20    3.92
  15   6   1   73.66    3.44
  15   6  -1   76.88    3.42
 -15  -6  -1   78.31    3.89
 -15  -5   1    1.88    2.05
 -15  -5  -1    1.62    1.02
  15   4  -1   10.73    1.07
  15   4   1    7.35    1.18
 -15  -4   1    9.07    1.19
 -15  -4  -1    8.58    1.12
  15   3  -1   -0.87    0.47
 -15  -3   1    0.25    0.55
  15   3   1   -1.04    0.60
 -15  -3  -1    0.01    0.40
  -3  15   1   -0.40    0.30
 -15  -2  -1  144.34    5.73
  -2  15   1  140.60    4.98
  15   2   1  137.23    5.10
  15   2  -1  137.35    4.98
 -15  -2   1  142.51    5.88
  -1  15   1   -0.91    0.45
 -15  -1  -1   -0.94    0.53
  15   1   1   -0.01    0.56
 -15  -1   1    0.51    0.78
  15   0  -1    0.52    0.34
  15   0   1    0.69    0.42
 -15   0  -1    0.58    0.39
  15  -1  -1    0.43    0.33
 -15   1   1   -0.66    0.54
   1  15   1   -0.08    0.37
  15  -2  -1  113.11    4.07
 -15   2  -1  124.14    4.75
   2  15   1  115.96    4.53
 -15   2   1  122.80    4.99
  15  -2   1  123.94    4.30
  15  -3  -1   -0.47    0.26
 -15   3  -1   -0.54    0.36
   3  15   1   -0.32    0.51
 -15   3   1   -0.38    0.53
   4  15   1  157.66    5.73
 -15   4  -1  153.42    5.65
  15  -4   1  156.88    5.21
  15  -4  -1  151.13    4.92
 -15   4   1  160.43    6.02
   5  15   1   -0.19    0.53
  15  -5  -1   -0.10    0.18
   5  15  -1    0.11    0.39
  15  -5   1   -0.09    0.25
  15  -6   1    1.48    0.34
   6  15   1    2.13    0.66
   6  15  -1    0.56    0.45
   7  15  -1   -0.39    0.52
   7  15   1   -0.99    0.48
  15  -7   1   -0.07    0.22
  -8 -15   1    0.42    0.45
   8  15  -1    0.39    0.51
   8  15   1    1.29    0.60
  -9 -15   1    1.47    0.75
   9  15  -1    0.63    0.55
  10  15  -1    7.48    1.02
  10  15   1    8.21    1.14
 -10 -15   1    7.39    1.18
  11  15  -1    2.35    0.99
  11  15   1    1.62    1.71
  16  10   1   -0.68    0.65
  16   9  -1   88.03    4.03
 -16  -9  -1   89.67    4.57
 -16  -9   1   90.83    4.62
  16   9   1   91.44    4.17
 -16  -8   1   -0.33    0.56
 -16  -8  -1    0.04    0.48
  16   8  -1   -0.51    0.66
 -16  -7  -1   -0.75    0.66
  16   7  -1    0.88    0.47
  16   7   1   -0.80    0.64
 -16  -6   1    0.43    0.66
  16   6   1   -0.92    0.59
 -16  -6  -1    0.33    0.50
  16   5   1   17.47    1.50
 -16  -5  -1   18.56    1.65
  16   5  -1   18.24    1.45
 -16  -5   1   19.88    1.78
  16   4   1   -0.83    0.56
 -16  -4  -1   -0.59    0.44
  16   4  -1   -0.08    0.41
 -16  -4   1    0.07    0.56
  16   3   1   12.16    1.14
 -16  -3  -1   13.04    1.33
  16   3  -1   13.17    1.15
 -16  -3   1   14.03    1.41
  16   2   1   -0.94    0.48
 -16  -2   1   -0.32    0.59
  16   2  -1   -0.74    0.43
  16   1  -1   49.93    2.31
 -16  -1  -1   48.24    2.64
  16   1   1   46.84    2.37
 -16  -1   1   51.09    2.85
  -1  16   1   50.97    2.43
  16   0   1    0.18    0.40
  16   0  -1   -0.67    0.38
 -16   0  -1   -0.03    0.28
   0  16   1    0.43    0.42
 -16   0   1    0.34    0.53
  16  -1   1   25.33    1.52
 -16   1   1   26.97    1.88
 -16   1  -1   25.65    1.66
   1  16   1   23.09    1.58
  16  -1  -1   26.60    1.43
   2  16   1    0.49    0.48
  16  -2   1   -0.57    0.38
 -16   2   1   -0.66    0.51
 -16   3  -1  114.24    4.65
  16  -3  -1  125.75    4.10
   3  16   1  120.90    4.72
 -16   3   1  117.95    4.94
  16  -3   1  120.51    4.29
  16  -4  -1   -0.21    0.24
  16  -4   1   -0.52    0.34
   5  16   1   64.08    3.14
  16  -5  -1   63.86    2.34
   5  16  -1   69.71    3.27
  16  -5   1   71.45    2.70
   6  16  -1   -0.97    0.65
  16  -6   1   -0.21    0.27
   6  16   1    0.07    0.55
   7  16  -1    0.03    0.53
   7  16   1    0.48    0.61
   8  16   1   -0.41    0.55
   8  16  -1   -0.27    0.61
   9  16  -1    7.03    1.09
   9  16   1    8.13    1.06
  10  16  -1   -1.11    0.76
  10  16   1   -0.49    0.69
 -17  -8  -1   29.59    2.33
  17   8   1   32.83    2.23
  17   8  -1   36.01    2.26
  17   7  -1   -0.18    0.55
  17   6  -1    0.65    0.53
 -17  -6  -1   -0.60    0.64
  17   5  -1   -1.48    0.70
 -17  -5   1    0.51    0.85
  17   5   1   -0.44    0.73
 -17  -4   1   65.13    3.57
 -17  -4  -1   66.32    3.49
  17   4  -1   63.75    3.05
  17   4   1   66.29    3.18
 -17  -3   1   -0.07    0.41
  17   3   1   -0.21    0.38
 -17  -3  -1   -0.58    0.55
  17   3  -1    0.21    0.46
 -17  -2   1    7.25    1.11
  17   2  -1    9.18    0.97
  17   2   1    8.89    0.99
 -17  -2  -1    9.14    1.10
  17   1  -1    0.53    0.45
  17   1   1   -0.61    0.49
 -17  -1   1    0.11    0.41
  17   0   1   40.73    2.14
 -17   0  -1   39.62    2.31
 -17   0   1   41.95    2.53
  17   0  -1   41.03    2.01
 -17   1   1   -0.35    0.43
   1  17   1   -0.95    0.51
  17  -1  -1   -0.54    0.34
  17  -1   1   -0.03    0.34
 -17   1  -1   -0.52    0.37
  17  -2   1    0.62    0.37
   2  17   1    0.27    0.33
 -17   2  -1   -0.42    0.37
  17  -2  -1    0.57    0.30
 -17   3   1    0.32    0.41
  17  -4  -1    4.73    0.51
  17  -4   1    6.77    0.70
   4  17   1    5.75    0.84
   5  17  -1    0.57    0.63
  17  -5   1   -0.44    0.32
   5  17   1   -0.81    0.58
   6  17  -1    5.02    0.91
  17  -6   1    3.70    0.49
   6  17   1    5.01    0.89
   7  17   1   -0.34    0.53
   7  17  -1   -1.01    0.53
   8  17   1   59.63    3.12
   8  17  -1   52.25    2.92
 -18  -5  -1   22.90    1.92
  18   5   1   22.98    1.81
 -18  -5   1   21.69    1.98
  18   5  -1   22.12    1.68
  18   4   1   -0.57    0.59
 -18  -4   1   -0.81    0.70
  18   4  -1   -0.72    0.54
  18   3  -1  116.82    4.59
  18   3   1  117.68    4.66
 -18  -3  -1  112.16    5.11
 -18  -3   1  113.84    5.24
  18   2   1   -0.64    0.54
 -18  -2  -1   -0.07    0.35
 -18  -2   1    0.24    0.69
  18   1  -1   12.22    1.07
 -18  -1   1   10.18    1.25
 -18  -1  -1   11.21    1.20
  18   1   1   11.16    1.10
  18   0  -1    0.05    0.31
  18   0   1    0.20    0.43
 -18   0   1    1.03    0.61
 -18   0  -1   -0.38    0.40
  18  -1  -1    2.07    0.47
 -18   1   1    1.69    0.63
  18  -2  -1    0.06    0.25
   3  18  -1   17.32    1.53
  18  -3  -1   16.48    1.05
  18  -3   1   16.83    1.18
   4  18  -1   -1.10    0.57
   4  18   1   -0.42    0.52
  18  -4   1   -0.10    0.26
   5  18   1   50.73    2.80
  18  -5   1   48.82    2.20
   5  18  -1   49.74    2.82
  -1   0  -2    0.66    0.83
  -1   0  -2    0.43    0.88
   1   0   2    0.94    0.99
   1  -1   2 1167.76   33.13
  -1   1  -2 1243.19   35.12
   1  -1   2 1173.67   34.71
   1   1   2 1151.74   33.66
   1   1   2 1150.64   32.96
  -1   1   2 1131.93   31.65
  -1  -1  -2 1232.15   33.31
   1  -1  -2 1218.61   31.96
  -1   1  -2 1146.84   33.10
  -2  -1  -2   -0.28    0.54
  -1   2  -2   -0.77    0.56
   2   1   2    0.44    0.56
  -1   2   2   -0.21    0.16
  -1   2  -2   -0.13    0.22
   2   1   2   -0.20    0.27
  -1   2  -2   -1.49    0.82
   2   1   2   -1.23    0.84
   1  -2   2    1.15    1.09
  -2  -1   2   -0.33    0.26
  -2  -1  -2    1.25    0.82
   2   1  -2   -0.97    0.44
   1  -2   2   -0.22    0.21
  -1   2   2    0.01    0.46
   1  -2  -2    0.58    0.58
   1  -2  -2   -0.34    0.19
   2   0   2  394.18   14.30
  -2   0  -2  414.03   14.78
   2   0   2  392.60   14.56
   0   2   2  389.61   13.32
   0  -2  -2  403.69   13.50
   0   2  -2  405.21   15.38
   0  -2   2  405.88   15.33
  -2   0  -2  425.31   14.59
   2  -1  -2    0.32    0.31
   2  -1   2   -0.20    0.26
  -1  -2   2   -0.76    3.23
   2  -1   2   -1.70    0.89
  -2   1   2   -0.06    0.10
   2  -1  -2    0.30    0.34
   2  -1   2    0.83    0.86
  -2   1  -2   -0.64    0.67
   1   2  -2   -1.27    2.79
  -2   1  -2    0.09    0.37
   1   2   2   -0.15    0.54
  -2   1  -2   -1.18    0.88
  -1  -2   2    0.24    0.74
   2  -2   2 3415.59   89.13
  -2  -2  -2 3271.94   86.16
   2  -2   2 3366.91   85.82
   2   2   2 3220.36   85.73
  -2   2  -2 3406.55   89.40
   2   2   2 3330.72   86.15
  -2   2  -2 3222.36   85.58
   3   2   2    0.24    0.57
  -3  -2  -2    0.02    0.21
  -3  -2   2   -0.19    8.46
   3   2   2    0.01    0.27
   3   2   2    1.26    0.68
  -3  -2  -2   -1.82    1.07
   2  -3   2    0.04    0.14
  -2   3   2   -0.03    0.29
  -3  -2  -2   -0.93    0.57
  -2   3  -2    0.12    0.26
   2  -3   2   -0.20    0.25
  -2   3  -2   -0.23    2.79
   2  -3   2   -0.23    3.10
  -2   3   2   -0.14    0.22
  -2   3  -2    0.19    0.61
   3   2  -2    0.35    0.29
  -1   3  -2  412.66   15.04
   3   1   2  426.13   14.82
   3   1   2  419.28   15.48
  -3  -1  -2  406.88   15.37
  -3  -1  -2  416.20   11.91
   1  -3   2  417.03   16.44
  -1   3   2  418.67   13.29
  -1   3  -2  403.11   16.42
  -3  -1  -2  405.77   14.56
   1  -3  -2  411.21   13.40
   3   0   2   -1.39    0.72
   0   3  -2   -2.23    1.00
   3   0   2   -0.60    0.66
   3   0   2   -0.61    0.18
  -3   0  -2   -0.80    0.64
  -3   0  -2   -1.22    0.55
   0   3  -2   -0.90    0.18
  -3   0  -2   -0.31    0.23
   0  -3  -2   -0.79    0.32
   0   3   2   -0.79    0.12
   0   3   2    0.02    0.62
   0  -3  -2    0.80    0.77
   3   0  -2   -0.04    2.43
  -3   0   2   -1.28    0.37
   0  -3   2   -0.60    0.59
   0  -3   2    0.35    0.94
   1   3  -2 1289.48   37.98
   3  -1   2 1238.80   37.95
  -3   1  -2 1257.53   38.36
   3  -1   2 1278.13   36.69
   1   3   2 1275.05   36.33
  -3   1  -2 1301.36   36.78
  -1  -3  -2 1333.62   36.85
  -1  -3   2 1241.18   37.77
   3  -2   2   -2.64    0.81
  -2  -3  -2   -2.99    0.65
   3  -2   2   -1.93    0.60
   2   3   2   -2.67    0.56
  -2  -3   2   -2.69    0.50
  -3   2  -2   -2.58    0.24
   3  -2   2   -2.71    0.29
  -3   2  -2   -2.85    0.97
   2   3  -2   -1.71    0.48
  -2  -3   2   -3.10    3.84
  -3   2  -2   -3.84    0.87
   2   3   2   -2.74    0.32
   3   3   2  687.06   20.54
  -3  -3  -2  672.22   23.75
  -3   3  -2  694.14   25.17
   3   3   2  694.75   23.99
  -3  -3   2  740.67   24.02
  -3   3  -2  687.44   22.52
   3  -3   2  686.57   22.56
   3  -3   2  737.67   25.45
  -3   3   2  665.45   18.37
  -3   4   2   -0.32    0.26
   4   3   2    0.03    0.28
   4   3  -2    0.03    0.21
  -3   4  -2    1.49    0.97
   4   3   2   -0.06    0.19
   4   3   2   -0.27    0.50
  -4  -3   2    0.54    0.42
   4   3   2    1.42    0.99
  -3   4  -2    0.00    0.16
  -3   4  -2    1.24    2.17
   3  -4   2   -0.67    1.05
   3  -4   2   -0.10    0.19
  -4  -3  -2    0.36    0.82
  -4  -3  -2    0.19    0.21
  -4  -2  -2 1011.15   29.57
  -4  -2  -2  988.32   32.11
  -2   4  -2 1051.70   34.20
   2  -4   2 1056.83   33.92
   4   2   2 1043.43   29.68
   4   2   2 1004.33   31.94
  -2   4   2  986.84   27.55
  -2   4  -2 1001.12   30.84
   4   1   2   -0.41    0.60
   1  -4  -2    0.75    0.61
  -1   4  -2   -0.14    0.79
   1  -4   2   -0.19    0.21
  -1   4  -2    0.54    0.22
  -1   4   2    0.69    0.54
  -4  -1   2    0.10    0.25
   4   1   2   -0.02    0.20
  -4  -1  -2    0.76    0.70
  -1   4   2    0.25    0.13
   4   1  -2    0.10    0.29
   4   1   2    0.17    0.25
   1  -4   2   -2.34    1.20
   4   1   2   -0.80    0.67
  -4  -1  -2    1.74    1.07
  -4   0  -2    0.04    0.47
  -4   0  -2    0.08    0.19
   4   0   2   -0.20    0.66
  -4   0  -2   -0.27    0.49
  -4   0   2    0.28    0.24
   0  -4   2   -0.50    0.71
   0   4  -2    3.55    1.43
   0   4   2    0.47    0.13
   0  -4  -2    1.61    0.88
   4   0   2   -0.56    0.77
   0   4   2    2.11    0.90
  -4   1   2    0.21    0.22
   1   4  -2    0.14    0.23
  -1  -4  -2    2.07    1.04
  -4   1  -2   -0.79    0.84
  -1  -4   2   -0.02    0.22
   4  -1   2   -1.79    1.09
   4  -1  -2    0.18    0.26
   4  -1   2    0.16    0.23
   4  -1   2    2.62    2.71
  -4   1  -2    0.35    0.65
  -4   1  -2    0.03    0.18
  -1  -4   2   -0.05    0.67
   1   4   2   -0.04    0.13
   1   4  -2   -0.66    0.73
   1   4   2    1.50    0.94
  -4   2  -2  874.94   26.94
   2   4   2  853.24   27.76
   4  -2   2  838.30   28.87
   4  -2   2  871.08   26.93
  -4   2  -2  848.25   29.17
  -2  -4   2  812.91   27.40
  -2  -4  -2  844.47   27.97
   2   4  -2  864.43   28.03
   3   4   2   -0.13    0.27
  -3  -4   2    0.83    0.77
   3   4  -2   -0.01    0.21
   4  -3   2   -0.24    0.87
  -3  -4  -2    0.10    0.87
   4  -3   2   -0.25    0.15
   3   4   2   -0.16    0.31
  -4   3  -2    0.28    0.91
   4  -3   2    0.39    0.72
   3   4   2   -0.31    0.81
  -3  -4  -2    0.11    0.85
  -4   3  -2   -1.30    0.84
   3   4   2    0.03    0.66
  -4   3   2   -0.45    0.29
  -4   4  -2   87.84    6.17
  -4  -4  -2  100.40    3.25
  -4  -4  -2  100.00    7.84
   4   4   2  100.53    7.75
  -4   4  -2   94.22    3.09
   4  -4   2  103.24    8.28
   4  -4   2   92.11    6.34
   4   4  -2   95.07    3.75
   4  -4   2   91.95    3.09
  -4  -4   2   93.23    3.71
  -4   4  -2  100.21    8.33
   4   4   2   95.95    3.61
  -4  -4   2   94.35    6.65
   4   4   2   96.09    4.44
   4   4   2   99.59    3.27
  -4   5  -2   -2.20    1.13
   5   4   2   -0.47    0.36
   4  -5   2    0.10    0.28
  -4   5  -2   -0.21    1.06
  -4   5  -2    0.15    0.22
  -5  -4   2   -0.07    0.49
   5   4   2   -1.18    1.04
  -5  -4  -2    0.51    0.97
   5   4   2   -0.49    0.45
   4  -5   2    0.24    1.26
   5   4   2    0.11    0.33
  -5  -3  -2  457.84   13.73
   5   3   2  498.84   15.33
  -5  -3  -2  456.74   19.54
   5   3   2  502.24   15.73
  -3   5  -2  491.78   21.16
   5   3  -2  447.95   15.48
   3  -5   2  482.77   20.66
  -5  -3   2  475.11   15.48
   5   3   2  445.19   19.35
  -3   5  -2  460.82   17.60
  -5  -3  -2  495.24   15.71
  -3   5  -2  461.03   13.60
  -3   5   2  463.18   13.92
  -2   5   2    0.45    0.53
  -5  -2  -2   -0.26    0.23
  -5  -2  -2   -0.33    0.47
   5   2  -2    0.01    0.35
  -5  -2  -2    1.07    1.03
   5   2   2   -1.13    0.96
   5   2   2   -0.51    0.51
  -2   5  -2    0.23    0.20
  -2   5  -2    0.35    1.13
  -5  -2   2   -0.71    1.19
  -2   5   2    0.04    0.12
   2  -5   2    0.72    1.15
   5   2   2    0.24    0.27
   5   1   2  179.33   10.01
  -5  -1   2  189.43    6.65
  -1   5  -2  191.14    6.32
   5   1   2  198.45    9.58
  -5  -1  -2  197.10    9.63
  -1   5  -2  184.14    5.77
  -1   5   2  190.65    5.63
   5   1   2  199.83    6.44
   5   1  -2  187.38    6.71
   5   1   2  192.39    5.84
  -5  -1  -2  194.93   10.38
   1  -5   2  196.96   11.04
  -1   5   2  188.22    8.57
   1  -5   2  190.06    6.28
  -1   5  -2  194.69   11.36
  -5  -1  -2  186.89    5.80
  -5   0   2   -0.09    0.21
   0  -5   2    0.06    0.19
   0  -5   2    0.00    0.73
   0   5  -2    0.61    0.75
   5   0  -2   -0.36    0.32
   0   5  -2    0.19    0.18
  -5   0  -2    0.70    0.73
   5   0   2    1.55    1.01
   5   0   2    1.80    0.97
  -5   0  -2   -1.22    0.82
   0   5   2   -0.71    0.74
   5   0   2    0.11    0.15
   5   0   2    0.12    0.14
  -5   0  -2    0.08    0.13
   0   5   2   -0.25    0.17
   1   5  -2    1.08    0.27
   5  -1   2    3.90    1.57
   5  -1   2    1.53    1.02
  -1  -5   2    0.96    0.29
  -1  -5   2    1.13    0.95
  -5   1   2    1.08    0.38
   1   5   2    0.65    0.90
  -5   1  -2    0.75    0.80
   1   5  -2   -0.03    0.74
  -5   1  -2    1.21    1.13
   2   5   2    0.96    1.09
   2   5  -2    0.12    0.23
   5  -2   2    0.62    0.26
   5  -2  -2    0.21    0.08
  -5   2  -2    0.07    1.18
   2   5   2   -0.52    0.43
  -2  -5   2    0.34    0.31
   5  -2   2   -0.04    0.83
  -2  -5  -2    0.12    0.48
  -2  -5   2    1.19    0.91
  -5   2  -2   -0.38    0.62
   2   5  -2    1.14    0.88
   5  -2   2   -0.95    1.91
  -5   2   2    0.60    0.28
   3   5   2  100.16    3.43
   5  -3   2  102.87    3.35
  -5   3  -2  101.33    6.77
  -5   3  -2   88.21    7.80
   3   5   2  107.13    3.87
   5  -3   2  107.74    7.01
  -3  -5   2  102.60    3.88
   5  -3   2  100.44    3.32
  -3  -5  -2  103.87    3.42
   3   5  -2  103.06    3.93
  -5   3  -2   96.89    3.28
   3   5   2  105.55    8.05
   5  -3   2  105.79    8.35
  -3  -5   2  100.38    6.99
  -5   4   2   -0.09    0.43
  -5   4  -2    0.70    0.91
   4   5   2   -0.30    0.32
   4   5   2   -0.41    0.92
  -5   4  -2   -0.23    0.21
   4   5  -2   -0.35    0.26
   5  -4   2    0.24    1.02
  -4  -5   2    0.87    0.94
  -5   4  -2    0.64    1.26
   5  -4   2   -1.08    0.93
   4   5   2   -1.19    1.17
  -5  -5   2  284.62    9.84
   5  -5   2  306.65   16.47
   5  -5   2  276.76    8.51
  -5   5  -2  279.52   12.86
  -5  -5  -2  296.89    8.75
  -5   5  -2  275.91   16.01
   5   5   2  297.32   15.74
   5   5   2  288.12    9.73
   5   5  -2  281.98    9.92
  -5   5  -2  296.33    8.53
   5   5   2  292.70    8.78
  -5  -5   2  282.66   13.07
   6   5  -2    0.82    0.42
  -5   6  -2    3.17    1.41
  -6  -5   2    0.27    0.80
   6   5   2    0.06    0.31
  -6  -5   2   -0.13    1.96
   6   5   2   -0.74    1.23
  -5   6  -2   -1.06    1.30
  -5   6   2   -1.24    1.18
   5  -6   2   -0.06    1.28
  -4   6  -2  803.47   27.58
   6   4   2  846.27   31.43
  -4   6  -2  861.23   33.11
   6   4   2  831.92   23.88
  -6  -4  -2  874.30   24.28
  -4   6   2  852.37   31.78
   4  -6   2  842.39   32.16
  -6  -4  -2  837.96   24.20
  -6  -4  -2  840.00   31.13
   6   4  -2  852.46   27.22
  -3   6  -2    0.00    0.72
  -3   6  -2    0.22    0.23
   6   3   2    0.24    0.50
  -3   6   2    0.22    0.12
  -3   6   2    0.92    0.55
   6   3   2    0.37    0.66
  -3   6  -2    0.26    0.62
   3  -6   2   -0.05    1.21
  -6  -3   2    0.11    0.54
  -6  -3  -2    0.37    0.30
  -6  -3  -2    0.27    0.50
  -6  -3  -2   -1.42    1.46
   6   3   2    0.41    1.14
   6   2   2    1.98    0.97
   6   2   2    2.37    0.42
  -6  -2  -2    1.51    1.28
   6   2  -2    2.34    0.45
  -2   6   2    2.16    0.24
   2  -6   2    0.39    1.18
  -2   6   2    3.21    1.05
  -2   6  -2    0.93    1.05
  -6  -2  -2    2.80    0.40
   6   2   2    0.18    0.91
  -6  -2   2    2.01    0.47
   2  -6   2    1.87    0.25
  -2   6  -2    2.86    0.30
  -6  -2  -2    1.67    0.96
  -1   6   2   -0.26    0.15
   6   1   2    0.15    0.27
   6   1   2   -1.75    1.14
  -1   6   2   -1.16    0.81
  -6  -1  -2   -0.06    0.21
   6   1   2   -0.04    0.18
  -1   6  -2   -1.59    1.26
  -6  -1   2    0.15    0.38
   1  -6   2    0.96    1.01
  -6  -1  -2    0.56    0.81
   6   1  -2   -0.11    0.31
  -6  -1  -2    0.10    0.92
   6   0   2  245.17   12.23
   0  -6   2  243.71    7.83
   0   6   2  225.90   11.22
  -6   0  -2  230.00    7.08
   0   6  -2  237.95    7.87
   6   0   2  233.53    7.82
   0   6  -2  239.53   12.89
   6   0   2  232.34    7.10
   6   0   2  250.19   12.26
   0   6   2  240.28    7.03
  -6   0  -2  241.53   12.21
   0  -6   2  230.29   12.38
  -6   0  -2  234.21   11.98
   6   0  -2  223.25    8.25
  -6   0   2  230.43    8.07
   6  -1  -2   -0.44    0.38
   6  -1   2   -1.26    0.86
  -6   1  -2   -0.35    0.16
   1   6   2   -0.72    0.27
  -6   1   2   -0.19    0.34
  -6   1  -2   -0.71    0.64
   1   6   2    1.99    1.30
   6  -1   2   -0.43    0.15
   6  -1  -2    0.10    0.44
   6  -1   2    0.85    0.99
   6  -1   2   -0.59    0.21
  -6   1  -2   -0.54    0.86
   1   6  -2   -0.57    0.21
   1   6  -2   -0.57    0.58
  -1  -6   2    0.70    1.09
   6  -2   2  192.72   10.21
   2   6  -2  187.80    6.76
  -6   2  -2  197.41   10.30
  -6   2   2  195.87    6.79
  -2  -6   2  200.02   10.78
  -2  -6   2  189.32    6.69
   2   6   2  179.46   10.97
  -6   2  -2  187.53    5.89
   6  -2   2  212.21   12.21
   6  -2   2  197.44    5.93
   6  -2  -2  192.47    5.60
   6  -2   2  197.37    6.37
   2   6   2  202.01    6.74
  -6   2  -2  181.98   11.49
   2   6   2  196.71    6.01
   2   6  -2  197.41   10.92
  -6   3   2    0.41    0.42
  -6   3  -2    0.13    0.17
   6  -3   2    0.34    0.84
  -6   3  -2    1.41    1.33
   3   6   2   -2.20    1.35
  -6   3  -2   -0.82    0.79
  -3  -6   2   -0.44    0.45
   6  -3   2    0.67    0.99
   3   6   2   -0.23    0.28
   6  -3   2    0.09    1.72
   3   6   2   -0.07    0.25
   6  -3   2    0.17    0.12
  -3  -6   2   -0.69    0.74
   3   6   2   -0.65    0.41
  -6   4  -2 1287.20   44.48
   6  -4   2 1320.92   39.37
   4   6   2 1302.85   43.23
   6  -4   2 1328.19   44.82
  -6   4  -2 1289.00   39.22
  -4  -6   2 1293.66   39.89
  -6   5  -2    1.49    1.07
   5   6   2   -0.08    0.31
  -5  -6   2   -0.07    0.62
  -6   5  -2   -0.13    0.23
   6  -5   2   -0.48    0.79
   6  -5   2   -1.69    1.74
  -6   5   2    0.12    0.31
  -6   5  -2    0.49    0.95
   5   6  -2    0.20    0.24
  -5  -6   2    0.70    0.84
   5   6   2    0.80    1.06
  -6   5   2   -0.71    1.06
   6  -5   2   -0.34    0.41
   5   6   2   -0.23    0.34
  -6   6   2  186.39   13.18
   6   6   2  176.65    6.53
  -6   6  -2  177.01    9.98
  -6   6  -2  187.58    5.56
  -6   6  -2  175.33   13.30
   6   6   2  179.00   12.90
   6   6   2  176.24    5.87
   6  -6   2  189.13   13.46
   6  -6   2  186.26    5.57
  -6  -6   2  171.34    9.95
  -6  -6   2  177.86    6.60
   6   6  -2  176.12    6.72
  -7  -6   2    0.76    0.81
   6  -7   2    0.50    1.58
  -6   7  -2    0.62    0.25
   7   6   2    0.11    0.52
  -7  -6   2    2.26    1.22
  -6   7   2    2.61    1.98
  -6   7  -2   -1.23    1.06
   7   6  -2    0.56    0.38
  -6   7  -2    1.80    1.83
   7   6   2    0.45    0.53
   7   6   2    0.21    0.97
  -5   7  -2  459.68   18.69
  -5   7  -2  447.26   23.17
  -5   7   2  455.60   22.31
   7   5   2  495.42   22.88
   5  -7   2  477.18   23.50
  -5   7  -2  468.50   13.55
  -7  -5   2  468.19   15.56
  -7  -5  -2  435.24   13.76
   7   5   2  471.16   15.46
   7   5   2  485.37   13.93
  -4   7   2    0.38    0.40
   7   4  -2    0.28    0.49
  -7  -4   2   -0.17    0.76
  -4   7   2   -0.93    1.32
   4  -7   2    2.07    1.60
   7   4   2    0.93    1.33
  -7  -4  -2    0.30    0.43
  -4   7  -2    2.26    1.82
  -4   7  -2   -1.34    1.13
   7   4   2   -0.04    0.75
  -7  -4  -2   -0.05    0.43
   7   4   2   -0.30    0.48
   7   3   2   72.57    3.01
  -3   7  -2   69.20    6.15
  -3   7   2   72.32    2.32
  -7  -3  -2   73.97    2.70
  -3   7  -2   80.86    2.59
  -3   7  -2   76.23    7.98
   3  -7   2   67.36    7.23
   7   3   2   79.91    7.67
  -7  -3  -2   69.93    5.12
  -7  -3  -2   77.76    7.59
  -3   7   2   72.89    7.17
  -7  -3   2   74.23    3.21
   7   3  -2   69.54    3.18
   7   3   2   71.26    2.73
  -3   7   2   70.46    4.72
  -3   7  -2   68.15    2.51
   7   3   2   70.80    4.91
   7   2   2   -0.31    0.37
   7   2   2   -0.54    0.60
  -2   7   2    0.05    0.81
  -7  -2   2   -0.49    0.45
   2  -7   2   -0.15    0.13
   2  -7   2   -0.88    1.25
  -2   7   2   -0.23    0.13
   7   2  -2   -0.25    0.24
   7   2   2    1.54    1.21
  -7  -2  -2   -0.07    0.18
  -2   7  -2    0.09    0.21
  -7  -2  -2   -0.08    0.21
  -2   7  -2    1.77    1.38
  -7  -2  -2    0.44    0.75
  -7  -2  -2   -0.94    0.97
  -2   7  -2   -0.09    0.14
  -2   7   2   -0.29    0.51
   7   2   2   -0.13    0.26
   7   1   2   40.60    4.95
   7   1  -2   45.12    2.26
   7   1   2   40.00    4.48
  -1   7   2   45.33    4.49
  -7  -1   2   46.22    2.21
   1  -7   2   44.86    5.43
  -7  -1  -2   47.22    1.82
  -1   7  -2   46.76    5.85
  -1   7   2   45.67    1.68
   1  -7   2   42.22    1.81
  -7  -1  -2   47.51    5.39
  -7  -1  -2   51.10    5.08
   7   1   2   45.54    2.01
  -1   7   2   41.73    4.79
   7   1   2   43.20    1.82
  -1   7  -2   46.44    1.90
   7   0   2    0.95    0.44
   0   7  -2    0.05    0.91
   7   0  -2    1.28    0.50
   0   7   2    1.09    0.89
   7   0   2    0.33    0.82
  -7   0  -2    0.06    0.88
  -7   0   2    1.02    0.78
   0  -7   2    0.92    0.96
   0   7   2    0.99    1.01
  -7   0  -2    3.65    1.57
   7   0   2    1.70    1.12
  -1  -7   2   90.29    7.39
   1   7  -2   95.93    3.71
  -7   1  -2   94.39    3.22
   7  -1   2   96.13    7.94
   1   7  -2  105.21    8.23
   7  -1   2   92.13    3.24
   7  -1   2   97.47    7.36
   7  -1  -2   87.12    3.97
  -7   1   2   98.84    3.82
  -1  -7   2   98.96    3.64
  -7   1  -2  102.43    7.53
   1   7   2   97.47    3.27
   7  -1  -2   97.58    3.04
   1   7   2  100.35    7.80
   7  -1   2   93.32    3.49
   1   7   2   96.33    6.41
   1   7   2  100.58    3.72
  -7   1  -2  103.20    8.21
   7  -2   2   -0.33    0.29
  -7   2  -2    1.96    1.24
   2   7   2    1.52    1.33
   2   7  -2   -0.11    0.25
   7  -2  -2   -0.23    0.09
  -2  -7   2    0.19    0.70
   7  -2   2   -1.85    1.12
  -7   2  -2   -0.31    0.83
   7  -2   2   -0.22    0.15
  -7   2  -2   -0.07    0.24
   2   7  -2    1.97    1.26
  -2  -7   2   -0.53    0.25
   7  -2  -2   -0.54    0.46
   2   7   2    0.06    0.31
   2   7   2   -0.32    0.47
   7  -2  -2   -0.42    0.39
   7  -2   2   -1.16    1.21
   2   7   2   -0.44    0.35
  -7   3  -2  594.23   25.97
  -7   3   2  634.64   19.97
  -3  -7   2  620.35   22.93
  -7   3  -2  627.28   17.72
   7  -3   2  597.76   22.32
   3   7   2  599.95   17.90
   3   7  -2  622.24   23.35
   3   7   2  626.91   25.43
  -3  -7   2  608.14   19.95
  -7   3  -2  620.05   22.51
   3   7   2  620.49   19.95
   3   7   2  598.15   19.01
   7  -3   2  643.57   26.40
   3   7  -2  618.94   20.10
  -7   4  -2   -1.06    1.01
   4   7   2   -1.60    1.46
  -7   4  -2   -0.30    1.10
   7  -4   2   -0.38    1.34
   7  -4   2   -0.08    1.24
  -7   4   2   -0.06    0.98
   4   7  -2   -0.19    0.25
   7  -4   2   -0.35    1.14
  -4  -7   2   -1.22    1.04
  -4  -7   2    0.44    3.21
  -7   4  -2   -0.26    0.20
   4   7   2   -0.06    1.13
   7  -5   2  172.53    9.89
  -7   5   2  190.51    6.24
   5   7   2  160.82    5.55
  -7   5  -2  161.01    5.24
   7  -5   2  167.07    5.27
   7  -5   2  177.09   13.21
   5   7  -2  167.81    6.39
   5   7   2  168.32    6.21
  -5  -7   2  169.51    9.74
  -7   5  -2  172.94   13.19
  -5  -7   2  171.88    6.26
   5   7   2  150.20   11.82
  -7   5  -2  169.21    9.82
  -7   5   2  171.70   12.76
   7  -6   2    1.27    1.41
  -7   6   2   -0.21    0.41
  -6  -7   2    0.38    0.71
   6   7   2    0.28    0.33
  -6  -7   2   -0.54    0.57
   6   7  -2   -0.32    0.36
  -7   6  -2    2.55    1.30
  -7   6  -2    1.34    1.58
   7  -6   2    0.03    0.17
  -7   6   2   -0.98    1.50
   6   7   2   -0.35    0.42
   7  -7   2    2.41    2.11
  -7   7   2    2.11    1.69
  -7   7  -2    3.88    1.57
  -7  -7   2    3.45    1.39
   7   7   2   -0.19    1.33
  -7   7   2    1.96    0.60
   7   7   2    2.55    0.60
  -7   7  -2    2.15    1.73
  -7   7  -2    1.41    0.28
   8   7   2   -0.17    0.52
   7  -8   2   -4.26    2.65
   8   7   2    0.86    1.30
  -7   8   2    0.30    0.45
  -7   8  -2    2.18    1.32
  -8  -7   2    0.10    0.42
  -8  -7   2   -1.34    1.02
  -7   8   2   -1.31    1.81
  -7   8  -2    0.97    1.66
  -6   8  -2   41.71    6.75
   6  -8   2   33.12    5.96
   8   6   2   40.38    1.99
  -8  -6   2   42.34    4.95
   8   6   2   35.02    5.94
  -6   8  -2   39.07    4.69
  -6   8   2   41.41    6.39
  -8  -6   2   37.24    2.22
  -5   8  -2   -1.44    1.77
   8   5   2    1.22    1.44
  -5   8   2    0.30    0.12
  -5   8  -2    0.65    0.29
   8   5   2    1.01    0.82
  -5   8   2   -3.52    2.22
   8   5   2    0.14    0.62
  -5   8  -2    0.99    1.13
   8   5  -2    0.36    0.62
   5  -8   2    3.11    2.30
   8   4  -2  213.59    8.17
  -8  -4  -2  222.53    9.74
  -4   8   2  237.90   14.85
  -4   8   2  219.88    6.54
   4  -8   2  215.78   14.77
  -4   8  -2  215.73   12.00
   8   4   2  230.14    7.99
  -4   8  -2  207.43   15.05
  -8  -4   2  237.50    8.16
  -8  -4  -2  247.48    8.06
   8   4   2  212.40    7.11
   8   4   2  240.47   14.97
  -4   8   2  225.72    9.35
  -4   8  -2  212.69    6.82
   8   3   2    0.12    0.32
  -3   8  -2    0.10    0.19
  -3   8   2   -0.04    0.13
  -3   8  -2   -0.12    0.13
   8   3   2    0.25    0.54
  -3   8   2   -2.26    0.99
  -3   8   2   -2.09    1.61
  -8  -3  -2    2.09    1.73
   8   3  -2    0.30    0.38
   8   3   2    0.59    1.05
   3  -8   2   -1.40    1.54
  -8  -3  -2    0.24    0.41
  -8  -3  -2    0.84    0.81
   8   3   2    0.43    0.43
  -8  -3   2   -0.65    0.57
  -3   8  -2   -1.45    1.50
  -8  -2  -2    2.03    1.15
   8   2  -2   -0.40    0.27
  -2   8  -2   -0.30    0.83
   8   2   2   -0.45    0.29
   8   2  -2   -0.29    0.34
   8   2   2    0.53    1.13
  -8  -2  -2   -1.81    1.56
   8   2   2    0.02    0.18
  -8  -2  -2    0.13    0.29
  -2   8   2   -2.08    1.48
   2  -8   2   -4.81    2.12
   8   2   2    1.35    0.92
  -2   8  -2    0.40    0.22
  -8  -2  -2   -0.01    0.22
  -1   8   2    0.15    0.73
  -8  -1  -2    1.20    1.04
  -1   8  -2    0.34    1.11
   8   1   2    3.21    1.65
  -1   8   2   -1.08    1.09
  -8  -1  -2    0.69    0.63
   8   1  -2    0.19    0.25
   8   1   2    0.54    0.25
  -1   8  -2    0.18    0.17
   1  -8   2    0.33    0.23
   1  -8   2    2.40    1.45
  -8  -1  -2    0.30    0.30
   8   1   2    1.25    1.01
  -1   8   2    0.25    0.20
   8   1  -2    0.05    0.34
  -8  -1  -2    1.40    1.18
  -8  -1   2   -0.34    0.41
   0   8   2  270.78   13.40
   0   8  -2  282.77    9.33
   0   8  -2  293.64   15.84
  -8   0  -2  275.40   14.43
   8   0   2  271.61    9.28
  -8   0  -2  270.99    8.34
   0   8   2  282.12    8.32
   8   0   2  274.54   14.21
   8   0  -2  257.92    9.62
   8   0  -2  276.94    8.21
   0   8   2  285.33    9.37
   8   0   2  289.47   14.63
  -8   0   2  272.34    9.54
   0  -8   2  274.14   14.88
  -8   0  -2  256.57   14.07
   8   0   2  281.77    8.40
   0  -8   2  277.61    9.22
   0   8   2  275.70   14.07
  -8   0  -2  290.89    9.26
   1   8   2   -0.59    1.08
  -8   1  -2   -0.30    0.23
   8  -1   2    0.40    0.23
  -8   1  -2   -2.37    1.47
   1   8   2   -0.27    0.23
   8  -1  -2    0.14    0.28
   8  -1  -2    0.95    0.78
   8  -1   2    1.75    1.42
  -8   1  -2    1.59    1.10
   8  -1  -2   -0.26    0.22
  -1  -8   2    0.10    0.29
   1   8   2    0.35    0.71
  -8   1   2   -0.45    0.42
   1   8   2   -0.17    0.28
   8  -1   2    0.81    0.94
  -1  -8   2    1.26    1.27
   1   8  -2   -1.35    1.22
   2   8   2   12.21    0.86
   2   8   2   12.51    2.15
  -8   2   2   13.61    1.05
   8  -2   2   14.29    2.81
   8  -2  -2   12.28    1.91
   8  -2  -2   13.17    0.61
   8  -2   2   13.40    0.81
   2   8  -2   15.85    3.24
  -8   2  -2   13.30    2.76
   2   8  -2   14.49    1.07
   2   8   2   13.46    1.00
  -8   2  -2   16.37    3.63
  -8   2  -2   13.44    0.79
  -2  -8   2   15.80    3.09
   8  -2   2   10.19    2.79
   2   8   2   14.15    3.21
   8  -2   2   12.65    0.81
  -2  -8   2   12.55    0.97
   3   8   2    0.05    0.23
  -3  -8   2    0.36    0.74
  -8   3  -2    2.20    1.29
  -8   3   2    0.04    0.33
  -3  -8   2    0.80    0.83
   3   8  -2   -1.05    1.04
   8  -3  -2   -0.38    0.35
   3   8   2    1.61    1.47
   8  -3   2    0.33    0.84
  -8   3  -2    1.35    1.23
   8  -3   2   -0.43    0.78
   8  -3   2   -0.89    1.11
   3   8  -2    0.11    0.23
   3   8   2    1.16    0.68
   8  -4   2  108.60    3.62
  -8   4   2  102.49    4.12
   4   8   2  111.04    9.90
   4   8   2  107.74    3.81
  -8   4  -2  115.65    8.07
  -4  -8   2  106.84    7.78
   8  -4   2  112.99    3.59
   4   8  -2   95.05    4.29
  -8   4   2  109.33   10.15
   8  -4   2  112.17    8.03
  -8   4  -2   89.92    9.38
   8  -4   2  110.82   10.11
  -8   4  -2  107.62    3.53
  -4  -8   2  104.99    4.23
   8  -5   2   -0.29    0.26
   5   8   2   -0.16    0.25
   8  -5   2   -2.60    1.97
  -8   5  -2    0.44    0.87
   5   8   2    2.31    1.82
  -8   5   2   -1.45    1.43
   8  -5   2    0.05    0.63
  -8   5  -2   -2.33    1.69
   5   8   2   -0.72    0.44
  -5  -8   2   -0.21    0.71
   5   8  -2    0.26    0.35
  -8   5  -2   -0.14    0.16
   6   8   2   -3.77    2.10
   8  -6   2    0.79    0.28
  -8   6   2    1.42    1.68
  -6  -8   2    0.90    0.51
   8  -6   2    4.05    2.41
  -8   6  -2    0.29    0.85
  -6  -8   2   -1.51    1.04
  -8   6  -2   -1.25    1.57
  -8   7   2   -0.81    1.57
   7   8   2    0.94    0.48
  -7  -8   2    0.09    0.65
  -8   7  -2    6.60    3.07
  -7  -8   2    0.51    0.56
  -8   7  -2    0.51    0.92
   8  -7   2    6.38    2.92
  -8   7   2    1.05    0.42
   8  -7   2    1.03    0.31
  -8   8  -2  162.39   14.70
   8   8   2  163.78    5.68
   8   8   2  168.70   14.27
  -8  -8   2  161.31    9.70
  -8  -8   2  167.98    6.38
  -8   8   2  171.91   14.52
  -8   8   2  148.48    7.83
  -8   8  -2  158.76   10.12
   8  -8   2  159.64   14.18
  -8   9   2   -4.41    2.81
  -9  -8   2    0.52    0.82
  -8   9  -2    1.79    2.10
   9   8   2   -0.11    1.05
  -8   9  -2    1.15    1.11
  -9  -8   2    0.01    0.89
   9   8   2    0.80    1.12
  -8   9   2    0.57    0.52
   8  -9   2   -1.87    2.31
  -7   9   2    7.07    3.04
  -7   9  -2    4.08    1.69
   9   7   2    7.50    3.18
  -9  -7   2    5.16    0.89
   7  -9   2    3.40    2.27
  -9  -7   2    3.84    1.60
   9   7   2    3.93    0.69
  -7   9  -2    8.07    3.39
   9   6   2   -0.95    1.64
  -6   9  -2   -0.12    0.78
  -9  -6   2   -1.11    0.68
  -6   9  -2    1.05    1.67
  -6   9   2   -1.62    1.94
   6  -9   2    1.27    1.86
   9   6   2    0.08    0.38
  -5   9  -2  292.49   19.50
   9   5   2  296.76   10.87
  -5   9   2  312.09    9.00
  -9  -5   2  320.07   11.05
  -9  -5  -2  305.41   10.86
  -5   9   2  302.23   11.25
  -5   9   2  338.29   19.68
  -9  -5  -2  318.09   11.54
  -5   9  -2  309.64   15.30
   5  -9   2  331.85   19.94
   9   5   2  302.98   18.68
  -5   9   2  304.38    9.15
   9   5  -2  322.72    9.72
   9   5   2  332.15    9.86
  -9  -4  -2    0.42    0.68
   4  -9   2   -1.98    1.91
  -4   9  -2   -0.68    1.09
  -9  -4  -2   -0.27    0.66
   9   4  -2    0.54    0.62
   9   4  -2   -0.35    0.47
   9   4   2   -0.41    0.81
  -4   9  -2   -0.26    0.15
  -9  -4   2   -1.07    1.07
  -4   9   2   -1.20    1.66
  -4   9   2    1.15    0.83
  -4   9  -2    3.04    2.26
   9   4   2   -2.12    1.66
   9   4   2   -0.49    0.41
  -9  -3  -2  665.38   23.91
  -9  -3  -2  683.89   22.16
   9   3   2  674.50   28.61
   9   3  -2  652.17   22.73
   9   3  -2  682.96   19.84
  -3   9   2  694.54   28.92
  -3   9  -2  695.74   30.60
   9   3   2  697.72   19.96
   9   3   2  713.66   22.28
   3  -9   2  677.15   29.39
  -9  -3   2  688.28   22.38
  -3   9   2  667.21   23.40
   9   2   2   -1.36    1.48
   9   2  -2   -0.59    0.30
  -2   9  -2   -3.99    2.21
  -9  -2  -2    0.60    1.39
  -2   9   2    2.10    1.54
   9   2   2   -1.07    0.52
  -2   9   2    0.02    0.63
  -9  -2  -2    1.07    1.00
   2  -9   2   -3.19    1.99
  -9  -2  -2   -0.84    0.47
   9   2  -2   -0.06    0.60
  -9  -1  -2  252.85   13.79
   9   1  -2  244.91    9.23
   9   1   2  266.89    8.04
   9   1   2  252.43   14.56
   9   1  -2  266.41    7.88
   9   1   2  255.00    8.92
  -9  -1  -2  269.30   15.24
   9   1   2  244.84   13.18
  -1   9   2  267.22   14.64
  -1   9  -2  240.81    8.70
   1  -9   2  263.37    8.67
  -1   9  -2  270.71   16.47
  -9  -1   2  262.58    9.14
  -9  -1  -2  280.35    8.90
  -1   9   2  261.53   13.67
   1  -9   2  249.62   14.95
  -1   9   2  257.23    7.83
  -9   0  -2    1.75    1.50
   0   9   2    0.31    0.72
  -9   0  -2    2.35    1.48
   9   0   2   -0.66    0.57
  -9   0   2    0.72    0.78
   0   9  -2    5.61    2.32
   0   9   2   -0.31    1.33
   9   0  -2    0.27    0.32
   9   0   2    0.17    0.24
   9   0  -2   -0.43    0.81
   9   0  -2    0.01    0.33
   0   9   2    1.56    1.09
   9   0   2   -1.68    1.33
   0  -9   2    1.94    1.58
   0  -9   2    0.46    0.30
   9   0   2    0.64    1.08
   9  -1   2   57.29    6.51
   1   9  -2   59.14    2.62
  -9   1   2   56.23    2.68
   9  -1  -2   61.19    2.05
   1   9   2   57.45    5.59
   9  -1   2   58.03    6.11
   1   9   2   58.78    2.28
  -9   1  -2   57.77    2.21
   1   9   2   52.23    6.23
  -1  -9   2   53.39    2.45
   1   9   2   58.34    2.59
  -1  -9   2   53.87    6.14
   9  -1   2   59.86    2.47
   1   9  -2   55.07    6.53
  -9   1  -2   59.14    2.38
   9  -1   2   61.92    2.29
   9  -1  -2   47.95    2.78
  -9   1  -2   64.62    6.54
   9  -1  -2   57.99    5.14
  -9   1  -2   55.03    6.62
   9  -2   2   -0.07    0.26
  -9   2  -2   -2.40    1.33
   2   9  -2    0.05    0.28
  -2  -9   2    0.72    0.98
   9  -2  -2   -0.20    0.14
   9  -2  -2   -0.56    0.63
   2   9   2    0.58    1.13
  -2  -9   2   -0.38    0.34
   2   9   2   -0.42    0.23
   9  -2  -2    0.58    0.49
   9  -2   2    0.21    0.19
  -9   2  -2    0.92    1.11
   2   9  -2   -0.21    0.99
  -9   2   2   -0.14    0.38
   2   9   2   -0.49    0.67
   2   9   2   -0.30    0.31
   9  -2   2   -2.21    1.59
   9  -2   2    0.04    0.79
  -9   2  -2   -0.33    0.24
  -9   3  -2   37.21    4.70
  -3  -9   2   30.64    1.75
   9  -3   2   32.12    1.45
  -9   3  -2   33.14    5.60
   3   9   2   34.71    3.45
   9  -3   2   31.98    1.46
   9  -3  -2   29.18    2.65
   3   9  -2   30.35    4.48
  -9   3  -2   30.26    1.39
   3   9  -2   35.01    1.94
   9  -3  -2   31.78    1.12
  -9   3   2   35.02    5.75
  -9   3   2   33.36    1.79
   3   9   2   31.11    1.59
   9  -3   2   28.48    4.15
   9  -3   2   35.85    5.61
  -3  -9   2   39.22    4.87
   3   9   2   30.03    1.74
   3   9   2   31.13    5.21
   4   9   2    0.20    0.30
   9  -4   2   -0.07    0.19
   9  -4   2    0.10    0.30
   9  -4   2    0.11    1.04
  -9   4  -2    3.11    2.04
  -9   4  -2    0.07    0.87
  -9   4   2    3.77    2.39
  -9   4   2   -0.07    0.36
  -4  -9   2   -1.10    1.12
   4   9   2   -0.29    1.19
  -9   5  -2    1.74    1.75
  -9   5  -2    0.95    0.95
   5   9   2    0.61    0.47
  -5  -9   2   -1.11    1.04
   9  -5   2    0.71    1.26
  -9   5   2    1.25    0.47
  -9   5   2    0.04    1.00
   5   9  -2    0.90    0.45
   9  -5   2    1.20    1.04
   9  -5   2    1.46    0.34
  -9   6   2   -3.15    2.24
  -6  -9   2    1.65    1.08
  -9   6   2    0.31    0.35
   6   9   2   -0.73    0.62
   9  -6   2   -0.88    1.83
   9  -6   2   -0.66    0.98
  -9   6  -2    0.05    0.77
   9  -6   2   -0.21    0.28
  -6  -9   2    0.28    0.38
  -9   6  -2   -0.79    1.31
   6   9   2    1.56    1.83
  -9   7  -2   38.02    7.05
   7   9   2   33.38    1.91
  -9   7   2   38.87    2.02
   9  -7   2   49.65    7.73
  -9   7   2   43.47    7.20
   9  -7   2   35.50    1.58
  -7  -9   2   37.32    2.19
  -9   7  -2   39.29    4.80
   7   9   2   38.54    6.64
  -7  -9   2   39.31    4.42
   8   9   2   -1.29    1.80
   8   9   2   -0.10    0.35
  -9   8   2   -0.20    0.41
  -8  -9   2   -2.93    1.35
  -8  -9   2    0.21    0.41
  -9   8  -2    3.11    2.36
  -9   8   2   -2.56    2.27
  -9   8  -2   -0.64    0.97
   9  -8   2   -0.40    1.32
  -9   9  -2  245.23   19.69
  -9   9   2  265.51   19.78
  -9   9   2  255.73   10.33
   9  -9   2  276.18   20.13
   9   9   2  242.94    8.53
  -9  -9   2  273.85    9.72
  -9  -9   2  266.21   12.90
  -9   9  -2  273.17   14.17
   9   9   2  258.38   19.16
  10   9  -2   -0.10    0.46
  10   9   2    2.03    2.15
   9 -10   2   -5.34    2.96
  10   9   2   -0.61    0.52
  -9  10   2   -0.76    0.46
  -9  10  -2    0.48    0.96
 -10  -9   2   -0.35    0.74
  10   8   2   25.12    5.77
   8 -10   2   25.36    5.87
  10   8   2   20.47    1.53
 -10  -8   2   22.73    3.55
  -8  10  -2   25.00    6.04
 -10  -8   2   24.68    1.85
  -8  10  -2   24.34    3.96
  10   8  -2   22.82    1.51
  -8  10   2   24.82    5.89
 -10  -7   2    3.60    1.63
  10   7   2   -0.66    0.44
  -7  10  -2   -0.10    0.85
  10   7   2   -2.75    2.24
 -10  -7   2    0.50    0.70
  10   7  -2   -0.81    0.59
   7 -10   2   -3.59    2.68
  -7  10   2   -0.96    1.88
  -7  10  -2    1.29    2.08
  -6  10   2  247.17   17.63
   6 -10   2  244.30   17.65
  -6  10   2  231.95    6.96
  -6  10  -2  227.82   17.93
  -6  10  -2  240.77   13.52
  10   6  -2  242.72    7.68
  10   6   2  233.80    7.73
  10   6   2  228.12   16.94
  -6  10   2  232.75    7.39
 -10  -6  -2  214.59    8.48
 -10  -6   2  245.40    8.78
  10   5   2   -0.57    0.50
  -5  10  -2    2.08    1.47
   5 -10   2   -3.08    2.51
  10   5  -2   -0.10    0.78
 -10  -5  -2   -1.16    0.76
  -5  10   2   -0.19    0.14
  -5  10   2    0.63    0.61
  10   5   2   -1.42    1.93
 -10  -5  -2    0.36    0.55
  -5  10  -2    2.39    2.26
  -5  10   2    3.07    2.11
  -4  10  -2  263.73    7.83
  10   4  -2  227.56    7.52
  10   4   2  228.11    8.54
 -10  -4   2  240.43    8.69
  10   4   2  231.68    7.65
  -4  10   2  241.42   11.48
  -4  10  -2  248.89   13.91
 -10  -4  -2  219.52    8.40
   4 -10   2  229.76   16.32
 -10  -4  -2  228.40   11.47
  -4  10  -2  217.71   16.73
  -4  10   2  244.21   16.31
  -4  10   2  243.11    7.08
  10   4   2  250.77   16.64
 -10  -3   2    1.08    0.55
  10   3   2    0.39    0.41
 -10  -3  -2   -0.24    0.75
  10   3   2    3.01    2.01
  10   3   2    0.51    0.55
  -3  10   2    0.59    0.25
  -3  10  -2    0.29    0.21
  -3  10  -2    1.85    1.76
   3 -10   2    3.04    1.96
  -3  10   2   -0.68    1.51
  -3  10   2   -0.20    0.69
 -10  -2  -2   46.08    2.33
 -10  -2   2   53.89    2.65
  10   2  -2   50.26    2.71
  -2  10  -2   55.73    7.56
  10   2  -2   59.49    6.67
  10   2   2   50.46    6.60
  -2  10   2   50.84    5.55
   2 -10   2   47.56    6.62
  10   2   2   45.99    2.13
  10   2   2   50.23    2.48
 -10  -2  -2   43.90    6.25
  -2  10   2   51.57    2.30
  10   2  -2   46.34    2.05
  -2  10   2   47.65    1.93
  -2  10  -2   52.98    2.20
  -2  10   2   44.33    6.10
 -10  -2  -2   53.41    5.81
  10   1  -2   -0.30    0.43
  10   1   2    0.37    0.34
 -10  -1  -2    0.51    0.80
 -10  -1  -2   -0.09    0.83
  10   1  -2   -0.14    0.25
  -1  10   2    0.31    1.03
  10   1   2    2.16    1.61
  -1  10   2    0.11    0.33
  10   1  -2    0.12    0.71
  -1  10   2    1.71    1.28
 -10  -1  -2   -0.49    0.39
 -10  -1   2   -0.14    0.42
  -1  10  -2   -0.12    0.24
   1 -10   2    0.17    0.25
   1 -10   2   -1.29    1.50
  -1  10  -2   -1.94    1.73
  10   1   2    0.29    0.40
 -10   0  -2   86.48    8.28
   0  10   2   82.63    3.04
   0  10  -2   86.20    3.47
   0 -10   2   76.78    3.29
  10   0  -2   83.25    7.17
 -10   0   2   87.39    3.68
  10   0   2   80.61    7.88
   0  10  -2   85.51    8.83
  10   0  -2   82.19    3.80
 -10   0  -2   84.18    3.34
  10   0   2   76.51    7.52
  10   0   2   86.07    3.11
   0  10   2   87.08    7.72
   0 -10   2   83.40    8.20
   0  10   2   85.05    3.47
   0  10   2   75.21    7.62
  10   0  -2   87.42    2.94
  10   0   2   80.85    3.44
 -10   0  -2   96.08    8.70
  -1 -10   2   -0.13    0.36
  10  -1   2    0.19    0.45
  10  -1   2    1.48    1.55
  -1 -10   2    0.10    0.81
  10  -1  -2   -0.17    0.24
 -10   1   2    0.15    0.66
 -10   1  -2    0.35    1.11
   1  10   2   -0.46    0.34
  10  -1   2   -0.74    1.03
   1  10  -2   -0.94    1.36
   1  10  -2   -0.36    0.27
  10  -1  -2    0.07    0.47
 -10   1  -2    1.30    1.39
   1  10   2    0.80    1.16
 -10   1  -2   -0.28    0.23
  10  -1  -2   -0.54    0.86
   1  10   2   -0.54    0.87
  10  -2   2  206.25    6.96
   2  10   2  194.12    7.16
   2  10  -2  196.45    7.29
  -2 -10   2  193.25    7.08
   2  10  -2  209.41   13.39
 -10   2  -2  201.67   14.36
  10  -2   2  190.89   13.46
   2  10   2  193.46    6.41
   2  10   2  208.72   11.10
   2  10   2  197.92   13.75
  10  -2  -2  191.72    5.95
  10  -2  -2  190.53    9.62
 -10   2   2  199.61    7.25
  -2 -10   2  219.55   12.96
 -10   2  -2  210.12   12.67
  10  -2   2  188.97   11.94
 -10   2  -2  212.21    6.83
  10  -2   2  193.64    6.28
 -10   2   2  209.37   14.66
 -10   3   2   -2.94    2.05
  10  -3   2    2.04    1.36
  -3 -10   2    0.92    1.13
 -10   3  -2    2.69    1.57
  10  -3   2    0.04    0.19
  10  -3   2    0.31    0.28
  10  -3   2   -0.83    1.49
   3  10  -2   -0.04    0.31
   3  10   2    0.39    1.25
  10  -3  -2   -0.08    0.45
   3  10   2    0.39    0.35
 -10   3   2    0.00    0.41
   3  10  -2    0.37    0.99
   3  10   2    1.23    0.82
  10  -3  -2    0.20    0.12
  -3 -10   2    0.17    0.29
 -10   3  -2    2.02    1.74
  -4 -10   2   70.98    3.24
  10  -4   2   74.57    2.79
 -10   4  -2   72.25    6.86
 -10   4   2   73.23    3.20
   4  10  -2   72.43    7.18
  -4 -10   2   69.73    6.55
  10  -4   2   70.22    8.58
   4  10  -2   68.59    3.39
  10  -4   2   68.77    6.66
   4  10   2   76.47    2.99
   4  10   2   82.29    9.09
  10  -4   2   75.46    2.70
 -10   4  -2   67.26    8.70
 -10   4   2   80.66    9.31
 -10   5   2    0.54    0.64
  -5 -10   2   -0.20    0.89
 -10   5   2   -1.06    1.65
 -10   5  -2   -0.04    1.36
  10  -5   2    0.95    0.43
  -5 -10   2   -0.18    0.79
  10  -5   2    2.33    2.22
  10  -5   2   -0.57    0.83
 -10   5  -2    0.82    1.34
   5  10   2    1.84    2.00
 -10   6   2  524.22   17.27
  -6 -10   2  529.47   17.59
  10  -6   2  545.36   28.04
   6  10   2  521.34   15.79
 -10   6  -2  542.44   21.62
  -6 -10   2  541.40   20.89
   6  10   2  497.35   26.56
 -10   6   2  549.66   28.18
  10  -6   2  491.64   15.24
 -10   6  -2  499.72   27.96
  10  -6   2  522.32   21.40
  -7 -10   2   -2.07    1.17
 -10   7   2    0.18    1.16
   7  10   2    0.74    1.74
 -10   7  -2   -0.08    1.25
 -10   7   2   -0.39    0.40
 -10   7  -2    0.43    0.94
   7  10   2   -0.40    0.41
  10  -7   2    1.39    1.79
  -8 -10   2  131.57    8.34
  10  -8   2  140.21   14.02
 -10   8  -2  132.33    9.34
 -10   8  -2  110.60   13.03
   8  10   2  126.12   13.02
   8  10   2  137.37    5.02
 -10   8   2  136.80    5.15
  -8 -10   2  132.84    5.54
   9  10   2   -3.06    2.39
  -9 -10   2    0.30    0.67
  10  -9   2    4.17    3.03
 -10   9  -2   -0.53    0.88
 -10 -10   2   36.05    2.34
 -10  10   2   37.40    2.05
  10  10  -2   34.07    2.03
  10  10   2   37.03    2.15
  11  10   2    0.56    0.50
  11  10  -2   -1.05    0.61
 -10  11   2   -0.16    0.34
 -11 -10   2   -0.96    0.68
  11   9   2   11.55    1.19
 -11  -9   2   10.88    1.24
  11   9  -2   13.01    1.19
  -9  11   2    9.60    1.09
 -11  -8   2   -0.33    0.67
  11   8   2   -0.87    0.61
  -8  11  -2   -0.02    0.82
   8 -11   2   -2.68    2.69
  11   8  -2   -0.55    0.55
  11   8   2   -3.67    2.66
 -11  -8   2    0.29    0.85
  -7  11  -2  171.03   11.48
 -11  -7   2  170.66   11.35
 -11  -7   2  176.73    6.87
  11   7   2  162.56    5.99
   7 -11   2  203.73   16.87
  11   7  -2  167.07    5.91
  -7  11  -2  151.57   15.45
  11   7   2  162.53   14.95
  -7  11   2  171.63   15.76
 -11  -6   2    1.98    0.89
  11   6   2    0.39    1.41
  -6  11  -2    3.22    1.72
   6 -11   2    9.61    4.02
  -6  11  -2    8.29    3.86
 -11  -6  -2    0.53    1.02
  -6  11   2   -0.26    2.05
  11   5  -2   54.08    2.50
 -11  -5   2   58.92    3.24
 -11  -5  -2   58.98    2.97
  -5  11   2   54.66    4.85
  11   5   2   57.82    2.71
 -11  -5  -2   60.05    4.89
  -5  11   2   62.95    8.77
  11   5   2   51.45    7.86
  -5  11  -2   62.04    6.77
  -5  11   2   56.26    2.03
  -5  11  -2   52.27    8.54
   5 -11   2   66.21    8.92
  -4  11   2   -0.04    0.62
 -11  -4  -2    0.05    0.31
 -11  -4   2   -0.15    0.59
  11   4   2    0.38    1.48
  11   4   2    0.96    0.59
 -11  -4  -2   -0.68    0.85
  11   4  -2    2.64    2.01
   4 -11   2   -3.18    2.41
  -4  11   2   -1.58    1.92
  -4  11  -2    0.56    1.13
  11   4  -2    0.30    0.43
  11   3   2   39.54    6.24
  -3  11   2   33.72    5.89
  11   3   2   41.29    2.38
  11   3  -2   44.16    2.00
 -11  -3  -2   44.90    2.32
   3 -11   2   47.78    7.15
  -3  11  -2   44.21    1.95
 -11  -3   2   41.20    2.40
 -11  -3  -2   48.78    5.44
  -3  11   2   43.16    1.78
  -3  11   2   50.73    5.54
  11   3   2   43.89    2.12
  11   3  -2   53.48    7.05
  -3  11   2   44.75    2.13
  -3  11  -2   45.95    7.38
  -2  11   2    0.07    1.14
  11   2   2    2.25    1.85
  -2  11   2    0.77    0.97
 -11  -2  -2   -0.12    0.38
  11   2  -2    0.35    0.39
   2 -11   2    1.78    1.85
 -11  -2   2   -0.10    0.61
  11   2  -2   -0.44    1.30
  -2  11   2   -0.10    0.27
  11   2   2    0.72    0.48
  -2  11  -2    0.23    0.24
  -2  11  -2    0.99    1.39
 -11  -2  -2   -0.32    0.91
  11   1  -2  236.37   14.31
  11   1  -2  266.12    7.85
 -11  -1   2  261.33    9.17
  -1  11   2  243.96    7.80
 -11  -1  -2  275.42   16.38
  -1  11  -2  258.73   17.50
  11   1   2  248.06    7.97
  -1  11  -2  256.10    8.76
 -11  -1  -2  256.45   15.04
  -1  11   2  252.25   15.35
   1 -11   2  237.05   15.76
  11   1   2  245.30    8.96
  -1  11   2  248.56    8.79
  11   1   2  249.72   15.61
 -11  -1  -2  257.87    8.82
  -1  11   2  252.19   14.83
 -11   0  -2   -0.20    0.47
   0  11   2    0.34    1.04
  11   0  -2   -0.09    0.48
 -11   0  -2    0.16    0.92
   0  11   2    0.90    1.32
  11   0   2    3.72    2.06
  11   0   2   -0.57    0.39
  11   0  -2   -0.54    0.55
 -11   0   2   -0.20    0.65
   0  11   2   -0.16    0.38
  11   0  -2    0.73    1.13
 -11   0   2   -1.18    1.56
   0  11   2   -0.57    0.40
 -11   0  -2   -1.98    1.73
   0  11  -2    0.82    1.55
   0 -11   2    0.02    1.24
   0 -11   2    0.06    0.48
  11  -1   2  381.69   11.50
  11  -1   2  381.15   19.02
 -11   1  -2  400.60   12.65
 -11   1   2  396.84   13.10
  11  -1   2  386.76   12.85
   1  11  -2  396.46   21.01
 -11   1   2  396.30   21.27
   1  11  -2  378.12   12.96
   1  11   2  390.43   18.24
  -1 -11   2  370.71   19.07
   1  11   2  359.01   19.78
  11  -1  -2  381.01   16.67
 -11   1  -2  379.21   19.34
   1  11   2  374.76   11.53
  -1 -11   2  346.93   12.79
  11  -1  -2  399.67   11.23
 -11   1  -2  365.33   20.45
  -2 -11   2    1.17    1.26
   2  11  -2   -0.07    0.78
 -11   2  -2   -0.85    1.39
  11  -2  -2    1.92    1.07
  11  -2  -2    0.52    6.45
   2  11   2   -0.47    1.04
 -11   2  -2   -2.60    1.71
  11  -2   2    1.45    1.32
 -11   2   2    0.40    0.38
 -11   2  -2   -0.48    0.25
 -11   2   2    2.75    1.86
  -2 -11   2   -0.49    0.34
   2  11  -2   -0.06    0.22
  11  -2   2    0.46    1.22
  11  -2  -2   -0.18    0.22
  11  -2   2   -0.50    0.33
  11  -2   2   -0.19    0.26
   2  11   2   -0.66    0.88
  11  -3   2   38.89    1.80
 -11   3  -2   38.92    6.59
  -3 -11   2   35.52    1.97
  11  -3   2   32.27    1.60
   3  11  -2   36.83    2.16
  11  -3   2   33.22    4.85
 -11   3   2   40.59    6.59
   3  11   2   28.63    5.48
   3  11   2   31.45    1.73
  -3 -11   2   39.43    5.19
   3  11  -2   47.85    6.21
  11  -3  -2   35.23    3.46
  11  -3  -2   33.56    1.31
  11  -3   2   38.19    6.29
 -11   3  -2   37.17    5.18
   3  11   2   35.50    4.04
 -11   3   2   39.18    2.10
   4  11  -2   -1.10    1.27
  11  -4   2    0.81    1.13
 -11   4  -2    4.46    2.55
 -11   4  -2    1.26    1.13
   4  11   2    0.93    0.48
  11  -4   2    1.23    1.90
   4  11   2    1.60    0.82
  -4 -11   2    1.96    1.37
 -11   4   2   -0.19    1.36
   4  11   2   -0.26    1.48
  -5 -11   2  330.86   15.86
  -5 -11   2  337.44   11.56
 -11   5  -2  336.01   16.57
  11  -5   2  338.04   21.15
  11  -5   2  345.16   16.67
 -11   5   2  340.28   21.51
 -11   5  -2  286.93   20.52
   5  11   2  332.08   10.42
   5  11   2  329.56   20.68
 -11   5   2  325.95   11.34
  11  -5   2  333.70    9.99
 -11   6  -2   -0.51    1.36
  11  -6   2   -0.39    0.33
 -11   6   2   -1.93    1.91
  11  -6   2   -4.11    2.77
   6  11   2    0.34    1.16
  -6 -11   2   -0.30    0.69
 -11   6   2   -0.28    0.49
   6  11   2    0.21    0.41
  -6 -11   2    1.36    1.14
 -11   6  -2    0.28    0.98
  11  -6   2    0.30    0.90
 -11   7   2   21.30    1.44
  -7 -11   2   21.62    3.27
  11  -7   2   20.94    1.15
  -7 -11   2   22.88    1.67
 -11   7  -2   24.17    3.96
   7  11   2   24.10    5.70
   7  11   2   20.97    1.51
  11  -7   2   22.38    5.72
  -8 -11   2   -0.98    0.86
 -11   8  -2    0.26    0.93
   8  11   2    0.33    1.77
  11  -8   2    6.32    3.44
  -8 -11   2    0.19    0.57
   8  11   2   -0.76    0.88
 -11   8   2   -0.06    0.36
  -9 -11   2   39.18    2.43
   9  11  -2   37.15    2.09
 -11   9   2   38.89    2.07
   9  11   2   36.35    2.20
  10  11  -2   -0.09    0.61
 -10 -11   2   -1.12    0.73
  10  11   2   -0.07    0.44
  11  11   2    3.63    0.80
 -11  11   2    4.27    0.64
  11  11  -2    3.45    0.77
 -11 -11   2    2.91    0.85
  12  11   2   -0.27    0.66
  12  11  -2   -0.53    0.52
 -12 -11   2   -0.82    0.67
  12  10  -2  143.59    5.62
 -12 -10   2  161.99    6.55
  12  10   2  148.65    5.77
 -12  -9   2   -0.47    0.85
  12   8  -2  162.14    5.88
  12   8   2  157.67    5.95
 -12  -8   2  170.21    6.81
  12   7   2    0.37    0.62
  12   7  -2   -0.19    0.61
 -12  -7   2   -0.71    0.60
  -6  12   2  101.80    3.34
   6 -12   2  107.69   12.19
  -6  12  -2  110.46    9.41
  12   6   2  118.89    4.37
  12   6  -2   99.53   11.07
  -6  12   2  111.17    6.47
 -12  -6   2  108.65    4.81
 -12  -6  -2  105.08    4.63
  12   6   2   95.72   11.32
  -6  12   2  107.10    6.51
  -6  12   2  101.11    3.38
  -6  12   2  103.03   11.96
  12   6  -2  107.60    4.14
  12   5   2   -1.96    1.79
  12   5  -2   -0.67    0.55
  -5  12  -2    0.66    1.49
  -5  12   2   -1.54    1.02
 -12  -5  -2    0.55    0.53
   5 -12   2   -2.62    2.38
  12   5   2    0.35    0.54
  12   5  -2    3.66    2.46
  -5  12   2   -0.36    0.20
  -5  12   2    2.41    2.30
 -12  -5  -2   -1.83    1.05
  -5  12  -2   -0.65    1.07
  -5  12   2    0.03    0.26
 -12  -5   2   -1.28    1.10
  12   4  -2   25.43    1.52
  -4  12   2   28.01    1.56
   4 -12   2   21.34    5.15
  -4  12   2   32.89    6.25
  12   4  -2   20.13    4.78
  -4  12   2   26.22    1.24
 -12  -4  -2   27.95    4.02
  -4  12   2   26.02    3.94
  -4  12  -2   21.92    5.47
  12   4   2   25.16    5.44
 -12  -4   2   25.89    1.90
  -4  12  -2   27.43    1.35
  12   4   2   25.63    1.60
 -12  -4  -2   24.30    1.69
 -12  -3  -2   -0.88    1.07
 -12  -3  -2   -0.34    0.42
  -3  12   2    2.48    1.46
  -3  12   2    1.22    1.43
  -3  12  -2    0.13    0.20
  -3  12   2    0.22    0.23
 -12  -3   2    0.52    0.90
  12   3   2   -0.30    0.42
  -3  12  -2    1.17    1.70
 -12  -3   2    0.34    0.43
  12   3  -2    2.86    2.03
  12   3  -2    0.16    0.33
  -2  12  -2    1.47    1.90
 -12  -2  -2    1.12    0.44
  12   2   2    0.36    0.38
  12   2  -2    0.34    0.34
  -2  12   2    0.09    0.30
   2 -12   2    1.34    1.74
  -2  12   2    0.77    1.38
  -2  12   2    0.13    0.23
  -2  12   2    0.72    1.09
 -12  -2  -2   -1.83    1.43
  12   2   2    0.07    0.38
 -12  -2   2    1.32    1.43
  12   2  -2    0.98    1.36
  12   1   2   -2.33    1.92
  -1  12  -2    0.55    0.31
  12   1  -2    0.02    0.31
   1 -12   2    2.90    2.03
  -1  12   2    0.51    1.27
  -1  12   2   -0.62    1.09
  12   1  -2    0.71    1.21
 -12  -1   2    0.63    1.07
  -1  12   2    0.02    0.29
 -12  -1  -2    2.62    1.59
  -1  12  -2    1.20    1.73
 -12   0  -2  119.19    4.52
   0  12  -2  119.17    4.69
  12   0   2  112.55    4.16
   0  12   2  111.48    4.09
   0  12   2  115.63   10.46
  12   0   2  120.78   10.63
  12   0   2  118.30    4.77
 -12   0  -2  111.67   10.27
   0  12  -2  109.81   11.09
 -12   0  -2  109.84   10.33
  12   0  -2  113.81    3.92
   0 -12   2  115.52   10.41
 -12   0   2  121.94    4.94
   0  12   2  123.93   10.31
 -12   0   2  123.00   11.14
  12   0  -2  109.45    9.01
   1  12  -2    1.65    1.66
 -12   1   2    2.90    0.97
  12  -1   2   -1.28    1.61
  -1 -12   2    1.34    1.70
 -12   1   2   -2.88    2.33
 -12   1  -2    0.77    1.58
  12  -1  -2    3.90    1.76
  -1 -12   2    1.99    0.85
   1  12   2    4.67    2.38
 -12   1  -2    0.10    1.00
  12  -1   2    2.09    0.81
   1  12   2   -1.31    1.40
 -12   2   2  258.54   17.61
  -2 -12   2  262.62    8.99
 -12   2  -2  244.22    9.05
  12  -2   2  251.10   15.00
   2  12  -2  258.79   16.50
   2  12   2  265.90   14.14
  12  -2  -2  251.59   12.29
  12  -2  -2  258.68    7.58
   2  12   2  243.93   16.74
   2  12   2  260.19    8.11
  12  -2   2  237.38    8.78
   2  12  -2  238.87    9.10
 -12   2  -2  256.70   15.55
  12  -2   2  248.20    7.90
 -12   2  -2  227.63   16.78
 -12   2   2  258.56    9.10
  -2 -12   2  272.21   15.49
   3  12   2   -0.50    0.78
  -3 -12   2   -1.88    1.49
   3  12   2    0.01    0.25
 -12   3  -2    0.91    1.09
  12  -3   2   -0.60    0.53
   3  12   2   -1.77    1.83
   3  12  -2    0.01    1.11
  12  -3   2    3.15    1.77
  12  -3  -2    0.13    0.54
 -12   3   2   -0.93    0.55
  -3 -12   2    0.26    0.50
 -12   3   2    1.54    1.64
 -12   4   2   15.40    4.43
  -4 -12   2   11.81    2.84
 -12   4  -2   14.27    3.37
  12  -4   2   13.74    0.96
   4  12   2   14.71    1.18
  12  -4   2   16.13    1.07
  -4 -12   2   13.59    1.21
 -12   4  -2   16.57    4.72
   4  12  -2   20.42    4.11
  12  -4  -2   14.07    0.66
   4  12   2   16.80    2.52
 -12   4   2   14.66    1.24
   4  12   2   12.60    3.97
  12  -4   2   12.96    3.10
 -12   5   2    3.75    2.59
 -12   5   2    0.41    0.45
 -12   5  -2    1.47    1.98
  -5 -12   2    0.39    0.69
   5  12   2    1.70    2.07
  -5 -12   2    2.64    1.49
   5  12   2    0.66    0.58
 -12   5  -2    1.47    1.31
  12  -5   2   -1.82    1.37
   6  12   2   12.46    4.10
 -12   6  -2    8.11    2.47
  12  -6   2    7.49    0.67
 -12   6   2    9.61    0.97
   6  12   2    8.33    0.92
  -6 -12   2    8.63    1.01
  12  -6   2    5.26    2.00
  -6 -12   2    7.24    2.08
 -12   7   2   -0.23    0.38
   7  12   2   -0.51    0.48
  12  -7   2   -0.56    0.30
  -7 -12   2   -0.85    0.57
 -12   8   2    4.97    0.70
  -8 -12   2    5.28    0.95
  12  -8   2    5.83    0.59
   8  12   2    5.58    0.87
   9  12  -2    3.82    0.99
  -9 -12   2    0.54    0.97
 -12  10   2   54.82    2.62
  10  12   2   53.09    2.80
 -10 -12   2   53.64    3.11
  10  12  -2   55.98    2.79
 -11 -12   2   -0.55    0.68
  11  12  -2    0.42    0.43
  11  12   2   -0.47    0.59
 -12 -12   2    6.09    1.01
  12  12   2    8.81    1.16
  12  12  -2    6.84    1.02
  13  12   2   -0.14    0.69
  13  12  -2    0.69    0.79
 -13 -12   2   -1.79    1.04
  13  11   2  124.81    5.21
  13  11  -2  129.48    5.17
 -13 -11   2  124.12    5.70
  13  10  -2    1.78    0.98
 -13 -10   2    1.52    0.68
  13   9   2   10.93    1.26
 -13  -9   2   11.10    1.38
  13   9  -2   10.43    1.16
 -13  -8   2   -1.49    0.83
  13   8  -2   -0.70    0.46
  13   8   2   -1.03    0.51
 -13  -7   2  116.38    5.25
  13   7   2  113.54    4.64
  13   7  -2  117.55    4.54
  13   6  -2    0.43    0.54
  13   6   2    0.85    0.64
 -13  -6   2    1.03    0.78
  -5  13   2    5.13    0.62
  13   5  -2    4.72    0.73
 -13  -5   2    5.44    0.97
 -13  -5  -2    4.18    0.81
  -5  13   2    4.78    0.48
  13   5   2    3.39    0.71
  13   4  -2    0.92    1.34
  -4  13   2    0.56    0.27
 -13  -4  -2   -0.31    0.46
   4 -13   2    1.78    2.17
  -4  13  -2    7.52    3.62
 -13  -4   2   -0.59    0.61
  -4  13   2   -2.09    1.33
  13   4  -2    0.28    0.37
  -4  13   2    2.51    2.10
 -13  -4  -2   -0.16    0.73
 -13  -4   2    0.14    1.02
  13   4   2    1.33    1.50
  13   3  -2    9.47    3.22
  -3  13   2    5.47    2.14
 -13  -3   2    3.57    1.88
  13   3   2    4.82    2.66
 -13  -3  -2    5.09    2.09
 -13  -3   2    3.63    0.87
  -3  13  -2    4.88    2.93
 -13  -3  -2    6.52    0.83
   3 -13   2    1.85    1.99
  -3  13  -2    5.31    0.60
  -3  13   2    5.57    0.57
  13   3   2    6.34    0.84
  13   3  -2    4.87    0.71
  -2  13   2    5.03    2.68
  13   2   2   -2.52    2.03
  -2  13  -2    0.77    1.96
 -13  -2   2    0.47    0.66
  -2  13  -2    0.12    0.34
  -2  13   2    0.13    0.33
 -13  -2   2    3.09    2.03
  13   2  -2   -1.34    1.72
  -2  13   2   -3.49    2.02
   2 -13   2   -0.85    1.57
 -13  -2  -2    2.14    1.74
 -13  -1   2    0.59    1.35
 -13  -1   2   -0.62    0.56
 -13  -1  -2   -2.98    1.91
  -1  13  -2   -0.33    0.29
  -1  13   2    3.24    2.11
  13   1  -2   -0.62    0.39
  -1  13  -2   -1.12    1.57
  13   1  -2   -0.03    1.08
  13   1   2    0.59    1.15
  -1  13   2   -0.12    0.30
  13   1   2    0.25    0.58
   1 -13   2   -2.34    2.16
  -1  13   2    0.74    1.26
 -13  -1  -2   -0.52    0.40
  13   0  -2    1.83    1.44
  13   0   2   -0.57    0.44
 -13   0   2   -0.60    0.53
   0  13   2   -1.60    1.45
 -13   0  -2    0.30    0.32
 -13   0   2    2.24    1.90
   0  13  -2   -0.59    1.33
 -13   0  -2    0.49    1.24
  13   0   2    4.77    2.39
   0 -13   2    0.51    1.49
   0  13   2    0.49    1.16
   1  13  -2    2.01    0.52
  13  -1  -2    1.04    0.35
  13  -1   2   -0.17    1.12
  13  -1  -2    2.25    1.44
   1  13   2    1.09    0.47
 -13   1  -2    1.16    1.63
 -13   1  -2    0.14    1.31
   1  13  -2   -1.98    2.01
   1  13   2    0.78    1.30
 -13   1   2    2.26    0.64
 -13   1   2    0.36    1.29
  13  -1   2    1.76    0.53
  -1 -13   2    2.06    1.53
  13  -1   2    1.29    0.48
 -13   2  -2    2.46    1.91
   2  13  -2   -2.07    1.85
 -13   2  -2    0.53    0.30
  13  -2  -2    1.22    1.06
 -13   2  -2   -0.93    1.57
   2  13   2    0.39    0.51
   2  13   2    0.27    0.93
 -13   2   2   -1.96    2.05
   2  13   2    3.39    2.32
  -2 -13   2    2.14    1.67
  -2 -13   2    0.35    0.61
  13  -2  -2    0.21    0.26
 -13   2   2    0.79    0.75
  13  -2   2    1.14    1.47
 -13   3  -2  111.84   10.11
  13  -3   2  125.31   10.31
  -3 -13   2  114.26    4.92
  13  -3  -2  121.45    3.86
  -3 -13   2  116.70    9.73
   3  13   2  120.63    4.51
   3  13  -2  127.87   11.42
  13  -3  -2  121.15    7.66
  13  -3   2  116.31    4.23
 -13   3   2  127.91   12.77
   3  13   2  124.15    8.81
 -13   3  -2  111.13   12.17
 -13   3   2  124.73    5.04
  13  -3   2  129.26    4.84
   3  13   2  126.44   12.38
 -13   4  -2    0.92    1.51
  13  -4  -2    0.54    0.62
  -4 -13   2   -2.55    1.66
   4  13   2   -0.95    1.52
  -4 -13   2    1.27    0.68
   4  13   2   -0.49    0.49
  13  -4   2    0.30    0.38
  13  -4   2    1.45    1.29
 -13   4   2    0.02    0.52
   4  13  -2    1.05    1.39
  13  -4  -2    0.11    0.17
 -13   4  -2   -0.39    1.16
   4  13   2    2.28    1.07
 -13   5   2  147.71    5.66
   5  13   2  144.66    5.27
  13  -5   2  144.20    4.84
  -5 -13   2  136.85    5.76
  -6 -13   2   -0.38    0.63
  13  -6   2   -0.26    0.30
 -13   6   2   -0.82    0.48
   6  13   2    0.05    0.34
   7  13   2  134.02    5.09
  -7 -13   2  126.61    5.51
  13  -7   2  128.35    4.44
 -13   7   2  136.52    5.25
  13  -8   2   -0.27    0.27
   8  13   2   -0.06    0.46
 -13   8   2   -0.47    0.39
 -13   9   2   33.50    1.95
   9  13  -2   35.38    2.14
  -9 -13   2   34.66    2.38
   9  13   2   37.75    2.22
  10  13   2   -0.65    0.58
 -10 -13   2   -0.71    0.67
  10  13  -2    0.17    0.44
 -11 -13   2   21.82    1.89
  11  13   2   23.30    1.80
  11  13  -2   23.19    1.76
  12  13   2    0.45    0.64
 -12 -13   2    0.18    0.59
  13  13  -2    0.04    0.57
  13  13   2    0.16    0.60
  14  12   2   28.88    2.13
  14  12  -2   26.34    1.94
 -14 -11   2    0.27    0.67
  14  11  -2   -0.52    0.63
  14  10  -2   76.76    3.64
 -14 -10   2   89.01    4.41
  14  10   2   79.72    3.81
  14   9   2    1.55    0.70
 -14  -9   2    1.27    0.80
  14   8  -2   -0.58    0.54
  14   8   2   -0.41    0.40
 -14  -8   2   -0.54    0.69
  14   7  -2   -0.01    0.39
 -14  -7   2   -0.17    0.68
  14   7   2   -0.67    0.56
  14   6   2   54.13    2.76
 -14  -6   2   55.46    3.20
  14   6  -2   52.98    2.63
 -14  -5  -2   -0.11    0.40
  14   5  -2    0.64    0.50
 -14  -5   2   -0.42    0.70
 -14  -4   2   77.90    3.85
 -14  -4  -2   76.83    3.65
  14   4   2   75.20    3.33
  14   4  -2   74.13    3.19
  14   3  -2   -0.16    0.43
  14   3   2   -0.57    0.62
  -3  14   2   -0.33    0.27
 -14  -3  -2   -0.35    0.46
  14   2   2    1.80    0.50
  14   2  -2    1.80    0.48
 -14  -2  -2    1.38    0.54
  -2  14   2    1.04    0.36
  -2  14  -2    1.78    0.45
 -14  -1   2    3.14    1.33
 -14  -1  -2    0.99    0.66
 -14   0  -2    0.29    0.35
   0  14   2   -0.73    0.72
   0  14  -2   -0.08    0.26
  14   0   2    0.13    0.42
 -14   0   2   -0.97    0.76
   1  14   2   -0.53    0.39
 -14   1   2   -0.16    0.54
  14  -1   2    0.83    0.41
  14  -1   2    0.44    0.39
  14  -1  -2    0.17    0.24
 -14   1  -2   -0.09    0.28
   2  14   2   36.18    1.95
  14  -2   2   38.07    1.89
  14  -2  -2   36.65    1.58
 -14   2   2   36.83    2.28
   3  14   2    0.84    0.95
  -3 -14   2    2.29    1.26
 -14   4   2   31.41    1.96
  -4 -14   2   29.93    2.00
  14  -4   2   27.91    1.53
  14  -4  -2   30.19    1.20
   4  14   2   30.41    1.81
   5  14   2    0.29    0.50
  -5 -14   2   -1.18    0.71
  14  -5   2   -0.03    0.33
  -6 -14   2  213.84    8.25
   6  14   2  209.58    7.43
 -14   6   2  221.04    7.99
  14  -6   2  216.97    6.89
  14  -7   2   -0.03    0.32
 -14   7   2   -0.14    0.37
   7  14   2   -0.63    0.60
  -7 -14   2    0.20    0.68
   8  14  -2    6.92    0.93
  14  -8   2    7.17    0.66
   8  14   2    7.28    1.01
  -8 -14   2    6.76    1.09
   9  14   2   -0.77    0.47
  -9 -14   2    0.58    0.63
   9  14  -2   -0.67    0.59
 -10 -14   2    0.19    0.55
 -11 -14   2    0.88    0.77
  11  14  -2   -1.37    0.66
  12  14   2   25.07    1.99
  12  14  -2   28.92    2.09
  15  11   2   47.58    2.87
  15  11  -2   42.64    2.61
  15  10   2    0.76    0.62
  15  10  -2   -0.02    0.60
  15   9  -2    2.47    0.77
 -15  -8   2    1.41    0.85
  15   7  -2    0.11    0.54
  15   7   2   -0.36    0.72
  15   6  -2    1.08    0.53
 -15  -6   2    0.68    0.63
  15   5  -2  234.83    7.65
 -15  -5   2  218.56    8.71
  15   5   2  214.30    7.73
 -15  -4  -2   -0.53    0.41
  15   4  -2   -0.65    0.40
 -15  -4   2   -0.61    1.28
  15   4   2    0.00    0.93
 -15  -3   2   20.30    1.78
 -15  -3  -2   21.98    1.67
  15   3   2   20.90    1.52
  15   3  -2   22.12    1.45
  15   2   2   -0.27    0.52
 -15  -2  -2    0.56    0.51
 -15  -2   2   -0.55    0.78
  -1  15   2   17.85    1.24
 -15  -1   2   19.94    1.72
  15   1   2   17.49    1.32
 -15  -1  -2   17.92    1.40
  15   1  -2   16.82    1.18
 -15   0  -2   -0.43    0.39
 -15   0   2    0.13    0.52
   0  15   2   -0.09    0.28
  15   0  -2   -0.14    0.32
 -15   1   2   -0.32    0.50
  15  -1  -2    0.31    0.29
  15  -1   2   -0.53    0.42
   2  15   2   -0.06    0.41
  15  -2   2    0.16    0.38
 -15   2   2    0.34    0.56
  15  -2  -2   -0.34    0.27
 -15   3   2   44.56    2.55
  15  -3  -2   43.38    1.75
   3  15   2   46.49    2.36
  15  -3   2   44.76    2.11
   4  15   2   -0.20    0.47
  -4 -15   2    0.28    0.53
  -5 -15   2    1.50    0.59
  15  -5   2    0.89    0.40
   5  15   2    0.80    0.52
 -15   5   2    1.37    0.55
  -6 -15   2   -1.00    0.67
 -15   6   2    0.23    0.39
  15  -6   2   -0.20    0.30
   7  15   2   12.70    1.27
  -7 -15   2   13.42    1.38
  15  -7   2   12.20    0.92
   8  15   2   -0.40    0.59
   8  15  -2    0.46    0.58
  -9 -15   2    4.38    0.96
   9  15  -2    5.66    0.95
   9  15   2    5.84    0.96
 -10 -15   2    0.43    0.68
  10  15  -2    0.42    0.57
  10  15   2   -0.49    0.51
  11  15  -2  155.80    6.21
  11  15   2  167.74    6.40
  16   9   2    0.59    0.70
  16   9  -2   -0.78    0.50
 -16  -8   2   69.04    3.85
  16   8  -2   69.03    3.32
  16   8   2   62.96    3.35
  16   7  -2   -0.95    0.49
 -16  -7   2   -0.94    0.77
  16   6   2   49.01    2.70
 -16  -6   2   47.46    3.01
  16   6  -2   45.97    2.52
  16   5  -2   -0.24    0.49
 -16  -5   2   -0.95    0.60
  16   5   2   -0.28    0.56
  16   4   2    2.67    0.69
  16   4  -2    2.70    0.63
 -16  -4   2    1.87    0.79
  16   3  -2    0.46    0.32
 -16  -3   2    0.95    0.69
  16   2   2    1.91    0.58
 -16  -2   2    1.60    0.73
  16   2  -2    1.92    0.52
  16   1   2   -0.03    0.44
  16   0  -2   49.23    2.20
   0  16   2   49.66    2.45
 -16   0   2   52.54    2.93
  16   0   2   49.13    2.44
  16  -1  -2   -0.36    0.27
  16  -1   2   -0.52    0.43
 -16   1   2    0.52    0.56
   1  16   2   -0.21    0.37
 -16   2   2   11.68    1.28
  16  -2   2   12.31    1.03
   2  16   2   14.42    1.23
  16  -2  -2   13.58    0.89
  16  -3   2   -0.59    0.38
   3  16   2   -0.39    0.43
 -16   3   2    1.04    0.55
  16  -3  -2   -0.21    0.21
   4  16   2   -0.59    0.53
  16  -4   2   -0.30    0.36
 -16   4   2    0.03    0.48
 -16   5   2    0.35    0.47
   5  16   2    0.79    0.44
  16  -6   2    4.23    0.57
   6  16   2    3.94    0.80
  -6 -16   2    4.96    0.86
   7  16   2    0.33    0.46
  -7 -16   2   -0.77    0.63
  -8 -16   2   43.71    2.79
  16  -8   2   43.64    1.95
   8  16   2   45.52    2.62
   8  16  -2   41.40    2.52
  -9 -16   2   -0.71    0.53
 -17  -7   2    1.17    0.79
  17   7  -2    0.08    0.52
  17   7   2   -0.59    0.59
 -17  -6   2   -0.17    0.73
  17   6  -2   -1.16    0.58
  17   6   2   -1.06    0.67
  17   5  -2  102.34    4.28
 -17  -5   2  106.74    5.10
  17   5   2  105.11    4.52
  17   4   2   -0.05    0.75
 -17  -4   2    0.30    0.83
  17   4  -2   -0.49    0.54
  17   3   2    9.50    1.05
 -17  -3   2   10.25    1.35
  17   3  -2   13.21    1.15
  17   2   2   -1.00    0.55
  17   2  -2   -0.64    0.44
 -17  -2   2   -0.95    0.70
  17   1   2   62.28    2.96
 -17  -1   2   65.65    3.49
  17   1  -2   65.44    2.81
 -17   0   2   -0.63    0.62
  17   0   2    0.06    0.45
  17  -1  -2   39.37    1.86
 -17   1   2   39.18    2.49
  17  -1   2   38.84    2.09
  17  -2  -2    0.33    0.27
 -17   2   2   -0.60    0.58
  17  -2   2    0.04    0.38
   3  17   2    8.69    1.04
 -17   3   2    8.20    1.07
  17  -3   2    9.35    0.91
  17  -3  -2    9.10    0.67
  17  -4   2   -0.31    0.34
   4  17   2   -0.36    0.36
 -17   4   2    0.81    0.50
   5  17   2    8.95    1.11
  17  -5   2    9.06    0.85
   6  17   2    0.39    0.42
  17  -6   2   -0.19    0.32
   6  17  -2   -0.78    0.51
   7  17   2   34.70    2.29
  17  -7   2   38.12    1.81
   7  17  -2   35.02    2.24
  18   5   2   -0.54    0.64
  18   5  -2    0.03    0.50
 -18  -4   2   12.82    1.58
  18   4  -2   15.02    1.30
  18   4   2   12.72    1.39
  18   2   2   -0.53    0.65
  18   2  -2   -0.10    0.32
 -18  -2   2   -1.39    0.77
  18   1  -2    0.64    0.35
  18   1   2    0.80    0.48
 -18  -1   2   -0.07    0.61
  18   0  -2   27.65    1.56
  18   0   2   26.41    1.72
 -18   0   2   27.18    2.10
  18  -1  -2    0.12    0.31
 -18   1   2   -0.57    0.61
  18  -2  -2   16.66    1.05
 -18   2   2   17.01    1.56
  18  -2   2   18.34    1.35
  18  -3   2    0.38    0.33
  18  -4   2    1.46    0.45
   5  18  -2    0.42    0.51
   5  18   2   -0.92    0.49
  18  -5   2    0.40    0.32
   0   0   3   -9.46    1.24
   0   0   3   -7.12    0.26
   0   0   3   -5.65    0.99
   0   0  -3   -8.44    0.86
   0   0  -3   -7.63    0.50
   0  -1   3 1138.33   35.96
   0  -1   3 1130.26   33.61
  -1   0   3 1177.03   33.12
   0   1   3 1124.22   33.23
  -1   0  -3 1164.55   34.13
   1   0   3 1124.95   35.45
   0  -1  -3 1139.15   33.31
   1   0  -3 1121.02   33.15
   0   1  -3 1107.28   33.67
   1   0   3 1179.04   34.08
  -1   1   3    0.58    0.80
  -1   1  -3   -0.48    0.41
  -1  -1  -3   -0.38    0.30
  -1   1  -3   -0.85    0.76
   1  -1  -3   -0.36    0.18
   1   1   3   -0.33    0.66
  -1  -1   3    0.69    0.96
  -1   1  -3   -1.07    0.96
   1  -1   3   -0.47    1.18
  -1  -1  -3    0.56    0.98
   1   1  -3    0.40    0.86
  -1   1   3   -0.13    0.55
   1   1  -3   -0.67    0.23
   1  -1   3   -0.76    0.37
  -1  -1   3   -1.04    0.65
  -1  -1   3   -0.64    0.54
   1   1   3    0.96    1.05
   1  -1   3   -1.48    0.74
   1  -1  -3   -0.01    0.68
   1  -2   3 2171.39   62.59
  -1   2   3 2264.90   58.09
  -2  -1  -3 2195.51   60.06
   2   1   3 2134.35   59.77
   2   1   3 2174.91   61.04
  -1   2  -3 2106.26   59.70
  -1   2  -3 2143.19   62.67
   1  -2   3 2209.46   59.88
   1  -2  -3 2225.42   58.12
  -2   0  -3    1.18    0.88
   2   0   3   -0.09    0.57
   0   2   3    2.67    1.12
   2   0   3   -0.94    0.85
   0  -2  -3   -0.94    0.83
  -2   0  -3    0.90    0.81
   2   0  -3    1.03    0.27
   2   0  -3   -0.05    0.56
  -1  -2   3  142.64    4.84
   1   2   3  132.52    7.54
  -1  -2  -3  127.64    7.47
  -2   1   3  130.25    4.02
   2  -1  -3  134.14    4.03
   1   2   3  137.88    4.15
   2  -1  -3  130.99    6.74
  -1  -2   3  126.45    8.44
   1   2  -3  138.46    4.18
   2  -1   3  133.25    8.51
   2  -1   3  138.99    8.09
  -2   1  -3  127.22    8.43
  -2   1  -3  133.62    4.18
  -2   1  -3  138.55    7.99
   2  -1   3  142.29    4.23
  -1  -2  -3  132.27    4.13
  -2   2  -3    0.61    0.97
  -2  -2  -3    0.10    0.80
  -2  -2  -3    0.61    0.38
   2  -2   3   -0.42    0.78
   2  -2   3   -1.25    1.06
  -2  -2   3    0.21    1.03
  -2   2  -3    1.07    0.30
   2  -2  -3    0.58    0.66
   2   2   3    0.88    0.95
   2   2   3    0.75    0.94
  -2   2   3    0.03    0.34
   3   2   3   45.73    4.28
  -2   3  -3   43.84    1.67
   3   2   3   46.41    4.75
  -2   3  -3   45.67    5.33
   2  -3  -3   44.29    1.47
  -2   3   3   44.69    1.47
   3   2   3   43.01    1.68
   2  -3   3   40.79    4.96
   2  -3   3   46.11    1.70
  -3  -2   3   41.50    2.01
  -3  -2  -3   38.24    4.38
   2  -3  -3   43.94    3.45
   2  -3   3   45.53    1.87
  -3  -2  -3   43.51    1.68
  -2   3   3   48.26    3.55
   3   2  -3   41.13    2.13
  -2   3  -3   45.80    4.59
   3   1  -3    1.98    5.44
  -1   3  -3   -0.02    0.19
   1  -3   3    0.21    0.26
  -3  -1  -3    1.07    1.58
   1  -3  -3    0.05    0.19
   3   1   3    0.92    1.92
  -3  -1  -3    0.08    0.22
  -3  -1  -3   -0.20    0.55
   3   1  -3   -0.12    0.19
  -1   3  -3   -1.16    1.06
  -1   3  -3   -1.63    1.15
   1  -3   3   -1.13    1.27
  -1   3   3   -0.92    0.74
  -3  -1   3    0.30    1.09
   1  -3  -3   -0.30    0.62
   3   1   3    1.47    1.00
   3   1   3    0.32    5.26
   3   0   3   15.99    2.71
   0   3  -3   13.66    0.77
  -3   0  -3   14.53    2.65
   0   3  -3   17.12    2.78
   3   0   3   13.99    0.80
  -3   0   3   15.38    1.18
   0  -3   3   14.79    0.93
  -3   0  -3   12.21    2.40
   0   3   3   14.37    0.71
   3   0  -3   14.91    0.69
   0  -3  -3   15.18    2.35
   3   0  -3   16.03    2.27
   0  -3   3   16.24    2.99
   3   0   3   15.10    2.74
   0   3   3   13.32    2.19
   0  -3  -3   12.49    0.67
  -3   0  -3   14.72    0.81
   0   3  -3   10.40    2.44
  -1  -3   3    0.56    0.57
   3  -1   3    0.50    0.79
   3  -1   3    1.63    1.36
  -3   1  -3   -0.77    0.82
  -3   1  -3   -0.62    1.08
  -1  -3  -3    0.33    0.88
   1   3  -3    0.88    0.34
  -3   1  -3    0.24    0.32
   3  -1  -3    0.57    0.21
   1   3   3    0.79    0.34
   1   3   3    1.00    0.97
   3  -1  -3    0.25    0.51
   1   3  -3    0.47    0.57
  -1  -3   3    0.52    0.82
   3  -1   3    0.68    1.53
  -1  -3  -3    0.33    0.36
   3  -2  -3 2137.16   55.64
  -3   2  -3 2041.76   58.93
   3  -2   3 2192.36   62.27
   2   3   3 2096.61   59.14
  -3   2  -3 2190.03   62.62
   3  -2   3 2166.76   59.49
  -2  -3  -3 2040.20   59.11
  -2  -3   3 2121.01   61.60
   3  -3   3   -2.02    1.29
  -3  -3  -3   -1.05    1.15
   3  -3   3    0.16    0.30
   3   3   3   -1.90    1.22
   3   3  -3    0.07    0.26
  -3  -3   3    0.48    2.14
  -3   3   3    0.04    0.36
  -3   3  -3   -1.02    1.16
   3   3   3   -0.08    0.27
   3  -3  -3   -0.72    0.54
  -3   3  -3   -0.76    0.74
   3   3   3    0.03    0.39
  -3  -3   3    0.45    0.82
   3  -4   3   37.45    1.54
  -4  -3   3   38.45    1.92
   4   3   3   39.24    1.60
  -4  -3  -3   39.18    1.59
  -3   4  -3   35.03    5.04
   4   3   3   39.50    3.79
   3  -4   3   37.78    1.51
   4   3   3   37.27    4.59
   3  -4   3   41.82    5.28
  -3   4   3   38.02    2.86
  -3   4  -3   37.23    1.53
  -4  -3  -3   42.43    4.96
   4   3  -3   39.10    1.99
  -3   4   3   38.76    1.25
  -3   4  -3   37.77    4.32
   4   2   3   -0.19    0.19
   4   2  -3    0.21    0.38
  -4  -2  -3   -0.20    0.16
  -2   4  -3   -0.01    0.73
  -2   4   3    1.13    0.69
   2  -4  -3   -1.65    0.76
  -4  -2  -3   -0.76    0.77
   2  -4   3    0.88    1.07
   2  -4  -3    0.15    0.46
   4   2   3   -1.28    1.08
   4   2   3   -1.13    0.80
  -2   4  -3   -1.04    0.95
  -1   4  -3    6.75    0.54
  -1   4  -3    6.76    2.16
  -1   4   3    6.77    0.42
   1  -4  -3    7.19    0.44
   1  -4  -3    9.70    1.81
  -4  -1  -3    7.00    1.81
   4   1   3    8.75    2.03
   4   1   3    8.68    2.11
  -4  -1   3    7.52    0.73
   1  -4   3    6.89    0.56
  -4  -1  -3    6.62    0.56
   4   1   3    6.59    0.59
  -4  -1  -3   11.11    2.43
   1  -4   3    8.59    2.41
  -1   4  -3    8.32    2.09
  -1   4   3    4.89    1.30
   0   4  -3    1.45    1.40
   4   0   3    0.92    0.93
   0   4   3    0.81    0.82
  -4   0  -3    1.30    1.02
   4   0   3    3.08    1.47
   4   0  -3    0.95    0.46
   0  -4  -3    0.67    0.87
   0  -4   3    1.08    1.00
   0  -4   3    1.44    1.37
   4   0   3    1.85    0.46
  -4   0  -3    0.30    0.85
  -1  -4  -3 1172.08   35.95
   4  -1   3 1194.56   38.20
   1   4   3 1149.33   35.42
   4  -1  -3 1176.61   33.15
  -4   1  -3 1196.56   36.75
   1   4  -3 1157.65   38.32
   4  -1   3 1174.70   36.61
  -4   1  -3 1209.06   38.37
  -1  -4   3 1148.87   38.14
   4  -2  -3    1.38    0.68
  -2  -4  -3    1.29    0.41
  -4   2  -3    1.91    1.26
  -4   2  -3   -0.14    2.75
  -2  -4   3    1.70    0.69
   4  -2   3    0.99    1.19
   4  -2   3    2.80    2.82
   4  -2   3    1.88    1.51
   2   4   3   -0.69    0.87
   3   4  -3    2.15    0.48
   3   4   3    0.88    0.87
   4  -3   3    1.11    0.89
  -4   3  -3    1.81    0.29
   3   4   3    1.87    0.32
  -3  -4   3    1.89    1.19
   4  -3   3   -1.23    1.33
  -3  -4   3    1.36    0.48
  -4   3  -3    0.88    0.95
  -3  -4  -3    1.97    0.31
   4  -3  -3    1.99    0.19
   4  -3   3    2.49    0.44
  -3  -4  -3    1.50    1.08
  -4  -4  -3   -2.31    1.34
   4   4   3   -0.08    0.47
  -4  -4  -3    0.26    0.22
   4   4   3   -0.60    0.33
   4   4   3   -0.24    0.29
   4  -4   3   -0.13    0.23
  -4  -4   3   -0.02    0.58
   4  -4  -3    0.04    0.25
  -4   4  -3   -0.09    0.14
   4  -4   3    0.77    0.80
   4   4   3    1.01    1.10
  -4  -4   3   -0.14    0.35
  -4   4  -3    0.22    0.81
   4  -4   3   -0.28    1.14
  -4   4  -3   -2.06    1.57
  -4   5  -3   18.26    3.97
  -4   5   3   15.67    1.53
  -4   5  -3   15.81    2.95
   5   4  -3   14.52    1.18
   4  -5   3   16.65    0.90
  -5  -4  -3   17.01    0.98
   4  -5   3   18.88    3.91
  -4   5  -3   16.32    0.88
   5   4   3   16.12    1.01
   5   4   3   18.92    2.42
  -5  -4   3   16.33    1.19
  -5  -4  -3   18.02    3.54
   5   4   3   17.50    1.11
   5   4   3   13.33    3.03
   5   3   3   -0.43    0.36
  -5  -3  -3   -1.10    0.78
   5   3   3    0.17    1.07
  -5  -3  -3   -0.22    0.89
   5   3   3    0.26    0.71
  -3   5  -3    1.72    1.26
  -3   5   3   -1.37    0.57
   3  -5   3    0.31    1.35
  -5  -3  -3   -0.51    0.26
  -3   5  -3    1.49    1.53
   5   3  -3   -0.12    0.32
  -3   5  -3   -0.39    0.17
   5   2   3  489.94   18.27
   5   2  -3  412.18   18.55
   5   2   3  489.89   20.14
  -2   5  -3  475.74   21.57
   2  -5  -3  476.29   16.58
  -2   5  -3  476.58   13.87
   5   2   3  502.85   13.97
  -2   5   3  481.66   16.11
   5   2   3  504.34   15.47
  -5  -2  -3  481.72   13.93
  -5  -2   3  466.29   15.71
  -2   5  -3  461.04   18.99
  -5  -2  -3  467.72   18.08
  -5  -2  -3  486.32   20.13
   2  -5   3  500.51   21.65
  -5  -1  -3   -1.69    1.14
  -5  -1  -3   -1.23    1.04
   1  -5   3    3.31    1.78
   5   1   3   -1.35    1.09
  -1   5  -3   -1.36    1.43
  -1   5  -3   -0.04    0.26
   5   1   3    0.13    0.36
  -1   5   3   -0.14    0.21
   1  -5   3    0.44    0.43
   1  -5  -3   -0.91    0.87
   5   1   3    0.23    1.31
   5   1  -3    0.15    8.01
   1  -5  -3    0.01    0.18
  -1   5  -3   -0.21    0.28
  -1   5   3    0.88    0.74
   0  -5   3  374.79   17.67
   5   0   3  356.63   10.92
  -5   0   3  371.34   12.44
  -5   0  -3  351.65   16.15
   0  -5  -3  374.13   10.80
   5   0   3  359.33   12.00
   5   0   3  387.87   16.62
   0   5  -3  381.56   12.41
   0   5   3  358.62   10.78
   0   5  -3  385.08   10.96
   0  -5   3  382.75   12.13
   5   0   3  361.24   16.21
   0   5   3  366.06   14.81
  -5   0  -3  371.09   16.55
  -5   0  -3  373.72   10.94
   0   5  -3  388.94   18.06
   0  -5  -3  387.16   15.51
  -5   1  -3    0.41    0.41
   5  -1   3    0.86    1.12
  -1  -5   3    0.14    1.12
  -5   1   3    0.54    0.98
   5  -1   3    0.65    0.84
   5  -1  -3   -0.20    0.18
   1   5  -3   -2.14    1.83
   1   5   3    0.00    0.21
  -5   1  -3   -0.27    0.99
  -1  -5  -3   -2.93    1.43
   5  -1   3    0.03    0.19
   1   5   3    1.79    1.18
  -1  -5  -3   -0.12    0.23
   5  -1   3    0.81    3.12
  -2  -5  -3  618.39   23.61
   5  -2   3  662.80   23.58
   2   5   3  625.75   23.31
  -5   2  -3  605.10   22.97
  -5   2   3  675.75   20.55
  -2  -5   3  584.02   23.86
  -5   2  -3  623.90   18.00
   2   5  -3  617.74   20.32
  -5   2  -3  632.18   25.54
   5  -2   3  642.15   25.15
   2   5  -3  619.35   24.62
   5  -2   3  611.01   18.02
  -5   3  -3    0.47    0.82
   3   5   3   -0.01    1.01
  -5   3  -3   -3.01    1.76
  -3  -5   3   -0.57    0.82
   5  -3   3    0.17    0.48
   5  -3   3   -2.62    1.68
  -3  -5   3    0.00    0.30
   3   5   3    0.13    0.31
   5  -3   3   -0.17    0.13
  -3  -5  -3   -0.13    0.99
   5  -3   3   -0.59    0.67
   5  -3  -3    0.14    0.33
   5  -4   3    1.53    0.34
   5  -4   3    1.13    1.45
  -4  -5  -3    2.77    1.55
   5  -4   3    1.07    0.94
  -5   4  -3    1.51    0.31
  -5   4  -3   -0.07    0.81
  -4  -5   3    1.17    0.48
   4   5   3    0.98    0.39
  -5   4   3    0.68    0.56
  -5   4  -3    0.85    1.30
  -4  -5   3    1.46    1.28
   4   5   3    0.93    1.26
  -4  -5  -3    1.38    0.30
  -5  -5  -3   -0.13    1.09
  -5   5  -3    1.27    1.53
   5   5   3    1.80    0.79
  -5  -5   3    3.19    1.57
   5   5   3    0.94    1.29
  -5   5  -3    1.36    1.18
   5  -5   3    1.57    1.66
  -5   6  -3  393.30   21.66
   6   5  -3  410.79   14.42
  -5   6  -3  410.59   12.48
   5  -6   3  446.76   22.34
   6   5   3  434.67   12.76
   6   5   3  436.34   14.65
   6   5   3  421.66   20.84
  -6  -5   3  424.46   14.35
   5  -6   3  416.99   12.51
   6   5   3  425.92   14.11
  -6  -5  -3  444.77   12.73
  -5   6  -3  427.98   18.47
  -6  -5  -3  452.80   21.56
  -6  -5   3  422.21   19.52
   6   4  -3    0.13    0.31
  -4   6  -3   -2.92    1.94
  -4   6  -3    0.95    0.95
  -4   6  -3   -0.10    0.20
   6   4   3    1.75    0.89
   6   4   3   -0.47    0.46
  -6  -4   3    0.12    0.57
  -4   6   3   -0.28    0.32
   4  -6   3   -3.59    2.09
   6   4   3    0.02    0.75
  -6  -4  -3   -0.13    0.37
  -6  -4  -3    2.26    1.54
   6   3   3  421.28   19.52
   6   3   3  439.09   16.43
  -3   6   3  432.74   14.27
  -6  -3  -3  451.69   20.16
  -6  -3  -3  413.53   12.43
   3  -6   3  433.90   20.88
  -6  -3  -3  399.24   16.06
   6   3   3  429.36   12.51
  -3   6  -3  410.72   12.33
   6   3   3  444.88   13.84
  -6  -3   3  416.13   14.10
  -3   6  -3  406.87   21.11
   6   3  -3  417.09   14.23
  -3   6  -3  380.55   17.56
   2  -6   3    0.15    0.19
   6   2   3    0.18    1.09
  -6  -2  -3    0.46    0.25
   6   2  -3    0.31    3.00
  -2   6  -3    0.22    0.19
  -2   6  -3    0.24    1.17
   6   2   3    0.22    0.30
  -2   6  -3    1.82    1.36
  -2   6   3    0.19    0.16
  -2   6   3   -0.42    0.50
  -6  -2   3    0.05    0.53
   6   2   3    0.47    0.84
   6   2   3   -0.21    0.31
  -6  -2  -3    1.08    1.36
  -2   6  -3    0.04    0.24
  -6  -2  -3    1.37    1.01
   2  -6   3   -2.35    1.54
   6   1  -3  243.43   10.96
   6   1   3  265.36    8.05
   1  -6  -3  266.46    7.81
  -6  -1   3  251.08    9.14
   6   1   3  267.81   14.11
   1  -6   3  267.91    8.74
   1  -6   3  247.50   14.60
  -1   6   3  258.39    7.78
  -1   6   3  277.60   11.89
  -6  -1  -3  259.29    8.02
  -6  -1  -3  260.36   13.12
  -6  -1  -3  274.10   14.19
  -1   6  -3  260.46   15.22
   6   1   3  277.03   13.33
   6   1   3  279.83    8.85
  -1   6  -3  273.39    8.97
  -1   6  -3  276.34    8.04
   0  -6   3    0.71    0.55
  -6   0   3   -0.06    1.88
  -6   0  -3    0.70    1.13
   6   0  -3   -0.82    0.60
   0  -6  -3    1.17    1.11
   6   0   3   -0.03    0.26
   6   0   3    0.08    0.89
   0  -6   3    0.75    1.06
   0   6  -3   -1.72    1.52
   0  -6  -3    0.00    0.24
   6   0   3   -1.33    1.30
   0   6   3    0.19    0.31
   0   6   3    1.84    1.18
   0   6  -3   -0.08    0.20
   6   0   3    0.59    0.33
  -6   0  -3    2.21    1.31
  -1  -6   3  238.04    8.17
  -6   1  -3  240.83   13.82
   1   6  -3  241.41    8.27
   6  -1   3  246.71   12.99
   1   6  -3  237.86   13.84
   6  -1   3  242.39    7.35
   6  -1   3  261.69    7.96
  -6   1  -3  224.32    7.28
  -1  -6  -3  253.72   12.92
   6  -1   3  253.37   13.83
   1   6   3  244.80   12.52
   1   6   3  231.34    7.25
  -1  -6   3  236.99   13.62
  -6   1  -3  232.48   12.65
  -1  -6  -3  234.80    7.26
  -6   1   3  243.19    8.45
   2   6   3   -0.27    0.98
  -6   2  -3   -0.92    0.95
  -6   2  -3   -0.11    0.20
   6  -2   3   -0.65    1.08
  -2  -6   3    0.14    0.97
  -6   2   3    0.03    0.40
  -2  -6  -3   -0.21    0.23
   6  -2   3   -3.86    1.86
   2   6  -3   -0.57    0.32
   6  -2   3   -0.12    0.14
  -6   2  -3   -0.21    0.74
   6  -2   3    0.07    1.20
   2   6   3   -0.32    0.20
  -2  -6  -3   -2.07    1.41
   2   6  -3   -1.81    1.26
   6  -3   3  158.47    4.95
   6  -3  -3  152.76    6.01
  -6   3   3  176.17    5.96
   3   6   3  145.01   10.31
  -6   3  -3  146.03   11.19
   6  -3   3  156.68   11.42
  -3  -6   3  157.99   10.41
  -6   3  -3  148.66    4.87
  -3  -6  -3  156.73    4.97
   6  -3   3  147.02    9.71
  -3  -6   3  151.42    5.64
   6  -3   3  164.59    5.10
   3   6   3  143.60    4.94
   3   6  -3  151.89    5.72
  -6   3  -3  148.66    9.71
   3   6   3  153.31    5.58
  -3  -6  -3  154.67   10.64
   4   6   3    1.49    0.50
   4   6   3    0.77    1.37
  -4  -6  -3    2.60    1.72
  -6   4  -3    0.75    1.10
  -4  -6   3    1.77    1.33
  -4  -6   3    1.31    1.23
   6  -4   3   -1.99    1.61
  -6   4  -3    0.62    1.31
   6  -4   3    1.63    0.42
  -6   4  -3    1.28    0.32
  -4  -6  -3    1.26    0.43
   6  -4   3    1.49    1.23
   4   6   3    2.25    0.57
   5   6  -3   50.91    2.61
   6  -5   3   59.36    5.90
  -5  -6   3   53.26    2.56
  -6   5  -3   57.30    5.83
  -6   5   3   55.08    2.82
  -5  -6   3   47.02    5.60
   5   6   3   52.91    6.60
  -6   5  -3   51.71    2.03
  -5  -6  -3   50.30    2.14
   5   6   3   52.73    3.61
  -6   5  -3   44.16    6.47
   6  -5   3   56.04    2.09
   5   6   3   51.20    2.20
   6  -5   3   63.52    7.62
   6   6   3    0.75    0.39
   6   6   3    1.07    1.25
  -6  -6   3   -0.78    1.16
   6  -6   3    2.71    2.16
  -6   6  -3    2.11    1.65
  -6   6  -3   -1.29    1.12
  -6  -6   3    0.32    0.57
   6  -6   3    1.33    0.44
   6   6  -3    0.41    0.38
  -6   7  -3 1028.15   41.86
   7   6   3 1035.25   40.03
   6  -7   3 1099.82   41.98
  -7  -6   3 1094.82   33.85
  -6   7  -3  997.95   35.26
  -7  -6   3 1037.20   36.57
   7   6   3 1044.65   36.22
   7   5   3    0.59    0.48
   7   5   3    0.28    0.47
  -7  -5  -3    1.77    1.78
   5  -7   3    1.20    1.52
   7   5  -3    0.08    0.47
   7   5   3   -0.16    0.29
   7   5   3   -3.74    2.27
  -5   7  -3    1.53    1.54
  -5   7  -3   -2.10    1.73
   7   4   3   50.05    4.24
  -7  -4  -3   48.00    2.06
   7   4   3   47.55    6.26
  -7  -4  -3   51.03    6.54
  -7  -4  -3   55.33    4.54
  -4   7  -3   51.62    7.20
   7   4   3   49.74    2.32
   7   4  -3   53.31    2.68
  -4   7  -3   44.10    1.91
   7   4   3   49.25    2.17
  -4   7  -3   46.40    5.40
  -7  -4   3   53.59    2.61
  -4   7   3   46.97    3.26
   4  -7   3   56.63    7.21
  -4   7   3   46.18    1.56
  -7  -3  -3   -0.10    1.16
  -7  -3  -3   -0.05    0.21
  -3   7  -3    2.55    1.81
  -3   7  -3   -0.32    0.77
  -3   7  -3    0.22    0.24
  -3   7   3   -0.04    0.11
  -3   7  -3   -0.10    0.18
   7   3   3   -0.43    0.31
  -7  -3  -3   -1.03    0.84
   7   3   3   -0.35    0.67
   3  -7   3    0.87    1.23
   3  -7   3   -0.03    0.12
   7   3   3    0.20    0.83
  -7  -3   3    0.07    0.39
   7   3  -3   -0.50    0.45
  -3   7   3   -0.61    0.58
   7   3   3   -0.12    0.38
  -7  -2  -3   34.41    5.04
  -2   7  -3   25.18    4.80
  -7  -2   3   33.03    1.90
   7   2   3   33.23    1.65
   7   2   3   36.57    5.16
  -2   7   3   32.77    1.25
   7   2   3   29.36    1.48
   2  -7   3   31.92    1.40
  -2   7  -3   30.25    1.44
  -2   7  -3   34.26    1.54
   7   2   3   32.07    4.04
  -7  -2  -3   36.68    4.34
  -7  -2  -3   32.15    1.52
   2  -7   3   31.90    5.12
   7   2  -3   32.80    1.98
  -2   7   3   28.49    3.25
   7   1   3   -0.78    0.90
   7   1   3   -0.11    0.66
   7   1   3    0.70    1.33
  -1   7   3    1.59    1.08
   1  -7   3    2.03    1.86
  -1   7  -3    0.37    0.39
   1  -7   3    0.69    0.55
  -1   7  -3    0.89    1.26
  -7  -1  -3    0.89    1.15
   7   1  -3    1.45    0.83
  -7  -1  -3    2.00    1.63
   0  -7   3 1822.37   57.29
  -7   0  -3 1781.20   54.93
   7   0   3 1945.05   56.29
  -7   0  -3 1797.53   55.98
   0   7   3 1739.07   52.74
   0   7  -3 1862.19   58.18
   7   0   3 1789.76   54.89
  -1  -7   3    1.43    1.51
  -7   1  -3    2.15    1.41
   1   7   3   -2.11    1.35
   7  -1   3   -4.26    2.05
   7  -1   3    0.00    0.53
   7  -1   3    0.54    1.12
   1   7  -3    0.11    0.25
  -7   1  -3   -1.22    3.12
   7  -1  -3   -0.80    1.22
  -7   1  -3   -0.14    4.24
  -1  -7   3    0.26    0.37
   1   7   3   -0.27    0.64
   7  -1   3   -0.20    0.24
   1   7  -3   -0.52    0.98
  -7   1   3   -1.10    1.85
  -7   2  -3  165.73   10.47
   2   7   3  144.68   10.27
  -7   2  -3  160.26   11.55
  -2  -7   3  150.41   10.59
   2   7   3  150.26    4.90
   2   7  -3  155.57    5.65
   2   7  -3  147.21   10.61
   7  -2   3  151.65    5.17
  -7   2  -3  149.35    4.86
   7  -2   3  147.51    4.88
  -2  -7   3  149.38    5.51
   7  -2   3  162.65   10.44
   7  -2   3  145.55   10.99
  -7   2   3  152.49    5.72
  -2  -7  -3  154.85    4.92
   7  -3   3    0.00    0.12
   7  -3   3    0.58    1.34
  -7   3  -3   -0.24    0.23
   7  -3   3   -0.06    0.32
  -7   3  -3   -0.55    1.02
  -3  -7   3    0.18    0.31
   3   7  -3   -0.21    0.59
   3   7   3    0.23    0.35
  -7   3   3    0.21    0.46
   3   7   3    1.90    1.56
  -3  -7  -3    0.02    0.28
   7  -3   3    0.76    0.90
  -7   3  -3   -0.95    1.11
   7  -3  -3    0.12    0.31
  -3  -7   3    0.23    1.13
   4   7   3   79.65    5.06
  -7   4  -3   82.03    8.88
  -4  -7   3   86.44    3.60
   7  -4   3   85.15    3.04
   4   7   3   80.36    8.23
  -7   4  -3   86.05    3.01
  -4  -7   3   87.37    7.68
  -7   4  -3   82.73    7.31
   4   7   3   87.71    3.56
   7  -4   3   86.65    7.41
  -4  -7  -3   89.46    3.17
  -7   4   3   91.93    3.74
   4   7   3   85.99    3.18
   7  -4   3   91.31    9.17
   4   7  -3   80.99    3.67
  -5  -7   3    1.03    0.70
   7  -5   3   -0.42    0.36
  -7   5   3    0.37    0.40
   5   7   3   -0.84    1.39
  -7   5  -3    1.76    1.36
   7  -5   3    1.84    1.86
  -7   5  -3    0.31    1.25
  -5  -7  -3   -0.51    0.58
   5   7   3    0.26    0.38
  -5  -7   3   -1.17    1.20
   7  -6   3   33.49    1.51
   6   7   3   32.93    1.67
   6   7   3   42.33    6.31
  -7   6  -3   30.21    5.78
  -6  -7   3   33.49    1.98
   6   7  -3   26.95    1.89
  -7   6  -3   31.18    4.48
  -6  -7  -3   32.87    1.63
   7  -6   3   32.82    5.98
  -7   6   3   25.25    1.93
  -6  -7   3   28.21    4.37
  -7  -7   3    0.59    1.99
   7  -7   3   -1.76    2.32
  -7   7   3   -1.86    2.06
  -7  -7   3   -0.30    1.16
  -7   7   3   -0.25    0.79
   7   7   3    0.39    0.72
  -7   7  -3   -0.78    1.24
   7  -7   3    0.34    0.49
  -7   7  -3    2.88    2.09
   7   7   3    3.65    2.39
   8   7   3  328.49   20.37
   8   7   3  327.01   10.55
  -7   8  -3  311.26   21.35
  -7   8   3  367.32   21.60
  -7   8  -3  329.78   16.77
  -8  -7   3  341.43   11.90
   7  -8   3  367.30   22.25
  -8  -7   3  336.10   17.41
   6  -8   3   -0.26    2.01
   8   6   3   -5.67    2.86
  -6   8   3   -1.53    1.91
  -6   8  -3    0.46    1.32
  -8  -6   3    0.32    1.52
  -8  -6   3   -0.28    1.32
   8   6   3   -0.11    2.36
  -6   8  -3   -0.47    2.57
  -8  -5   3 1280.48   39.53
  -5   8  -3 1306.08   41.40
   8   5   3 1204.39   44.54
  -5   8   3 1249.03   45.33
   5  -8   3 1276.10   46.74
   8   5   3 1106.68   34.21
  -5   8  -3 1251.85   47.58
   8   5   3 1217.84   39.20
  -8  -5  -3 1182.47   44.26
  -4   8   3   -1.97    1.91
  -8  -4  -3   -0.57    1.29
  -4   8   3   -0.57    0.54
  -4   8  -3    0.94    1.90
   4  -8   3    2.42    2.16
   8   4   3    0.38    0.37
   8   4   3   -0.02    0.54
  -8  -4   3    1.63    1.05
   8   4   3    0.39    1.75
  -8  -4  -3   -0.88    0.81
   8   4  -3   -0.08    0.48
   8   4   3    0.04    1.19
  -4   8  -3   -0.70    1.23
   8   3   3   18.69    2.93
   8   3   3   17.25    3.88
   8   3   3   19.86    1.22
  -8  -3  -3   16.74    2.89
  -3   8  -3   18.85    4.55
   3  -8   3   15.30    0.82
   8   3  -3   15.68    1.40
  -3   8   3   19.08    0.81
   3  -8   3   19.77    4.43
  -3   8   3   20.18    2.63
  -8  -3   3   18.73    1.49
   8   3   3   17.35    1.19
  -3   8  -3   19.37    3.70
  -3   8  -3   15.84    0.96
  -8  -3  -3   23.19    4.43
   8   2  -3   -0.31    0.46
  -8  -2  -3    5.52    2.39
   8   2   3   -0.39    1.16
  -8  -2  -3    0.84    0.95
  -2   8   3   -1.59    1.00
  -2   8   3   -0.03    0.18
   2  -8   3   -0.08    0.18
   2  -8   3   -1.29    1.70
   8   2   3    0.23    0.32
   8   2   3    0.00    0.69
   8   2   3    1.04    1.06
  -2   8  -3    2.79    2.02
  -8  -1  -3  613.40   24.41
  -1   8   3  582.22   22.08
   8   1  -3  542.36   27.96
  -1   8   3  607.97   17.18
   8   1   3  596.17   17.47
  -1   8  -3  603.10   19.65
   8   1   3  605.88   23.90
  -8  -1  -3  596.51   25.21
   8   1   3  593.84   19.31
  -8  -1   3  613.77   19.72
   8   1   3  600.96   25.32
   1  -8   3  611.07   26.47
  -1   8  -3  603.33   27.12
   0  -8   3   -0.71    0.69
   8   0   3    3.12    1.79
  -8   0  -3   -0.21    0.33
   8   0   3    0.29    0.49
  -8   0  -3   -1.75    2.08
  -8   0  -3   -1.23    1.50
   0   8   3    0.82    1.08
   0  -8   3   -1.46    1.35
   8   0   3   -0.31    1.06
   8   0  -3    0.33    0.71
   8   0   3    0.83    0.68
   0   8   3   -0.81    0.70
  -8   0   3    0.44    1.39
   0   8  -3    2.22    1.85
   1   8   3   73.38    2.70
  -1  -8   3   74.30    3.04
   1   8  -3   78.17    8.12
   8  -1   3   84.89    8.11
  -1  -8   3   69.70    7.36
   8  -1   3   75.24    7.22
  -8   1   3   72.96    3.27
  -8   1  -3   71.24    2.70
  -8   1  -3   71.71    7.15
   8  -1   3   77.72    2.91
   1   8  -3   76.73    3.16
  -8   1  -3   71.71    7.52
   1   8   3   75.26    7.11
   8  -1   3   73.95    2.75
   8  -1  -3   69.93    2.44
   2   8   3   -0.11    1.01
  -8   2  -3    1.36    1.34
  -8   2   3   -0.04    0.53
   2   8  -3   -0.24    0.23
   2   8   3    0.21    0.34
  -8   2  -3   -1.37    1.29
   8  -2   3   -0.16    0.18
   2   8   3    0.03    0.29
  -2  -8   3   -0.28    0.81
   8  -2   3   -0.01    0.25
   2   8  -3    4.26    2.02
  -2  -8   3   -0.47    0.37
   8  -2   3    0.00    0.86
   8  -2  -3    0.04    0.12
   8  -2   3    0.32    1.15
  -3  -8   3  282.70   15.44
   8  -3   3  282.85    9.28
   8  -3   3  302.82   15.33
   3   8  -3  301.99   10.05
   8  -3  -3  281.34    9.75
   8  -3  -3  277.07   10.05
  -8   3   3  284.74    9.94
   8  -3   3  284.67    8.68
   8  -3   3  303.44   17.77
   3   8   3  279.95   11.73
  -8   3  -3  275.33   14.76
   3   8   3  295.63    8.82
  -3  -8   3  275.75    9.80
  -8   3  -3  262.81   16.85
   3   8  -3  291.37   16.27
   3   8   3  281.26   16.16
   4   8  -3    0.28    0.36
   4   8   3    0.02    0.34
   8  -4   3    0.67    1.66
   4   8   3    4.37    2.21
  -4  -8   3   -0.69    1.18
   4   8   3    0.35    0.35
   8  -4   3   -0.04    0.25
   8  -4   3    0.16    0.12
  -8   4  -3   -4.18    1.88
   8  -4   3   -1.55    1.34
  -8   4   3   -0.44    0.41
  -8   4  -3    3.42    2.11
   5   8  -3   64.52    3.24
  -8   5   3   70.18    3.17
   5   8   3   72.09    2.82
  -5  -8   3   61.39    6.61
  -5  -8   3   65.27    3.12
  -8   5  -3   77.96    7.29
  -8   5  -3   56.74    8.04
   8  -5   3   61.03    8.21
   8  -5   3   70.04    2.58
   5   8   3   68.78    8.13
   8  -5   3   68.74    6.79
  -8   6   3   -2.62    1.96
  -8   6  -3   -2.24    2.12
  -6  -8   3   -0.75    0.46
   6   8   3   -1.10    1.39
  -6  -8   3   -0.59    1.05
   6   8   3    0.24    0.41
   8  -6   3    0.32    0.26
   8  -6   3    2.12    2.17
  -8   6  -3   -1.02    1.18
  -8   7  -3  143.34   10.31
  -8   7   3  141.35    5.78
   8  -7   3  139.96    4.71
  -7  -8   3  144.56    5.74
  -8   7  -3  143.57   13.88
   7   8   3  141.83   12.85
  -8   7   3  154.35   13.57
  -7  -8   3  144.27   10.43
   8  -7   3  145.50   13.51
   7   8   3  137.62    5.04
   8  -8   3   -0.82    1.99
   8   8   3    2.32    2.06
  -8   8   3    4.27    2.49
  -8  -8   3    0.33    0.91
  -8   8  -3    6.42    3.32
  -8   9  -3  139.57   14.60
  -8   9   3  125.26   13.07
  -8   9  -3  149.25   10.93
   9   8   3  141.97    5.32
  -9  -8   3  149.40    6.03
   8  -9   3  164.02   15.37
   9   8   3  157.14   14.25
  -9  -8   3  151.04   10.92
  -7   9   3    5.54    2.72
   9   7   3   -0.08    0.77
  -9  -7   3   -1.05    0.78
   7  -9   3   -1.16    1.70
  -9  -7   3   -2.98    1.71
  -7   9  -3   -4.18    2.75
   9   7   3    0.38    1.51
  -7   9  -3    0.51    1.10
   6  -9   3   50.18    7.97
  -6   9  -3   52.47    8.29
   9   6   3   46.19    2.30
   9   6   3   49.99    7.55
  -9  -6   3   49.56    2.72
  -6   9  -3   47.34    5.90
  -6   9   3   45.75    7.22
   9   5   3    0.02    0.41
  -9  -5   3   -0.38    0.59
  -5   9  -3    4.13    1.82
  -5   9  -3   -1.91    2.11
  -5   9   3   -0.46    1.39
   5  -9   3    0.77    1.53
  -9  -5  -3    0.00    0.54
   9   5   3   -2.22    2.05
   9   4   3   13.79    1.16
  -4   9   3   14.85    2.15
  -4   9  -3   12.77    4.06
  -9  -4  -3    9.12    3.10
  -9  -4   3   15.65    1.53
  -4   9  -3   12.25    3.11
  -4   9   3   13.47    0.65
  -9  -4  -3   13.39    2.49
   9   4   3   13.52    1.14
   9   4   3   10.70    2.06
  -4   9   3   10.88    3.42
   9   4   3   20.03    4.51
   4  -9   3   22.37    4.98
   9   3   3    1.77    0.56
  -9  -3  -3    4.46    1.71
   3  -9   3    3.39    2.17
  -3   9   3   -2.71    1.98
   3  -9   3    0.79    0.25
   9   3   3    1.31    1.72
  -9  -3  -3   -0.15    1.38
   9   3   3    0.81    0.95
  -3   9   3    1.15    0.27
  -3   9   3    1.24    0.92
  -3   9  -3    3.36    1.94
  -3   9  -3   -1.38    1.94
   9   2   3   12.88    2.80
  -9  -2  -3   17.85    4.03
  -9  -2  -3   17.53    3.34
  -2   9   3   14.71    0.79
  -2   9   3   12.19    2.49
   2  -9   3   12.68    0.80
  -2   9  -3   18.14    4.48
   9   2   3   14.83    3.69
  -2   9  -3   13.71    0.91
   9   2  -3   11.34    1.24
   9   2   3   14.49    1.03
   2  -9   3    6.40    2.75
   9   2   3   11.70    0.97
  -9  -2   3   12.61    1.24
  -2   9   3   10.19    2.84
  -1   9   3   -0.01    0.22
  -1   9  -3    4.55    2.38
  -9  -1   3    0.84    0.50
  -9  -1  -3   -0.10    0.67
  -1   9   3   -1.53    1.19
  -1   9   3   -1.54    1.19
   9   1   3   -0.45    0.44
  -9  -1  -3    0.15    1.21
   9   1   3   -1.62    1.53
   1  -9   3    1.45    1.40
   9   1   3    2.26    1.53
   1  -9   3    0.12    0.28
   0   9  -3  222.47   15.22
  -9   0  -3  231.88   14.13
   0   9   3  222.72   12.60
  -9   0   3  214.41    7.96
   9   0   3  218.66    7.60
   9   0   3  223.64    6.96
   0  -9   3  233.12   14.79
   9   0  -3  220.51    6.67
  -9   0  -3  199.70   13.25
   0   9   3  211.20   12.61
   9   0   3  206.22   13.35
   0   9   3  217.36    6.77
   9   0   3  227.56   13.82
   0  -9   3  219.41    7.55
   0   9  -3  220.47    7.69
   9  -1   3   -2.27    1.51
   1   9   3   -0.26    0.29
   9  -1  -3    0.07    0.17
   1   9   3    0.58    0.35
   1   9  -3    0.23    0.30
  -1  -9   3   -1.78    1.59
   1   9  -3   -1.45    1.54
  -9   1  -3    0.18    0.87
   1   9   3    1.53    1.08
   9  -1   3    0.79    0.59
   9  -1   3   -0.69    1.14
   9  -1   3   -0.13    0.23
  -1  -9   3   -0.05    0.35
   9  -1  -3    0.30    0.41
   1   9   3    0.11    0.66
  -9   1  -3    0.75    1.02
  -9   2  -3    2.80    1.66
   2   9   3    0.02    1.03
   9  -2   3   -0.64    0.99
   9  -2   3   -0.17    0.88
   9  -2   3    0.51    0.23
   2   9   3    0.64    0.75
   9  -2  -3    0.58    0.16
  -9   2  -3    0.13    1.03
   2   9   3    0.46    0.28
  -2  -9   3   -1.31    1.38
  -2  -9   3    0.88    0.42
   2   9  -3    0.73    1.21
  -3  -9   3    0.59    1.05
  -9   3  -3   -1.12    1.36
   3   9   3    0.56    0.65
   3   9   3    0.29    0.37
  -9   3  -3   -0.40    1.40
   9  -3   3   -1.34    1.50
   9  -3   3    1.15    1.26
   9  -3   3    0.29    0.40
   9  -3  -3    0.53    0.47
   3   9   3   -0.43    1.18
   3   9  -3    1.82    1.63
   9  -3   3    0.21    0.17
  -4  -9   3  305.20   16.34
  -9   4  -3  330.55   20.22
   9  -4   3  308.79   16.22
   9  -4   3  316.63    9.43
   4   9  -3  306.02   10.91
   4   9   3  300.32    9.56
  -9   4  -3  293.08   15.82
   4   9   3  300.37   11.65
  -4  -9   3  304.90   10.68
   9  -4   3  302.39   10.15
  -9   4   3  312.24   10.74
   4   9   3  312.58   18.34
   9  -4   3  334.19   19.97
   9  -5   3    0.77    1.94
  -9   5  -3   -2.67    1.68
   5   9   3    2.66    1.87
  -9   5   3   -0.41    0.97
  -9   5  -3    0.97    1.49
  -5  -9   3   -0.95    0.66
  -5  -9   3    0.13    1.05
   9  -5   3    1.75    1.47
   5   9   3   -0.01    0.38
   9  -5   3    0.17    0.41
  -9   6   3    6.00    0.94
  -9   6  -3    5.22    2.73
  -9   6  -3    6.70    2.33
   9  -6   3    5.36    2.79
  -6  -9   3    4.08    0.85
  -9   6   3    5.23    2.63
   9  -6   3    4.16    1.93
   9  -6   3    5.40    0.58
  -6  -9   3    4.75    2.05
  -9   7  -3   -1.09    1.10
  -9   7   3   -0.59    0.52
  -7  -9   3    0.73    1.10
   7   9   3   -1.00    1.83
  -9   7  -3    0.44    1.31
  -9   7   3    1.71    2.16
  -7  -9   3    0.00    0.46
   7   9   3    0.41    0.37
   9  -7   3    0.62    2.01
   9  -7   3   -0.71    0.39
  -9   8   3    1.28    0.52
   8   9   3   -0.88    1.79
  -8  -9   3   -0.18    0.57
  -9   8  -3    2.06    2.28
  -8  -9   3    3.38    1.72
   8   9   3    0.58    0.63
  -9   8  -3    0.85    1.21
   9  -8   3    1.09    1.70
  -9   8   3   -2.92    2.39
  -9   9   3   -0.43    0.60
   9  -9   3    5.17    3.29
   9   9   3   -1.76    2.12
  -9  -9   3   -1.29    1.23
  -9  -9   3   -0.33    0.81
  -9   9  -3    2.26    1.49
 -10  -9   3   33.80    2.23
  10   9   3   29.12    1.90
 -10  -8   3    0.53    1.09
 -10  -8   3    0.21    0.64
  -8  10  -3    1.11    1.32
  -8  10   3   -1.17    0.75
   8 -10   3    1.55    1.90
  10   8   3   -0.19    0.53
  10   8   3   -0.70    1.37
   7 -10   3   26.25    6.10
  -7  10  -3   21.35    5.70
  -7  10  -3   14.70    3.48
 -10  -7   3   21.67    1.76
 -10  -7   3   23.52    4.42
  -7  10   3   30.06    6.31
  10   7   3   29.89    6.27
  10   7   3   19.85    1.52
  10   6   3    1.60    0.71
  -6  10   3    3.90    2.43
  10   6   3    2.94    2.46
 -10  -6   3    1.29    1.05
  -6  10  -3    2.46    2.46
   6 -10   3    1.00    2.31
  -6  10  -3    2.29    1.52
  -5  10   3  277.66   10.76
  -5  10   3  302.24   19.18
 -10  -5   3  302.11   10.46
   5 -10   3  300.78   20.18
  10   5   3  277.52   18.52
 -10  -5  -3  292.63   12.38
  10   5   3  287.85    9.25
  -5  10  -3  287.92   20.51
  -5  10   3  266.29    8.30
  -5  10  -3  278.91   15.91
 -10  -4  -3    1.26    0.99
  -4  10   3    0.14    0.19
  10   4   3    1.24    1.89
  10   4   3    0.49    1.86
  -4  10   3   -0.12    0.56
  -4  10  -3   -7.30    3.43
 -10  -4  -3   -1.53    1.72
 -10  -4   3   -0.21    0.95
  -4  10  -3   -0.99    1.24
   4 -10   3   -1.06    1.60
  -4  10   3   -0.54    1.59
 -10  -3  -3  841.06   30.08
  -3  10   3  850.52   24.70
  -3  10   3  880.57   34.68
  10   3   3  850.55   24.60
  10   3   3  825.21   34.42
  -3  10   3  860.56   28.46
  -3  10  -3  827.78   37.50
  10   3   3  747.88   28.10
 -10  -3  -3  877.82   35.47
  -3  10  -3  906.43   33.46
  10   3   3  826.82   27.83
   3 -10   3  839.69   35.74
  10   3  -3  830.80   26.50
 -10  -3   3  851.59   27.62
  -2  10   3    3.41    2.01
  -2  10  -3    0.62    1.83
  -2  10   3    0.02    0.24
  -2  10   3    0.66    1.01
 -10  -2  -3    0.33    1.62
  10   2  -3    0.33    0.57
   2 -10   3   -2.72    2.16
 -10  -2  -3    2.18    1.53
  10   2   3   -1.57    1.31
  10   2   3    0.81    1.55
  10   2   3    1.13    1.68
 -10  -2   3   -0.02    1.20
  10   1   3  164.82   12.54
  -1  10   3  175.68   11.94
 -10  -1  -3  160.73   12.35
  10   1   3  157.20   10.94
   1 -10   3  162.31   12.87
  10   1   3  153.57    5.43
  -1  10  -3  167.03   13.77
  -1  10  -3  169.60    5.94
 -10  -1  -3  167.63   11.83
  -1  10   3  152.23   10.46
   1 -10   3  154.87    5.72
  10   1  -3  162.72    5.25
  10   1   3  165.47    6.04
  -1  10   3  168.40    5.23
 -10  -1   3  166.25    6.37
  10   0  -3    0.00    2.07
  10   0   3   -0.63    0.39
 -10   0  -3   -1.12    1.33
 -10   0   3   -0.20    0.40
   0 -10   3    0.26    0.32
  10   0   3   -1.33    1.41
   0  10   3   -0.02    0.23
 -10   0  -3   -0.11    0.95
   0  10  -3    0.42    0.28
  10   0   3   -2.55    1.64
   0  10   3    1.81    1.32
   0 -10   3   -0.57    1.49
  10   0   3    0.23    0.30
   0  10   3   -2.25    1.51
  10   0  -3    0.06    0.24
   0  10  -3   -3.96    2.36
  10  -1   3  140.62    4.84
   1  10   3  138.49   10.87
 -10   1  -3  144.65   11.83
  10  -1  -3  142.80    4.49
 -10   1   3  144.44    5.67
  -1 -10   3  150.85   11.73
  -1 -10   3  134.19    5.28
   1  10  -3  152.96   12.48
 -10   1  -3  149.67   11.31
  10  -1   3  143.12    5.27
   1  10  -3  144.15    5.51
   1  10   3  146.07    4.83
  10  -1   3  143.53   11.39
  10  -1  -3  153.60    9.39
  10  -1   3  148.27   11.17
   1  10   3  130.72    9.28
  10  -2   3    0.58    1.18
  10  -2   3    0.52    1.16
 -10   2  -3    0.88    1.50
  -2 -10   3   -1.43    1.61
  -2 -10   3    0.17    0.30
   2  10   3   -1.43    1.04
   2  10  -3    0.03    0.35
 -10   2   3    0.82    0.74
   2  10  -3   -0.88    1.54
  10  -2   3    0.42    0.40
  10  -2   3    0.04    0.24
 -10   2  -3   -0.84    1.35
   2  10   3    6.05    2.44
  10  -3   3  150.14   12.64
  -3 -10   3  147.83   11.16
   3  10   3  146.35    4.96
  10  -3  -3  138.92    6.78
   3  10   3  131.65    8.14
  10  -3  -3  139.46    4.23
   3  10  -3  160.18   12.24
 -10   3   3  143.53    5.61
  -3 -10   3  145.43    5.50
   3  10   3  136.98   11.70
 -10   3  -3  133.40   10.47
  10  -3   3  146.50    5.06
  10  -3   3  139.33   10.62
   3  10  -3  141.16    5.68
  10  -3   3  144.86    4.80
 -10   3  -3  135.35   12.50
   4  10   3   -0.80    0.66
  -4 -10   3   -3.57    2.08
 -10   4   3   -0.27    0.66
   4  10   3    2.72    2.12
  -4 -10   3    0.51    0.47
  10  -4   3   -4.53    2.70
 -10   4  -3   -2.58    2.22
  10  -4   3    0.07    0.55
  10  -4   3    1.03    1.14
 -10   4  -3   -1.27    1.57
 -10   5  -3  794.67   30.56
  10  -5   3  798.01   30.76
   5  10   3  799.83   34.96
  10  -5   3  845.16   23.70
   5  10   3  844.40   24.01
  -5 -10   3  826.62   31.54
  -5 -10   3  813.90   26.70
 -10   5   3  815.57   26.64
 -10   5  -3  755.22   36.46
 -10   5   3  876.88   37.57
  10  -5   3  829.62   36.62
  -6 -10   3    0.24    1.01
   6  10   3    1.85    0.56
 -10   6   3    1.16    1.67
 -10   6  -3   -1.62    1.60
 -10   6  -3    1.99    2.39
  10  -6   3    1.52    1.28
  10  -6   3    0.65    0.50
  -6 -10   3    1.43    1.35
  10  -6   3    1.44    2.30
   6  10   3    1.03    1.60
  10  -7   3   15.94    1.07
  10  -7   3   14.76    4.55
 -10   7  -3   16.83    5.08
  -7 -10   3   17.49    1.52
 -10   7   3   20.20    5.32
  -7 -10   3   14.81    3.23
 -10   7   3   18.52    1.46
   7  10   3   16.98    1.33
 -10   7  -3   21.84    4.07
   7  10   3   19.36    5.02
   8  10   3   -0.75    0.45
 -10   8  -3    0.45    1.12
  -8 -10   3   -0.82    0.59
 -10   8   3    0.26    0.43
   8  10   3    2.71    2.41
  -8 -10   3   -0.06    0.86
  10  -8   3   -4.85    3.18
  10  -8   3    0.13    0.35
   9  10   3    4.17    1.16
  -9 -10   3    4.45    0.98
 -10   9   3    4.50    0.77
 -10 -10   3    0.45    0.70
 -10  10   3    0.33    0.47
  10  10   3   -0.47    0.61
  11  10   3   22.18    1.67
 -10  11   3   22.41    1.78
 -11 -10   3   23.84    1.93
  11  10  -3   23.26    1.64
  -9  11   3   -0.71    0.57
  11   9   3    0.43    0.56
 -11  -9   3    0.91    0.74
  11   9  -3    0.30    0.48
 -11  -8   3   40.81    2.59
  11   8  -3   41.55    2.20
  11   8   3   39.85    2.25
 -11  -7   3   -0.84    1.26
  11   7  -3   -0.03    1.56
  11   7   3    0.26    1.68
  -7  11  -3    1.79    1.59
   7 -11   3   -3.06    2.88
  11   7   3    0.03    0.43
 -11  -7   3   -0.33    0.76
  -6  11   3  270.52   19.68
  11   6   3  259.26    8.92
   6 -11   3  292.25   20.88
 -11  -6   3  280.98   10.21
  11   6  -3  267.55    8.78
  11   6   3  270.37   19.38
  -6  11  -3  279.42   21.25
  -6  11  -3  280.91   16.42
  -5  11  -3   -1.99    1.72
  11   5   3   -0.50    0.52
  11   5  -3   -0.45    0.42
   5 -11   3    1.30    2.18
  11   5   3    2.33    2.32
  -5  11   3    0.21    0.51
 -11  -5  -3    0.56    0.74
  -5  11   3    4.01    2.66
  -5  11  -3   -3.94    2.79
 -11  -5   3   -0.10    0.58
  11   4   3   47.48    7.40
  -4  11  -3   46.31    8.05
 -11  -4   3   48.81    2.81
  -4  11  -3   52.01    6.72
  11   4   3   52.34    2.45
  -4  11   3   44.77    4.55
 -11  -4  -3   46.03    5.19
  -4  11   3   46.09    7.23
  -4  11   3   51.13    1.85
   4 -11   3   44.51    7.50
  -4  11  -3   52.31    2.12
  11   4  -3   52.18    2.30
  -3  11   3    0.55    0.91
  -3  11  -3    4.59    2.85
   3 -11   3   -2.80    2.06
 -11  -3  -3   -2.87    2.32
 -11  -3  -3   -0.78    1.09
  -3  11  -3    0.79    0.31
  -3  11   3    3.00    2.11
  11   3   3    3.95    2.34
  -2  11  -3   57.41    2.43
   2 -11   3   53.14    7.60
 -11  -2  -3   55.84    7.60
  11   2   3   52.72    2.66
  11   2   3   51.95    2.39
  -2  11  -3   59.96    8.69
  11   2   3   49.04    7.03
 -11  -2  -3   52.70    6.45
  11   2   3   42.34    5.31
  -2  11   3   53.85    5.93
  -2  11   3   54.64    2.09
  -2  11   3   50.89    6.96
  11   2  -3   50.26    2.19
 -11  -2   3   53.21    2.90
   2 -11   3   50.15    2.22
  -1  11   3    0.83    0.33
  -1  11  -3    4.97    2.75
 -11  -1  -3   -2.62    2.17
  11   1   3   -1.44    1.23
  -1  11   3    0.13    0.92
 -11  -1  -3    6.62    2.50
  11   1  -3    0.83    1.09
  11   1   3    0.46    0.40
   1 -11   3    2.56    2.15
   1 -11   3    0.85    0.34
  -1  11  -3    0.34    0.33
  11   1   3    2.97    1.89
  -1  11   3   -0.74    1.10
  11   0   3    1.02    0.40
 -11   0  -3    0.12    1.29
  11   0   3    5.20    2.40
 -11   0   3    1.03    0.64
  11   0  -3    0.95    0.32
   0  11  -3    0.77    0.39
  11   0   3    0.91    1.30
   0  11   3   -0.10    1.10
  11   0  -3   -0.12    0.82
 -11   0  -3   -0.57    1.27
   0 -11   3    2.21    2.10
   0  11   3    1.18    1.37
   0  11  -3    0.53    1.54
  11  -1   3    0.58    0.62
  -1 -11   3    0.85    0.89
  11  -1   3   -3.03    1.97
  -1 -11   3   -1.62    1.58
  11  -1   3    4.38    2.33
   1  11   3    3.57    1.92
   1  11   3    3.30    1.65
 -11   1  -3   -0.02    0.97
 -11   1  -3    2.58    1.99
   1  11   3    0.75    0.42
   1  11  -3    2.16    2.00
  11  -1  -3   -0.30    0.93
  11  -2   3   11.41    0.95
 -11   2  -3   15.49    3.74
  -2 -11   3   12.78    1.11
   2  11   3   14.82    2.91
   2  11  -3   12.90    1.19
  11  -2   3   12.47    3.68
 -11   2  -3   10.86    3.60
  11  -2   3   10.14    3.02
   2  11  -3   12.62    3.70
 -11   2   3   12.51    1.27
   2  11   3   15.26    3.93
  11  -2  -3   14.47    2.53
   2  11   3   11.74    0.96
  -2 -11   3   13.75    3.59
  11  -2   3   13.07    0.98
  11  -2  -3   12.65    0.69
 -11   3  -3   -1.03    1.37
   3  11  -3    1.91    1.83
  11  -3   3   -0.12    0.31
   3  11   3   -4.32    2.39
  11  -3  -3   -0.04    0.25
   3  11   3   -0.13    0.41
  11  -3  -3   -1.56    0.80
 -11   3  -3   -0.31    1.37
  -3 -11   3    2.19    1.81
 -11   3   3   -0.14    0.76
  -3 -11   3   -0.44    0.57
  11  -3   3    2.21    1.82
   3  11   3   -0.36    0.69
  11  -3   3    1.85    1.59
 -11   4   3  231.77   17.39
  11  -4   3  240.85   14.53
 -11   4  -3  203.20   16.74
  11  -4   3  228.90   16.86
 -11   4   3  217.77    8.16
  -4 -11   3  221.47   14.21
   4  11   3  220.46   10.10
  -4 -11   3  211.98    8.10
   4  11   3  226.39    7.36
   4  11   3  220.31   16.20
  11  -4   3  223.16    7.10
 -11   4  -3  235.74   14.46
  11  -5   3    0.84    0.77
 -11   5  -3   -1.65    1.72
 -11   5  -3   -2.96    2.58
   5  11   3   -2.83    2.34
  -5 -11   3   -0.71    0.72
  11  -5   3   -1.36    1.39
  -5 -11   3    1.12    1.42
   5  11   3    0.44    0.50
 -11   5   3    0.09    1.36
 -11   5   3   -0.52    0.89
  11  -5   3   -5.12    2.81
 -11   6  -3  153.07   15.22
  -6 -11   3  154.81    6.14
  11  -6   3  147.29    5.09
  -6 -11   3  159.29   11.18
 -11   6  -3  165.61   11.71
   6  11   3  148.84    5.46
 -11   6   3  149.81    5.98
  11  -6   3  160.77   14.91
  11  -6   3  145.75   11.05
   6  11   3  152.01   14.01
  11  -7   3    1.67    2.39
   7  11   3    0.24    0.36
  11  -7   3    0.40    0.35
  -7 -11   3   -0.34    1.00
 -11   7   3   -0.71    0.50
 -11   7  -3   -2.46    1.69
   7  11   3    3.32    2.32
   8  11   3  128.83    5.04
  11  -8   3  131.85    4.54
 -11   8   3  134.94    5.42
  -8 -11   3  134.95    5.67
 -11   9   3   -0.86    0.54
 -10 -11   3   73.30    3.83
  10  11   3   71.94    3.41
 -11  10   3   77.82    3.66
  11  11   3    0.85    0.62
 -11  11   3    0.24    0.45
  11  11  -3   -0.64    0.58
 -11 -11   3    0.28    0.69
  12  11  -3   -0.69    0.51
 -12 -11   3    0.20    0.67
  12  10   3    3.40    0.95
 -10  12   3    1.91    0.70
 -12  -9   3   11.94    1.42
  12   9   3   14.45    1.42
  12   9  -3   14.81    1.27
  12   8   3    0.35    0.53
 -12  -8   3   -0.12    0.68
  12   8  -3   -0.02    0.41
  12   7  -3   92.38    3.78
  12   7   3   92.09    3.94
 -12  -7   3   95.16    4.53
 -12  -6   3    0.90    1.01
  12   6   3   -0.41    0.63
  12   6  -3    0.54    0.54
  -5  12   3   15.95    2.49
 -12  -5  -3   12.92    2.56
   5 -12   3   12.31    4.38
 -12  -5   3   13.64    1.39
  12   5  -3   13.66    1.09
  12   5   3   14.13    1.25
  -5  12   3   14.75    4.53
  -5  12  -3   13.46    3.62
  12   5   3   11.45    3.89
  -5  12   3   13.07    0.70
  12   4   3    5.03    2.76
  -4  12   3    1.50    1.86
  -4  12   3    0.86    0.95
  12   4   3    1.05    0.43
   4 -12   3   -3.11    2.49
  -4  12  -3    1.21    2.20
  -4  12  -3   -0.47    1.03
   3 -12   3   13.94    4.41
  -3  12   3   18.68    1.05
 -12  -3   3   20.19    1.71
  12   3  -3   22.11    1.34
  -3  12  -3   20.68    1.25
  12   3   3   21.49    5.03
  -3  12   3   22.93    5.06
 -12  -3  -3   20.03    3.88
  -3  12  -3   20.15    5.55
  -3  12   3   22.85    3.82
  12   3   3   20.36    1.42
   2 -12   3    0.77    1.62
  -2  12   3    0.28    0.24
  -2  12  -3   -0.98    1.68
  12   2  -3    0.20    0.26
  -2  12  -3   -0.10    0.23
  12   2   3    0.35    1.39
  12   2  -3   -1.32    1.30
 -12  -2  -3   -6.59    3.01
  -2  12   3    0.32    0.96
 -12  -2   3   -0.54    0.49
  -2  12   3    2.69    2.03
 -12  -2  -3   -0.93    1.22
  -1  12   3   -0.09    1.02
  12   1   3    1.67    0.52
  -1  12  -3    1.62    0.44
   1 -12   3    1.23    0.42
  -1  12  -3   -4.48    2.68
  12   1   3    1.57    0.47
  -1  12   3    1.90    0.42
  12   1  -3    2.59    0.48
   1 -12   3    1.36    1.98
  -1  12   3    1.74    1.72
  12   1   3   -1.67    1.75
 -12  -1  -3    3.03    2.30
  12   1  -3    1.55    1.49
 -12  -1  -3    1.97    1.72
   0 -12   3    0.72    0.66
   0  12  -3    0.78    0.41
 -12   0   3    0.04    2.59
 -12   0  -3    0.72    1.35
 -12   0  -3   -1.40    2.17
   0  12  -3   -3.44    2.53
  12   0   3    0.27    0.40
   0  12   3    3.99    2.06
   0  12   3   -0.74    1.13
   0 -12   3   -0.20    1.75
  12   0   3    6.68    2.83
  12   0  -3   -2.70    1.73
  12   0   3   -2.66    2.00
  12  -1  -3  730.05   21.09
   1  12   3  749.50   21.32
   1  12   3  751.41   31.73
 -12   1   3  710.65   24.01
  -1 -12   3  710.73   24.44
 -12   1  -3  708.57   32.51
  -1 -12   3  739.28   31.65
  12  -1   3  758.63   25.33
   1  12   3  674.14   27.98
 -12   1  -3  708.47   30.86
  12  -1   3  700.20   30.87
  12  -1   3  685.95   30.21
  12  -1  -3  726.82   26.78
   1  12  -3  764.32   25.04
  12  -1   3  742.60   21.35
   1  12  -3  761.65   34.09
 -12   2   3   -1.17    1.62
   2  12   3    0.37    0.90
   2  12  -3   -0.34    1.18
 -12   2  -3   -1.88    1.98
  12  -2   3   -0.06    0.31
  12  -2   3   -3.57    2.18
  12  -2  -3    0.62    0.90
   2  12   3    0.20    0.31
  -2 -12   3   -0.40    0.87
  12  -2   3    2.40    1.87
 -12   2  -3   -0.59    1.58
 -12   2   3   -0.53    1.00
  -2 -12   3   -2.43    1.97
  12  -2   3    0.20    1.47
   2  12   3   -0.92    1.68
  12  -3   3   -0.13    1.15
 -12   3  -3    0.86    1.59
  -3 -12   3    1.63    0.59
   3  12  -3    2.50    2.07
 -12   3   3    4.29    2.52
  12  -3   3    2.20    0.46
   3  12   3    2.67    2.17
  -3 -12   3    3.36    2.04
 -12   3  -3    1.74    1.74
  12  -3  -3    1.88    0.26
 -12   3   3    1.83    0.76
  12  -3   3    2.57    2.29
  12  -3  -3    1.39    0.80
   4  12   3   -1.25    1.85
  12  -4   3    0.81    1.40
 -12   4  -3   -1.10    2.02
 -12   4   3    4.29    2.58
  12  -4   3    0.30    0.47
   4  12   3    0.34    0.51
  -4 -12   3    1.32    0.50
  12  -4   3   10.29    3.76
 -12   4  -3   -1.16    1.54
  12  -5   3   20.22    5.32
   5  12   3   14.35    4.30
   5  12   3   18.17    1.37
 -12   5  -3   18.40    5.35
 -12   5   3   19.26    1.53
  12  -5   3   20.83    4.20
  -5 -12   3   20.19    1.58
  12  -5   3   18.27    1.17
  -5 -12   3   18.54    3.89
 -12   5  -3   16.74    3.85
  -6 -12   3   -0.20    0.54
   6  12   3   -0.51    0.47
  12  -6   3   -0.03    0.30
 -12   6   3   -0.20    0.44
  -7 -12   3    1.75    0.56
  12  -7   3    1.95    0.45
 -12   7   3    2.58    0.63
   7  12   3    1.74    0.60
 -12   8   3    0.02    0.48
  -8 -12   3    0.49    0.47
  12  -8   3    0.27    0.37
   8  12   3   -1.21    0.58
   9  12   3  291.20    9.74
  -9 -12   3  290.95   10.83
 -12   9   3  291.56   10.47
 -10 -12   3   -0.72    0.72
 -12  10   3   -0.66    0.47
  10  12   3   -1.25    0.60
  11  12   3   35.09    2.25
  11  12  -3   32.90    2.05
 -11 -12   3   34.30    2.46
  12  12   3    0.05    0.37
  12  12  -3    0.00    0.58
 -12 -12   3    0.66    0.53
  13  12   3   71.69    3.67
  13  12  -3   68.48    3.43
 -13 -12   3   69.55    4.01
  13  11   3   -0.11    0.61
 -13 -11   3    0.86    0.73
  13  11  -3   -1.23    1.08
 -13 -10   3  111.64    5.33
  13  10  -3  117.61    4.67
  13  10   3  110.02    4.76
  13   9  -3   -0.16    0.53
  13   9   3   -0.53    0.51
  -9  13   3   -1.45    0.78
  13   8   3   10.42    1.21
 -13  -8   3    9.27    1.35
  13   8  -3   12.07    1.17
  13   7   3    1.65    0.80
  13   7  -3    0.10    0.42
 -13  -6   3   -0.11    0.52
  13   6  -3   -0.98    0.54
  13   6   3   -0.97    0.64
  13   5  -3   -0.31    0.33
 -13  -5   3   -0.52    0.60
  13   5   3    0.52    0.52
  13   4  -3    1.03    0.50
 -13  -4   3    2.94    0.89
  13   4   3    1.96    0.62
  -4  13   3    1.47    0.31
  -3  13   3   -0.10    0.21
  13   3  -3    0.34    0.50
  -3  13  -3   -0.08    0.23
  13   3   3   -0.48    0.45
  13   2  -3  301.08    9.55
  -2  13   3  298.96    9.42
  -2  13   3  324.52   19.83
  -2  13  -3  320.88   22.50
  13   2   3  276.13   19.11
  13   2  -3  297.37   18.19
 -13  -2   3  315.25   11.29
   2 -13   3  320.20   20.78
  13   2   3  315.78    9.90
  -2  13  -3  316.70   10.64
  -2  13   3  311.24   17.11
 -13  -2  -3  301.16   17.95
  13   1   3   -0.33    0.52
   1 -13   3   -1.78    1.79
  -1  13  -3   -0.22    0.27
  13   1   3   -1.83    1.96
  -1  13   3   -1.75    1.71
 -13  -1  -3    4.30    2.66
 -13  -1   3    0.00    0.82
 -13  -1  -3   -1.01    1.48
  -1  13   3   -0.71    1.26
  -1  13  -3   -2.91    2.44
  -1  13   3   -0.27    0.35
  13   1  -3   -0.39    0.32
  13   0   3    2.90    2.13
  13   0   3    0.40    1.29
   0  13   3    1.43    0.37
 -13   0   3    1.98    0.70
   0 -13   3   -0.45    1.18
 -13   0  -3   -0.85    1.34
   0  13   3    4.44    2.18
   0 -13   3    1.62    0.48
   0  13   3    1.50    1.42
 -13   0  -3    2.21    1.95
   0  13  -3    1.51    2.05
  13   0  -3    1.36    0.36
 -13   0   3    3.61    2.23
  13   0  -3   -0.43    1.00
 -13   1  -3   -2.70    2.13
  13  -1  -3    0.55    0.97
  13  -1   3    0.28    0.41
  -1 -13   3   -3.02    2.20
  13  -1   3    0.00    1.01
  13  -1   3   -0.30    0.56
   1  13   3    0.60    1.15
 -13   1  -3   -4.33    2.64
   1  13  -3    0.45    1.71
 -13   1   3    4.36    2.69
   1  13   3    2.22    1.90
 -13   1   3    0.27    1.14
   2  13  -3  233.97   17.61
 -13   2   3  252.20    9.13
  13  -2   3  232.32   16.80
  13  -2  -3  252.13   12.56
  -2 -13   3  238.65   16.02
 -13   2  -3  246.23   16.44
  13  -2   3  241.32    7.88
   2  13   3  243.31    7.96
  13  -2   3  260.79    8.77
   2  13   3  267.95   18.09
  -2 -13   3  219.41    8.69
   2  13   3  233.59   13.89
  13  -2   3  253.90   16.33
 -13   2   3  250.92   18.41
  13  -2  -3  253.85    7.39
 -13   2  -3  228.13   17.85
   3  13   3    0.14    0.43
  13  -3  -3    0.00    0.24
  13  -3   3    0.25    0.46
 -13   3   3   -0.06    1.00
  -3 -13   3    1.37    0.74
 -13   4   3  201.83    7.64
  13  -4   3  195.44    6.52
   4  13   3  197.57    6.82
  -4 -13   3  199.96    7.51
  13  -5   3    0.69    0.45
 -13   5   3    0.07    0.60
   5  13   3    1.60    0.60
  -5 -13   3    0.15    0.58
  13  -6   3    1.69    0.45
  -6 -13   3    0.96    0.48
 -13   6   3    1.27    0.63
   6  13   3    0.61    0.55
  -7 -13   3    0.39    0.67
  13  -7   3    0.00    0.24
   7  13   3    0.68    0.57
   8  13   3    0.04    0.52
  13  -8   3   -0.21    0.37
  -8 -13   3   -0.46    0.58
 -13   8   3   -0.23    0.41
   9  13   3   -0.85    0.63
 -13   9   3   -0.41    0.42
  -9 -13   3    0.59    0.72
  10  13   3   32.01    2.13
 -10 -13   3   31.81    2.33
  10  13  -3   32.02    2.04
  11  13   3   -0.04    0.42
  11  13  -3   -1.05    0.64
 -11 -13   3   -0.28    0.50
  12  13  -3   45.55    2.65
 -12 -13   3   45.91    2.99
  12  13   3   45.84    2.74
  13  13  -3   -0.20    0.45
  13  13   3    0.29    0.61
  14  11  -3    0.96    0.63
  14  11   3    2.34    0.81
  14  10  -3   -0.16    0.48
 -14 -10   3    1.72    0.95
  14   9   3    4.52    0.93
 -14  -9   3    6.81    1.23
  14   9  -3    4.62    0.80
  14   8  -3    0.74    0.59
 -14  -8   3   -1.38    0.79
  14   8   3   -0.54    0.61
  14   7  -3    0.71    0.53
 -14  -7   3    1.48    0.66
  14   7   3    1.40    0.63
 -14  -6   3    0.45    0.55
  14   6  -3    0.21    0.48
  14   5  -3    9.02    0.97
  14   5   3    9.45    1.10
 -14  -5   3    9.31    1.32
  14   4   3    0.47    0.66
 -14  -4   3   -0.88    0.93
  14   4  -3    0.12    0.53
  14   3  -3  148.74    5.28
 -14  -3   3  157.11    6.45
  14   3   3  147.04    5.51
  14   2  -3   -0.59    0.46
  -2  14   3   -0.56    0.32
  14   2   3   -1.50    0.73
  14   1  -3  289.53    8.97
  -1  14  -3  293.35   10.26
  -1  14   3  279.31    9.04
 -14  -1   3  305.24   10.77
  14   1   3  273.53    9.26
   0  14   3    0.09    0.24
 -14   0   3    1.19    1.16
  14   0   3   -0.97    0.74
 -14   1   3   15.98    1.53
  14  -1   3   15.63    1.21
   1  14   3   16.14    1.17
  14  -1  -3   15.00    0.91
  -1 -14   3   12.66    1.17
 -14   2   3   -1.75    0.96
   2  14   3   -0.29    0.35
  14  -2   3   -0.79    0.87
  -2 -14   3    0.07    0.52
  14  -2  -3    0.26    0.27
  14  -3  -3  255.42    7.57
   3  14   3  248.78    8.43
  14  -3   3  244.87    8.19
 -14   3   3  267.68    9.59
  -3 -14   3  261.72    9.35
  14  -4   3   -0.32    0.53
  -4 -14   3   -0.96    0.67
 -14   4   3   -1.25    0.75
 -14   5   3   48.32    2.68
  14  -5   3   46.12    2.15
   5  14   3   41.78    2.35
  -5 -14   3   43.42    2.56
  -6 -14   3    2.38    0.97
   6  14   3    1.76    0.70
   7  14   3   74.11    3.39
  14  -7   3   70.98    2.90
  -7 -14   3   69.54    3.63
 -14   7   3   74.24    3.57
  -8 -14   3   -0.33    0.57
   8  14   3   -0.60    0.55
  14  -8   3    0.08    0.29
 -14   8   3   -0.58    0.49
  -9 -14   3    0.00    0.41
   9  14   3    0.06    0.53
  10  14   3   -0.45    0.57
 -10 -14   3   -0.15    0.49
  10  14  -3   -0.53    0.55
 -11 -14   3   13.72    1.57
  11  14  -3   12.17    1.32
  11  14   3   10.56    1.25
  15  10   3   19.56    1.73
  15  10  -3   20.46    1.69
  15   9  -3   -1.13    0.64
 -15  -9   3   -0.33    0.66
  15   9   3   -1.82    0.91
  15   8   3  147.85    5.89
 -15  -8   3  146.82    6.52
  15   8  -3  141.21    5.52
  15   7   3   -0.07    0.51
 -15  -7   3   -0.82    0.85
  15   6  -3  102.11    4.07
 -15  -6   3   95.78    4.79
  15   6   3   94.51    4.19
 -15  -5   3    2.87    1.09
  15   4  -3    3.31    0.69
 -15  -4   3    0.59    0.92
  15   3  -3   -0.18    0.41
 -15  -2   3  139.50    5.97
  15   2   3  128.99    5.02
  15   2  -3  134.46    4.78
  15   1   3   -0.01    0.56
 -15  -1   3   -1.33    0.81
  15   1  -3   -0.01    0.41
   0  15   3   -0.61    0.38
 -15   0   3    0.16    0.52
 -15   1   3   -0.84    0.58
  15  -1   3   -1.19    0.65
  15  -1  -3    0.19    0.25
   1  15   3    0.03    0.34
  -2 -15   3  158.15    6.31
 -15   2   3  160.20    6.61
   2  15   3  161.36    5.77
  15  -2  -3  163.85    5.10
  15  -2   3  158.64    5.63
  15  -3   3   -0.37    0.56
  -3 -15   3   -0.50    0.72
   3  15   3    0.28    0.48
 -15   3   3   -1.17    0.69
  15  -4   3  123.09    4.52
  -4 -15   3  121.61    5.26
 -15   4   3  126.91    5.40
   4  15   3  121.87    4.79
   5  15   3    0.03    0.31
  15  -5   3   -0.60    0.44
 -15   5   3   -0.47    0.55
  -5 -15   3   -0.66    0.61
  -6 -15   3   62.35    3.40
  15  -6   3   65.70    2.75
 -15   6   3   62.91    3.30
   6  15   3   66.76    3.17
   7  15   3    0.41    0.50
  -7 -15   3   -0.10    0.61
  15  -7   3    0.00    0.30
  15  -8   3    4.36    0.60
   8  15   3    4.66    0.89
  -8 -15   3    2.94    0.85
   9  15   3    0.28    0.53
  -9 -15   3    0.15    0.61
 -10 -15   3   20.16    1.90
  10  15   3   18.88    1.68
  10  15  -3   18.67    1.59
  16   9   3    3.77    0.92
  16   8   3   -0.36    0.51
 -16  -8   3   -0.58    0.86
  16   7  -3    7.32    0.95
  16   7   3    6.38    1.01
 -16  -7   3    7.45    1.35
  16   6  -3   -0.62    0.59
 -16  -6   3   -0.14    0.77
 -16  -5   3   13.33    1.56
  16   5  -3   11.92    1.19
  16   5   3   11.39    1.27
  16   4  -3   -0.26    0.46
  16   3  -3    4.93    0.73
 -16  -3   3    6.08    1.03
  16   3   3    6.52    0.95
  16   2   3   -0.55    0.52
  16   2  -3   -0.16    0.36
 -16  -1   3   21.04    1.85
  16   1  -3   20.50    1.31
  16   1   3   21.59    1.57
  16   0   3    0.54    0.47
  16   0  -3    0.88    0.36
 -16   0   3   -0.17    0.63
  16  -1  -3    2.66    0.43
  16  -1   3    1.54    0.54
 -16   1   3    2.29    0.78
  16  -2   3   -0.29    0.43
  16  -2  -3    0.12    0.21
   2  16   3    0.00    0.37
 -16   3   3    1.67    0.65
  16  -3  -3    1.80    0.28
   3  16   3    3.20    0.66
  -3 -16   3    2.66    0.63
  16  -3   3    2.34    0.56
   4  16   3    0.23    0.47
  -4 -16   3   -0.45    0.52
  16  -4   3   -0.76    0.52
 -16   5   3   96.12    4.39
   5  16   3   90.55    3.98
  16  -5   3   90.58    3.63
  -5 -16   3   93.65    4.40
 -16   6   3   -0.77    0.56
  -6 -16   3   -0.40    0.55
   6  16   3   -0.46    0.52
  16  -6   3   -0.37    0.34
  16  -7   3    3.57    0.56
  -7 -16   3    2.90    0.86
   7  16   3    3.28    0.69
  16  -8   3    0.60    0.34
   8  16   3    0.32    0.58
   9  16   3    7.89    1.08
   9  16  -3    9.84    1.21
  -9 -16   3    7.05    1.12
  17   7   3   -0.70    0.59
  17   7  -3   -0.14    0.55
 -17  -6   3    0.75    0.84
  17   6   3    0.89    1.14
  17   5   3    3.06    0.95
  17   4   3   53.21    2.86
  17   4  -3   46.67    2.49
 -17  -4   3   51.20    3.21
 -17  -3   3   -0.17    0.53
  17   3  -3   -0.12    0.41
  17   2   3    6.02    0.93
  17   2  -3    4.61    0.69
 -17  -2   3    5.31    1.10
  17   1   3   -0.29    0.50
  17   1  -3   -0.11    0.36
 -17   0   3   71.19    3.89
  17   0  -3   74.11    2.95
  17   0   3   75.26    3.31
  17  -1  -3    0.36    0.28
 -17   1   3    0.42    0.56
  17  -1   3    0.20    0.39
  17  -2   3    0.68    0.36
  17  -2  -3    1.34    0.30
 -17   2   3    1.22    0.69
 -17   3   3   -0.08    0.51
  17  -3   3   -0.46    0.43
 -17   4   3    3.54    0.83
  17  -4   3    3.55    0.66
   4  17   3    3.11    0.68
  17  -5   3    0.53    0.43
   5  17   3   -0.13    0.47
  -5 -17   3   -0.16    0.37
   6  17   3    0.21    0.51
  -6 -17   3   -0.55    0.62
  17  -6   3    0.22    0.34
   7  17   3   -0.94    0.57
  18   3   3  110.63    4.65
  18   3  -3  110.53    4.37
 -18  -3   3  112.46    5.39
  18   2   3   -1.11    0.70
  18   2  -3    0.44    0.39
 -18  -2   3   -0.70    0.79
  18   1   3   24.61    1.71
 -18  -1   3   21.49    1.98
  18   1  -3   25.39    1.53
  18   0  -3   -0.10    0.30
  18   0   3   -0.62    0.54
 -18   0   3   -0.22    0.69
  18  -1   3    0.25    0.46
 -18   1   3    0.62    0.68
  18  -1  -3    0.89    0.33
 -18   2   3    0.60    0.53
 -18   3   3    1.57    0.73
   0   0   4 9994.49  257.14
  -1   0  -4    2.34   14.32
   0  -1  -4    0.47    1.30
   1   0   4   -1.72    6.63
   0  -1   4   -0.69    3.56
   1   0  -4    1.43    3.80
   0   1  -4    0.37    3.03
   0   1   4    0.86    2.17
  -1   0   4    0.71    3.12
   1   0   4    2.63    3.11
   1   1  -4 1820.05   53.56
   1  -1   4 1833.73   56.89
   1  -1  -4 1836.27   52.83
  -1   1   4 1864.63   52.81
   1   1   4 1946.91   54.25
   1  -1   4 1896.44   54.35
  -1  -1  -4 1927.56   54.32
  -1  -1   4 1984.93   58.21
  -1   1  -4 1869.74   54.33
   1   1   4 1890.58   56.53
  -2  -1  -4    0.75    0.39
   2   1   4    2.82    1.65
   1  -2   4   -0.63    0.95
   2   1   4   -0.55    0.99
  -1   2  -4    2.10    1.70
  -1   2   4    0.96    0.45
  -2  -1  -4    0.89    1.14
   1  -2   4    0.08    1.25
   2   1  -4    1.07    0.43
   2   1   4    0.74   13.11
   2   1  -4    2.94    1.41
  -1   2  -4   -1.66    1.33
   2   0   4  258.80   12.92
   0  -2   4  240.08    7.69
  -2   0  -4  255.72    7.74
  -2   0   4  251.09    7.62
   0   2   4  248.87   11.91
   2   0   4  260.34    7.77
   0   2  -4  246.42    7.71
   0  -2  -4  263.66    7.68
   0   2  -4  244.78   12.54
  -2   0  -4  265.40   13.05
   0   2   4  256.05    7.66
   0  -2  -4  244.46   12.02
  -2   0   4  285.89    9.62
   2   0  -4  263.33    7.65
   0  -2   4  285.79    9.10
   2   0   4  262.19   13.71
   2   0  -4  253.75   11.92
   0  -2   4  256.73   14.26
  -1  -2  -4    0.72    0.32
   1   2  -4    1.12    1.32
   2  -1   4   -0.47    1.04
   2  -1  -4    0.43    0.91
  -1  -2  -4    1.00    1.05
  -2   1  -4   -0.47    1.38
  -2   1   4    0.04    0.63
  -2   1  -4    1.68    1.20
  -1  -2   4    2.32    1.82
   1   2   4    0.59    1.19
   2  -1   4    2.17    4.76
   2  -2  -4  346.76   13.81
  -2  -2  -4  316.80    9.93
   2   2   4  354.31   15.56
   2  -2   4  335.27   10.01
  -2  -2   4  333.95   17.02
  -2  -2  -4  328.45   15.18
   2   2  -4  337.17   15.10
   2  -2  -4  333.20    9.79
  -2   2  -4  340.42   15.53
  -2   2   4  348.63   13.68
   2   2  -4  323.84    9.92
   2  -2   4  366.36   17.46
  -2   2   4  318.53    9.76
  -2   2  -4  353.28   17.40
   2  -2   4  319.65   15.17
  -2  -2   4  362.47   11.47
  -2   2  -4  333.24    9.98
   2   2   4  340.52    9.98
   2   2   4  347.54   15.81
   2  -3   4   -0.81    1.32
  -3  -2   4   -0.04    0.59
  -2   3  -4   -1.47    1.07
   2  -3   4    0.06    2.56
   3   2   4    0.58    0.36
   2  -3  -4   -1.32    0.91
   3   2  -4   -0.12    0.23
  -2   3   4    0.97    0.84
  -3  -2  -4    0.12    0.75
   3   2   4   -0.24    0.67
   3   2   4    2.58    1.48
  -2   3   4    0.13    0.20
  -2   3  -4    0.04    0.34
  -2   3  -4    0.53    1.08
   2  -3   4   -0.05    0.40
  -3  -2  -4    0.19    0.27
   1  -3  -4   61.15    5.18
   3   1   4   61.16    2.32
  -3  -1  -4   60.79    2.28
   3   1  -4   62.57    2.19
  -1   3  -4   63.24    2.29
  -3  -1   4   64.60    2.89
   3   1   4   59.14    5.83
   1  -3   4   57.90    2.25
   1  -3   4   66.68    2.74
  -1   3  -4   58.13    6.50
  -1   3  -4   64.96    6.05
   3   1  -4   63.26    5.50
   3   1   4   55.34    5.82
   1  -3  -4   68.13    2.17
   1  -3   4   67.36    6.97
  -1   3   4   61.03    2.12
  -1   3   4   56.68    4.88
  -3  -1  -4   61.12    6.02
   0   3   4   -0.95    1.01
   0   3  -4    1.81    1.52
   3   0  -4    1.36    1.09
   3   0  -4    0.69    0.32
   3   0   4    0.74    1.26
   0  -3   4   -0.34    1.28
   3   0   4   -0.38    1.18
  -3   0  -4   -0.74    1.88
  -3   0  -4   -0.44    0.85
   0   3  -4    2.60    1.41
   3  -1   4 1087.48   36.08
  -1  -3   4 1094.69   38.48
   1   3   4 1059.93   34.76
   3  -1  -4 1130.36   33.65
  -3   1  -4 1119.98   38.27
   1   3  -4 1121.91   36.17
  -3   1  -4 1121.08   36.22
  -1  -3  -4 1170.99   35.64
   3  -1   4 1135.40   38.32
   3  -2   4   -0.37    1.00
   2   3   4    0.22    0.31
  -2  -3  -4    0.13    0.22
   3  -2   4   -0.49    1.09
  -3   2  -4    1.41    1.54
  -3   2  -4   -2.29    1.48
  -2  -3  -4    1.18    1.22
  -3   2   4   -0.01    0.47
   3  -2   4    0.02    0.39
   2   3  -4   -0.05    0.22
  -2  -3   4    2.44    1.79
   2   3   4    2.83    1.55
   2   3   4    0.90    0.98
   3  -2  -4    0.26    0.65
  -2  -3   4    0.58    1.86
   3  -2  -4    0.25    0.18
   3   3   4   61.58    2.32
   3   3  -4   63.14    2.30
   3  -3   4   64.21    6.99
   3  -3  -4   65.04    4.83
  -3  -3   4   58.51    6.64
   3  -3   4   67.70    6.38
  -3   3  -4   61.06    6.04
  -3  -3  -4   64.40    6.39
  -3  -3  -4   66.19    2.36
   3  -3   4   61.91    2.34
   3   3   4   57.97    5.62
  -3   3   4   68.03    4.81
   3  -3  -4   64.43    2.08
  -3  -3   4   60.18    2.75
  -3   3  -4   61.75    2.32
  -3   3  -4   64.37    7.09
  -3   3   4   62.29    2.05
   3   3   4   62.26    6.15
   4   3  -4    0.55    0.76
  -3   4  -4    1.23    1.24
  -3   4   4    2.19    0.95
   4   3   4    0.08    1.05
   3  -4   4   -0.11    0.26
   4   3   4    0.29    0.40
  -3   4   4    0.29    0.14
  -4  -3  -4    0.44    0.31
  -4  -3   4    0.40    0.50
   3  -4  -4   -0.92    0.73
  -4  -3  -4    1.11    1.09
   3  -4   4    0.17    1.15
  -3   4  -4   -0.09    1.05
   4   3   4    0.51    0.88
  -4  -2  -4  231.84    7.04
  -4  -2  -4  226.16   12.89
  -2   4   4  231.87    6.75
   2  -4   4  234.94    7.04
   4   2   4  240.84   13.14
  -2   4   4  231.19   10.45
   4   2   4  232.66   12.35
  -2   4  -4  223.93   14.25
  -2   4  -4  228.40    7.02
   2  -4  -4  224.15   10.41
   4   2   4  231.04    7.07
   2  -4   4  231.13    7.74
   2  -4  -4  229.40    6.75
   2  -4   4  225.98   14.16
  -4  -2   4  222.65    8.09
  -2   4  -4  214.75   12.36
   4   2  -4  233.24    6.95
  -1   4  -4    0.18    0.34
   1  -4  -4    1.54    0.94
   1  -4   4    0.07    0.41
   1  -4  -4    0.07    0.21
  -1   4  -4   -1.48    1.30
  -1   4  -4   -0.70    1.31
   1  -4   4   -3.27    1.97
  -4  -1  -4   -0.31    0.37
  -1   4   4   -0.22    0.28
   4   1   4   -0.64    1.12
  -4  -1  -4    0.02    0.94
  -1   4   4   -0.59    0.79
  -4  -1  -4   -1.32    1.28
   4   1  -4    0.05    0.30
   0  -4  -4  270.24    8.25
   0   4   4  269.41    8.24
   4   0   4  277.30    8.44
   0  -4   4  281.86    9.41
   4   0   4  277.65   14.23
  -4   0  -4  261.34    8.37
  -4   0   4  311.08    9.86
   4   0  -4  272.40    8.19
   0   4  -4  268.50    8.38
  -4   0  -4  298.18   15.21
   4   0  -4  259.23   12.24
   0   4  -4  284.66   15.84
  -4   0  -4  283.41   14.39
   4   0   4  293.49   15.15
   0   4   4  281.91   12.91
   0  -4   4  285.74   15.71
   0   4  -4  274.31   14.16
   0  -4  -4  291.93   13.37
   4  -1   4    2.40    1.70
  -4   1  -4    1.87    1.42
  -4   1  -4    0.95    0.37
   1   4   4    1.13    1.00
  -4   1  -4    0.98    1.18
   4  -1  -4    1.21    0.97
  -1  -4  -4    0.87    0.37
   4  -1   4    0.68    1.33
   1   4  -4    0.95    0.95
   4  -1   4    1.40    1.52
  -4   2  -4   42.38    1.77
   4  -2   4   42.67    5.66
   4  -2   4   43.88    5.22
  -2  -4   4   43.46    2.15
  -4   2   4   47.72    2.60
   4  -2   4   45.85    1.85
  -2  -4  -4   43.87    5.16
   4  -2  -4   48.32    4.08
   2   4   4   43.46    1.77
  -2  -4   4   43.96    5.75
   4  -2  -4   42.51    1.54
  -4   2  -4   44.82    5.81
  -2  -4  -4   45.96    1.79
   2   4   4   41.50    4.96
  -4   2  -4   44.49    5.19
   2   4  -4   46.89    1.83
   3   4   4    0.32    0.78
  -4   3  -4   -0.82    0.95
   4  -3   4   -1.17    1.32
   4  -3   4   -1.28    1.21
  -3  -4  -4   -2.22    1.56
   3   4   4    0.13    0.31
  -4   3  -4    1.59    1.64
   3   4   4   -1.10    1.06
  -4   3  -4   -0.01    0.23
  -3  -4   4    1.05    1.16
   4  -3  -4    0.80    0.63
  -3  -4  -4    0.29    0.29
  -4   4   4   99.20    2.90
   4   4   4   94.98    8.23
  -4  -4  -4  100.51    3.35
  -4  -4  -4   81.32    7.73
  -4   4  -4   92.26    3.26
   4   4   4   98.40    3.35
   4  -4   4   98.46    9.24
   4   4   4  103.37    7.25
   4  -4  -4   88.25    5.37
   4  -4   4   99.36    3.33
  -4   4  -4   85.15    7.56
  -4  -4   4   94.87    8.69
  -4  -4   4   94.13    3.91
  -4   4  -4   90.36    9.11
   4  -4   4   84.95    7.51
  -5  -4   4    2.60    1.84
  -5  -4   4    0.82    0.45
  -4   5  -4    1.06    1.22
   5   4   4    1.35    1.05
   4  -5   4    0.58    1.08
   5   4   4    1.99    1.60
   5   4   4    0.75    0.30
   4  -5   4    0.48    0.43
  -4   5   4    2.07    0.81
  -4   5  -4    1.60    1.62
  -5  -4  -4   -1.81    1.43
  -3   5   4  252.97   10.67
  -5  -3  -4  258.46    7.82
   3  -5  -4  248.20   10.79
  -3   5  -4  248.88   13.87
   3  -5   4  252.02    7.76
   5   3   4  237.01   12.62
  -5  -3  -4  265.15   14.81
   3  -5   4  263.37   16.10
   5   3   4  255.48    7.84
   3  -5   4  248.21    8.36
  -5  -3   4  249.94    8.95
   3  -5  -4  268.05    7.43
   5   3   4  245.95   14.42
  -3   5   4  260.52    7.39
  -3   5  -4  255.16    7.77
  -3   5  -4  247.65   16.03
  -5  -2  -4   -0.76    1.36
  -2   5   4   -0.28    0.22
  -2   5   4    0.16    0.61
   5   2   4   -0.97    1.11
  -2   5  -4   -0.07    0.30
  -2   5  -4   -1.65    1.44
  -5  -2   4    0.35    0.67
   5   2   4    0.35    0.93
   2  -5   4   -1.55    4.30
  -2   5  -4   -2.24    1.77
   5   2  -4   -1.08    4.88
   2  -5  -4    0.51    0.77
  -5  -2  -4    2.72    1.50
  -5  -2  -4   -0.27    0.26
  -5  -1  -4  446.68   19.61
   1  -5   4  444.80   21.53
  -5  -1  -4  431.67   19.49
  -5  -1   4  439.98   14.88
   1  -5   4  452.00   14.46
   5   1   4  431.02   19.13
  -5  -1  -4  461.17   13.14
   5   1   4  440.86   19.69
   5   1   4  439.92   13.10
  -1   5   4  438.82   17.06
   1  -5  -4  447.96   12.85
   5   1  -4  454.11   12.91
  -1   5  -4  465.49   22.22
   1  -5  -4  432.51   17.28
  -1   5   4  453.03   12.84
  -1   5  -4  429.62   19.39
  -1   5  -4  450.82   13.08
   5   0  -4    0.20    0.27
   5   0   4    1.23    1.45
   0   5  -4    0.27    0.38
   0   5  -4   -0.70    0.62
  -5   0   4   -0.43    1.45
   5   0   4   -0.46    0.44
  -5   0  -4   -0.74    1.05
   0  -5   4   -2.51    1.67
   0   5   4   -0.70    0.95
  -5   0  -4    0.35    1.19
   0   5  -4   -0.58    1.14
   0  -5   4    0.11    0.33
   0  -5  -4   -0.55    1.07
   0   5  -4   -1.01    1.52
   0   5   4    0.00    0.22
   5   0   4    1.71    1.44
  -1  -5   4  569.90   24.75
   5  -1  -4  544.09   19.65
   5  -1   4  544.97   22.86
   5  -1  -4  561.81   16.37
   1   5  -4  578.40   16.71
   1   5   4  575.92   22.21
  -5   1  -4  548.86   23.01
   1   5  -4  586.48   25.40
  -1  -5   4  587.39   18.66
  -5   1  -4  590.07   16.71
  -5   1   4  649.46   19.16
   5  -1   4  555.87   24.10
  -5   1  -4  562.96   24.36
   5  -1   4  559.89   16.69
  -1  -5  -4  571.73   22.45
  -1  -5  -4  592.86   16.60
   2   5  -4   -0.04    0.17
   5  -2   4   -3.07    2.00
  -5   2   4    0.61    0.93
  -5   2  -4   -0.99    1.34
   2   5   4    0.92    0.99
  -5   2  -4    0.07    1.78
   5  -2  -4    0.24    0.47
   5  -2   4    0.30    1.11
  -2  -5   4    0.73    1.38
   5  -2   4    0.43    0.95
  -2  -5  -4    1.19    1.27
  -5   2  -4    1.61    1.39
  -2  -5  -4    0.24    0.28
   3   5  -4  248.20   12.18
  -5   3   4  324.94   10.51
  -5   3  -4  299.10   15.15
  -3  -5  -4  285.99    8.66
   3   5   4  265.28   13.31
  -3  -5  -4  278.53   15.21
   5  -3  -4  282.49   11.12
   5  -3   4  287.97   14.97
   5  -3   4  295.23   16.77
   5  -3   4  289.14    8.70
  -5   3  -4  304.31   17.31
  -3  -5   4  289.06    9.87
  -3  -5   4  260.55   15.47
   3   5   4  296.29   15.31
  -5   3  -4  266.65    8.59
   3   5   4  299.37    8.71
  -4  -5   4    1.50    1.39
  -4  -5  -4    0.91    1.56
   5  -4   4   -0.28    4.84
  -4  -5   4   -0.32    1.04
   4   5   4    1.85    2.15
  -5   4  -4    0.36    0.69
   5  -4   4    1.00    1.85
   4   5   4   -1.57    1.17
  -4  -5  -4    0.12    0.98
  -5   4  -4    1.62    2.57
   4   5   4    0.56    2.44
  -5   4   4   -0.64    3.76
  -5   4  -4    0.47    1.32
   5  -4   4    0.12    0.56
   5  -5   4   22.77    1.25
  -5  -5   4   27.51    4.74
  -5  -5  -4   21.41    4.29
  -5   5  -4   25.71    4.21
   5   5   4   21.38    1.25
   5   5   4   24.43    3.27
  -5   5  -4   27.37    5.23
   5  -5   4   20.66    1.00
   5   5  -4   20.29    1.57
   5   5   4   22.45    1.37
   5  -5   4   18.82    4.38
   5   5   4   22.05    4.26
  -5  -5   4   25.44    1.65
   5  -5  -4   24.37    2.31
  -5  -5  -4   21.00    1.21
  -5   6  -4    0.92    1.32
  -6  -5  -4   -1.83    1.83
   6   5   4    0.39    0.36
   5  -6   4    2.64    2.25
   6   5  -4    0.44    0.48
  -6  -5   4    0.71    1.15
  -6  -5  -4    0.33    0.35
   6   5   4   -0.75    0.82
   6   5   4    0.99    0.79
  -5   6  -4   -0.93    1.72
  -6  -5   4    2.09    1.71
   6   4   4   80.63    6.30
   4  -6   4   79.75    2.67
   6   4   4   77.35    3.14
  -4   6   4   77.71    4.76
  -4   6  -4   73.21    8.74
  -6  -4  -4   68.65    7.68
   6   4   4   70.56    2.83
   4  -6   4   67.37    8.22
  -4   6   4   69.21    2.28
  -4   6  -4   69.15    7.02
  -6  -4   4   74.10    3.39
  -6  -4  -4   70.88    2.79
   6   4   4   72.05    7.82
   6   3   4    1.60    1.54
   3  -6   4    2.96    1.98
  -3   6  -4    2.64    2.01
   6   3   4    0.12    0.49
  -6  -3  -4    4.53    2.21
  -6  -3  -4    0.93    1.02
   6   3   4   -1.57    1.16
  -3   6  -4    0.41    1.08
  -3   6   4    0.54    0.62
  -6  -3  -4    0.82    0.36
  -2   6   4  415.46   15.81
  -2   6  -4  396.48   18.82
   2  -6  -4  411.72   16.34
  -6  -2  -4  407.27   18.19
   2  -6   4  406.14   13.20
   2  -6  -4  425.21   11.80
  -2   6  -4  409.14   12.07
  -6  -2  -4  414.71   19.81
  -2   6   4  408.99   11.75
   6   2   4  389.88   17.83
   6   2   4  426.82   19.89
  -6  -2  -4  422.74   12.16
  -2   6  -4  400.99   21.52
  -6  -2   4  392.11   13.77
   2  -6   4  382.07   20.69
   6   2   4  400.62   12.14
   6   2   4  411.83   13.39
  -1   6   4    0.90    0.79
   1  -6  -4    0.63    0.76
   1  -6   4    3.82    2.10
  -6  -1  -4   -0.06    0.24
   6   1   4    0.78    1.30
   1  -6   4    0.16    0.25
   6   1   4   -0.14    0.97
  -6  -1  -4   -4.05    2.10
  -1   6  -4   -1.00    1.40
  -1   6   4    0.51    0.26
   6   1   4    0.72    0.54
  -1   6  -4    1.29    1.80
  -6  -1   4    0.65    0.48
   6   1  -4   -0.23   26.79
  -6  -1  -4    0.37    1.09
   0  -6  -4  493.15   20.02
   0   6  -4  470.96   23.21
  -6   0  -4  492.61   21.54
   0  -6  -4  475.27   14.17
   0   6   4  486.57   19.44
   6   0   4  478.75   21.41
   6   0   4  483.31   14.39
   0  -6   4  497.64   23.31
   0  -6   4  516.43   15.98
   6   0  -4  488.11   14.08
  -6   0  -4  495.32   14.39
   0   6   4  501.49   14.18
   6   0   4  510.83   21.84
   6   0   4  479.68   16.33
  -6   0  -4  481.06   21.71
   0   6  -4  483.83   14.37
  -6   0   4  488.20   16.35
  -1  -6   4    0.16    0.37
  -1  -6  -4    0.02    1.02
   1   6   4   -2.34    1.28
  -1  -6  -4   -0.03    0.26
   1   6  -4   -0.29    1.28
   1   6  -4    0.23    0.37
   6  -1   4    0.80    1.42
  -6   1  -4   -0.38    1.52
   6  -1   4   -0.03    0.36
  -1  -6   4   -1.87    1.52
  -6   1  -4   -2.65    1.79
   1   6  -4   -0.72    0.34
  -6   1   4   -0.10    2.70
   6  -1  -4    1.43    0.92
   1   6   4   -0.74    0.40
   6  -1  -4   -0.02    0.24
   6  -1   4   -2.02    1.60
  -6   1  -4   -0.88    1.29
   6  -2  -4  137.93    7.28
  -2  -6   4  133.72    5.12
   6  -2   4  138.47   10.10
   6  -2   4  131.19    4.49
  -6   2  -4  139.07   10.17
   2   6   4  135.66    9.67
  -6   2   4  144.84    5.47
  -2  -6   4  137.24   10.76
  -6   2  -4  127.46   10.68
  -6   2  -4  135.56    4.49
   2   6   4  137.89    4.48
  -2  -6  -4  136.31   10.04
  -2  -6  -4  132.91    4.44
   6  -2   4  136.21   10.90
   6  -2  -4  137.56    4.11
   6  -3   4    1.31    3.41
   6  -3  -4    0.19    0.22
  -6   3  -4    1.61    1.16
  -6   3   4    0.81    0.90
  -6   3  -4    0.98    6.30
   3   6   4    1.11    1.21
  -3  -6   4    0.13    3.06
   3   6   4    0.53    0.54
  -3  -6  -4    1.74    1.48
   6  -3   4    3.08    2.02
  -3  -6  -4    0.16    0.45
  -6   3  -4    2.55    1.88
   6  -3   4   -1.36    1.89
   4   6   4 1594.34   53.33
   4   6   4 1663.35   49.18
  -4  -6  -4 1749.63   54.94
  -6   4  -4 1665.22   52.27
   6  -4  -4 1712.84   44.38
  -6   4  -4 1697.62   57.73
  -4  -6   4 1653.41   54.29
   6  -4   4 1675.77   52.46
   6  -4   4 1733.99   57.12
   5   6   4    0.88    1.16
   5   6   4    0.33    0.71
  -5  -6   4    3.31    4.42
   5   6   4   -0.01    1.19
  -6   5  -4    0.96    1.79
   6  -5   4   -0.39    0.94
  -6   5   4    0.93   64.98
  -6   5  -4    1.33    7.63
  -5  -6  -4    0.51    1.58
  -6  -6   4  270.60   16.29
  -6   6  -4  251.37   18.15
   6   6   4  283.89   17.20
  -6  -6   4  275.79    9.69
   6  -6   4  282.34    8.38
   6   6   4  253.07    8.47
  -6   6  -4  260.08   14.88
   6  -6   4  284.74   18.48
   6   6   4  263.71   11.58
  -6  -6  -4  273.02   17.15
   7   6   4    1.43    1.82
  -7  -6   4    1.03    1.54
  -7  -6   4    2.29    1.07
  -7  -6  -4   -5.08    2.83
   6  -7   4    6.15    3.21
   7   6   4    2.53    0.88
  -6   7  -4    2.60    2.09
  -7  -5   4    7.74    1.21
   7   5   4    8.53    0.89
  -5   7  -4   11.31    3.74
   5  -7   4    8.00    3.15
   7   5   4    8.03    0.82
  -5   7  -4   10.95    2.90
   7   5   4    9.79    3.24
   7   5   4    9.93    2.12
  -7  -5   4    8.40    3.00
  -7  -5  -4   12.61    3.74
  -4   7   4   -0.16    0.48
   4  -7   4   -0.10    0.15
  -4   7  -4    0.49    1.44
  -4   7   4    0.02    0.09
   7   4   4   -0.99    0.98
   7   4  -4    0.85    0.49
   7   4   4   -0.05    0.32
   4  -7   4    3.21    2.08
   7   4   4   -0.61    1.11
   7   4   4   -0.29    0.47
  -4   7  -4   -1.62    1.34
  -7  -4  -4   -2.36    1.87
   7   3   4    7.58    2.16
  -3   7  -4    8.22    3.03
   7   3   4    9.38    0.83
  -7  -3  -4   11.29    3.17
  -3   7   4   11.28    0.57
  -3   7  -4    8.60    2.64
   3  -7   4   10.00    0.66
  -7  -3   4    9.84    1.10
   3  -7   4   10.98    3.36
   7   3  -4    8.83    1.12
  -7  -3  -4   11.76    2.63
   7   3   4   11.08    0.90
   7   3   4   10.82    3.08
  -3   7   4   10.58    1.96
   7   2   4    1.60    1.32
   7   2   4    0.15    0.31
  -2   7   4   -0.05    0.16
  -2   7  -4    1.02    1.31
   7   2   4   -2.17    1.43
   2  -7  -4    0.07    0.17
  -2   7  -4   -1.95    1.81
  -7  -2  -4   -1.86    1.30
  -2   7   4   -0.51    0.72
   2  -7   4   -1.53    1.53
   2  -7   4    0.22    0.22
   7   1  -4    0.00    0.56
  -1   7   4    0.22    0.20
  -1   7  -4   -1.04    1.31
   1  -7   4    4.40    2.18
   7   1   4    2.98    1.79
   1  -7  -4    0.53    0.22
   1  -7   4   -0.09    0.25
   7   1   4    1.33    1.33
   1  -7  -4   -0.80    0.97
  -1   7  -4   -0.37    0.34
   7   1   4    0.25    0.29
  -7  -1   4    0.29    0.39
  -7  -1  -4   -2.93    1.88
   7   1   4   -0.34    0.48
  -1   7  -4    3.05    1.75
  -7  -1  -4   -1.51    1.32
  -1   7   4    1.12    0.98
   7   0  -4    1.38    0.77
  -7   0   4    0.46    0.66
   7   0   4   -0.54    1.33
  -7   0  -4   -1.24    1.28
   0  -7  -4   -0.74    1.10
   0  -7  -4    0.56    0.27
   0   7   4    0.14    0.21
   0  -7   4    0.09    1.23
   0  -7   4    0.95    0.45
   7   0   4    5.67    2.33
  -7   0  -4   -0.46    1.15
   0   7  -4    0.92    1.62
   7   0   4    0.55    0.33
   0   7   4   -0.73    1.05
   0   7  -4    0.66    0.40
   1   7   4  199.01    6.21
  -1  -7   4  201.33    7.05
   7  -1   4  218.29    6.81
   7  -1   4  196.68   13.28
  -7   1  -4  184.21   12.40
   7  -1   4  202.32    6.36
   7  -1   4  188.76   12.45
  -1  -7  -4  207.97    6.24
  -7   1   4  203.37    7.41
  -7   1  -4  200.18   13.50
   1   7   4  203.01   12.03
  -1  -7  -4  187.09   12.13
   7  -1  -4  197.61    5.93
  -1  -7   4  193.28   13.59
   1   7  -4  199.17   13.93
   1   7  -4  187.41    7.17
  -7   2   4   -0.77    0.68
   2   7   4    1.31    1.34
   7  -2   4    1.21    1.34
   2   7  -4    0.21    1.27
   7  -2  -4   -0.42    0.57
   2   7   4    0.17    0.27
  -2  -7   4    0.10    0.31
   7  -2   4   -0.21    0.21
  -2  -7  -4    0.16    0.28
  -7   2  -4    0.73    1.34
  -2  -7  -4   -4.19    2.07
   7  -2   4    0.90    1.56
  -2  -7   4   -1.44    1.61
   7  -2   4    0.08    0.31
  -7   2  -4    0.02    0.77
   3   7   4  413.57   12.25
   7  -3   4  392.93   19.35
   7  -3   4  437.51   13.10
   7  -3   4  414.80   21.82
  -7   3  -4  386.30   21.60
   3   7   4  424.90   20.09
  -3  -7   4  401.42   13.72
   3   7  -4  388.92   14.00
  -3  -7  -4  387.31   19.96
  -7   3  -4  378.18   18.98
   7  -3   4  425.29   12.24
  -7   3   4  426.90   14.05
  -3  -7  -4  401.50   12.16
  -3  -7   4  419.04   20.75
  -4  -7  -4   -2.47    2.14
   4   7   4   -3.75    2.20
  -4  -7   4   -2.45    1.88
   4   7   4    0.39    3.91
   7  -4   4    0.19    0.18
  -4  -7  -4    0.11    0.48
   7  -4   4    0.94    1.92
   4   7  -4   -0.13    0.42
  -7   4  -4   -1.17    1.48
   7  -4   4   -0.64    3.71
   4   7   4   -0.42    0.52
  -7   4  -4    1.03    1.23
   4   7   4    1.57    1.07
   7  -4   4    0.49    2.02
  -4  -7   4    1.38    1.53
  -5  -7  -4  202.96   14.36
  -5  -7  -4  211.99    6.72
   5   7  -4  192.11    7.80
  -5  -7   4  214.35    7.74
   5   7   4  204.77    6.76
   7  -5   4  208.88    6.61
  -7   5   4  229.77    8.19
  -7   5  -4  211.01   16.24
   7  -5   4  208.91   15.67
  -5  -7   4  196.68   13.62
   5   7   4  191.95   13.84
   5   7   4  208.63   10.02
  -7   5  -4  209.32   13.14
   7  -5   4  208.85   13.22
  -6  -7  -4   -0.52    1.32
   7  -6   4    4.16    2.69
   6   7   4    0.73    0.68
  -7   6   4   -1.18   18.60
   6   7   4    0.00    0.94
   7  -6   4    0.10    0.38
   6   7   4    0.09    0.40
  -6  -7   4    0.59    0.54
  -7   6  -4    0.96    1.47
  -6  -7   4   -3.58    2.08
  -7   7  -4   80.04    8.11
  -7  -7   4   88.29    4.00
  -7   7  -4   77.24   10.24
   7  -7   4   85.94   10.42
  -7  -7   4   82.00    8.65
   7   7   4   86.50    3.46
   7   7   4   78.74    9.20
   7  -7   4   86.22    3.18
  -7   8  -4    0.79    1.52
   8   7   4   -0.59    0.57
   8   7   4    1.45    2.00
  -8  -7   4    2.22    1.84
  -8  -7   4    0.34    0.85
   8   6   4    2.72    2.28
  -8  -6   4   -0.49    1.11
   8   6   4    0.04    0.85
   6  -8   4    0.64    1.92
   8   6   4    1.52    0.82
  -8  -6  -4    0.98    2.05
  -6   8  -4   -1.95    2.25
  -8  -6   4    2.24    1.73
  -6   8  -4   -1.44    1.52
   5  -8   4   -2.38    2.33
   8   5   4    0.17    1.76
  -8  -5  -4   -3.45    2.69
   8   5   4   -0.06    0.68
  -5   8  -4   -0.94    1.67
  -5   8  -4    0.93    1.60
   8   4   4  478.18   18.97
  -4   8  -4  452.05   25.45
  -8  -4  -4  463.74   23.57
   4  -8   4  492.48   25.49
  -4   8  -4  446.51   21.34
   8   4   4  483.58   23.86
  -4   8   4  472.08   16.04
   8   4   4  434.36   15.12
  -8  -4  -4  396.94   18.29
  -8  -4   4  464.61   15.66
   8   4   4  452.27   13.80
  -3   8   4   -0.53    0.73
  -8  -3  -4    0.76    1.74
   3  -8   4    3.69    2.58
  -3   8  -4    1.37    1.48
   8   3   4   -0.64    0.76
  -8  -3   4    0.00    1.14
   8   3   4   -0.50    1.57
   3  -8   4    0.26    0.24
  -3   8  -4    1.41    2.05
   8   3   4   -1.49    1.23
  -3   8   4    0.06    0.30
  -8  -3  -4    0.12    0.87
   8   2   4   41.87    5.32
  -2   8   4   35.24    1.45
   8   2   4   34.41    5.57
  -8  -2  -4   45.66    5.56
   2  -8   4   37.39    6.20
   8   2   4   38.22    1.89
  -2   8   4   37.07    4.20
  -2   8  -4   37.47    6.52
  -8  -2  -4   42.21    6.19
  -8  -2   4   36.63    2.22
   8   2   4   38.78    1.86
  -2   8  -4   35.16    5.38
   2  -8   4   36.56    1.68
   8   1   4    0.71    1.20
  -8  -1  -4    2.32    1.64
   8   1   4    0.47    0.32
  -1   8  -4    1.20    1.67
   1  -8   4   -0.69    1.21
  -1   8  -4   -0.20    0.33
   1  -8   4    0.11    0.25
   8   1   4   -0.26    1.09
   8   1  -4   -0.28    0.72
  -8  -1  -4   -0.02    0.89
  -8  -1   4    0.00    0.58
   8   1   4   -0.58    0.52
  -1   8   4    0.25    0.20
  -1   8   4   -1.70    1.17
   0   8   4    1.91    1.32
  -8   0  -4    5.18    2.23
   0  -8   4    1.15    1.42
   0   8  -4    2.94    2.13
   8   0   4    2.42    0.46
   8   0   4    2.90    0.41
  -8   0   4    2.61    0.72
   0  -8   4    3.09    0.50
   0   8   4    3.26    0.43
   8   0   4    6.10    2.31
   0   8  -4    2.90    0.53
  -8   0  -4    2.55    1.62
   8  -1   4    0.25    0.36
  -8   1  -4    0.09    1.21
  -1  -8   4   -2.46    1.89
   8  -1   4   -1.92    1.50
   8  -1   4    1.00    1.58
  -1  -8  -4   -0.60    0.29
   8  -1   4    0.14    0.24
  -8   1   4   -0.40    0.43
   1   8  -4   -0.21    0.32
   1   8   4   -0.26    0.28
   1   8   4    1.51    1.28
  -1  -8   4   -0.21    0.27
  -8   1  -4   -0.55    1.10
   1   8  -4   -0.19    1.26
  -2  -8   4    5.37    0.67
   8  -2   4    2.22    1.73
  -8   2   4    4.86    0.75
   2   8  -4    8.40    3.01
  -2  -8  -4    6.61    0.64
   2   8   4    5.22    2.06
   8  -2   4    5.50    2.29
   2   8   4    6.42    0.63
  -8   2  -4    5.54    2.50
   2   8  -4    5.69    0.77
   8  -2   4    5.49    0.53
   8  -2  -4    9.03    1.75
   8  -2   4    6.39    0.67
  -2  -8   4    6.74    2.66
  -8   2  -4   13.81    3.37
  -8   3  -4   -1.24    1.51
   8  -3   4    0.39    0.29
  -8   3   4   -0.34    0.60
   3   8   4    0.14    1.15
   8  -3   4   -2.45    1.76
   3   8  -4    0.68    0.42
  -3  -8   4   -1.32    1.61
  -8   3  -4   -2.51    1.83
   8  -3   4    1.57    1.90
  -3  -8   4    0.32    0.35
   3   8   4   -0.02    0.32
   8  -3  -4    0.23    0.16
  -3  -8  -4    0.42    0.23
   8  -3   4    0.37    0.20
   8  -3  -4    0.37    0.50
  -4  -8   4  188.74   13.38
   8  -4   4  197.25   12.91
  -4  -8   4  194.81    7.04
   8  -4   4  180.27    6.58
  -8   4   4  193.02    7.21
   4   8   4  187.39    6.17
  -8   4  -4  193.41   15.35
   4   8   4  191.98   13.71
  -4  -8  -4  189.69    6.15
  -8   4  -4  191.99   12.72
   4   8  -4  172.79    7.12
   4   8   4  189.78   10.18
   8  -4   4  188.68   14.74
   8  -4   4  185.05    6.07
  -8   5  -4   -0.72    1.58
  -8   5   4    0.61    0.93
  -8   5  -4   -0.62    1.39
   5   8   4   -0.16    0.37
  -5  -8   4    1.95    1.77
   8  -5   4   -0.44    1.29
   5   8   4   -1.72    1.56
   8  -5   4    0.69    1.89
  -5  -8   4    0.05    0.78
   5   8   4    0.34    0.53
   8  -5   4   -0.37    0.37
   6   8   4  166.91    5.70
   8  -6   4  174.63   15.06
   8  -6   4  151.75   11.54
  -8   6   4  176.64    6.85
  -8   6  -4  163.02   11.80
  -6  -8   4  171.99   12.70
  -8   6  -4  151.53   14.46
  -6  -8   4  163.85    6.45
   8  -6   4  160.55    5.45
   6   8   4  170.73   13.82
  -8   7  -4   -1.97    1.75
   8  -7   4    6.09    3.35
  -7  -8   4    1.99    1.81
  -8   7  -4   -3.00    2.56
  -7  -8   4    0.56    0.81
  -8   7   4    0.17    0.63
  -8   8  -4  173.70   12.50
   8   8   4  171.99   14.87
  -8  -8   4  178.72   13.14
   8  -8   4  188.38   16.64
   8   8   4  174.68    6.09
  -8   8  -4  158.46   15.78
  -8   8   4  166.49   15.14
  -8  -8   4  171.56    6.86
   9   8   4   -1.46    1.97
  -9  -8   4   -2.45    1.85
  -8   9   4   -2.23    2.12
   8  -9   4    0.48    1.66
  -8   9  -4   -1.63    1.61
  -9  -8   4   -0.53    0.75
  -7   9  -4  122.59   10.46
  -9  -7   4  123.80    5.33
  -9  -7   4  126.01   11.26
   9   7   4  122.31   12.35
  -7   9   4  116.26   12.39
  -7   9  -4  112.23   13.30
   7  -9   4  128.48   13.52
   9   7   4  126.20    4.71
   6  -9   4   -2.15    2.14
  -6   9  -4    0.49    1.43
   9   6   4    0.23    0.44
  -6   9   4   -0.86    1.93
  -6   9  -4    3.67    2.74
  -9  -6   4   -1.34    1.09
   9   6   4    1.37    1.99
  -5   9   4   12.42    1.70
  -5   9  -4   10.93    3.23
  -9  -5   4   14.08    1.47
  -9  -5  -4   13.47    4.24
  -5   9  -4   15.49    4.76
   5  -9   4   13.22    4.36
   9   5   4   14.55    1.28
   9   5   4   12.19    2.29
   9   5   4   10.12    3.63
  -9  -4  -4    2.07    1.43
  -9  -4  -4    2.50    2.60
  -4   9   4   -1.75    0.97
   4  -9   4   -2.67    2.60
   9   4   4   -1.24    1.81
  -4   9  -4    0.22    1.48
  -4   9   4    0.07    0.24
   9   4   4    1.71    1.30
  -4   9  -4    0.56    1.64
   9   3   4 1040.06   29.84
  -3   9  -4 1032.58   43.17
  -9  -3   4 1011.15   33.44
   9   3   4 1036.92   35.15
   9   3   4 1050.51   40.22
   3  -9   4 1066.87   42.24
  -9  -3  -4 1009.36   39.68
   9   3   4 1020.23   33.54
  -9  -3  -4 1046.10   35.96
  -3   9  -4 1000.02   37.83
   2  -9   4    0.35    0.32
  -2   9   4    1.30    1.08
  -2   9  -4   -2.41    2.03
  -9  -2  -4    0.53    0.98
   9   2   4    0.52    3.23
   9   2   4    0.36    0.43
   2  -9   4   -1.76    2.20
  -2   9  -4    0.69    0.68
  -9  -2  -4   -0.57    1.74
  -2   9  -4    0.87    1.83
   9   2   4    0.13    1.15
   9   2   4    1.70    2.51
  -1   9   4   34.46    4.55
  -9  -1   4   32.43    2.13
  -1   9   4   35.33    1.50
   1  -9   4   33.25    5.91
   9   1   4   32.81    1.75
  -1   9  -4   30.22    5.86
   1  -9   4   34.61    1.68
   9   1   4   33.38    5.09
   9   1   4   34.58    1.80
  -9  -1  -4   31.16    5.41
  -9  -1  -4   35.03    5.34
  -1   9  -4   33.08    1.85
   9   1   4   36.51    5.79
  -9   0   4    1.15    0.62
   9   0   4   -1.81    1.49
   0   9   4    2.43    1.47
  -9   0  -4   -0.19    1.37
   0  -9   4    0.04    0.31
   0  -9   4    1.01    1.57
   9   0   4   -0.24    0.41
   0   9  -4   -0.99    1.64
   9   0   4   -0.09    0.90
  -9   0  -4    0.02    0.99
   1   9   4    0.04    0.92
  -9   1   4    2.07    0.57
   1   9  -4    1.54    0.47
   9  -1   4    3.01    1.87
  -9   1  -4    2.86    1.89
   9  -1   4    1.50    0.37
  -9   1  -4    0.56    1.37
   9  -1   4    0.95    0.32
  -1  -9   4    1.16    0.44
   9  -1   4    1.77    1.58
  -1  -9   4    0.07    1.41
   1   9   4    1.07    0.33
   1   9  -4    1.26    1.63
  -9   2   4    0.85    0.60
   2   9   4   -0.47    1.09
   2   9  -4   -2.53    2.03
   9  -2   4    1.14    0.49
  -2  -9   4    0.30    0.41
   2   9   4    0.42    0.34
  -9   2  -4   -3.54    2.04
   9  -2   4    3.87    1.89
   9  -2   4    0.70    1.59
  -9   2  -4    0.81    1.25
  -2  -9   4    0.81    1.42
  -3  -9   4   28.64    1.77
  -9   3  -4   21.36    5.03
   9  -3   4   29.83    5.79
   3   9   4   33.91    5.58
   9  -3   4   30.03    1.39
   3   9   4   28.73    1.54
   9  -3   4   29.26    1.52
   9  -3  -4   29.03    1.01
   9  -3   4   25.20    4.64
  -9   3  -4   26.36    4.65
  -3  -9   4   29.31    5.21
   9  -3  -4   28.11    2.73
   3   9  -4   26.09    1.83
   9  -3  -4   29.72    1.03
  -9   3   4   25.87    1.85
   4   9   4    0.04    0.29
  -9   4   4   -0.14    0.40
   9  -4   4   -0.12    0.38
  -4  -9   4    0.76    1.54
  -9   4  -4   -0.38    1.44
   9  -4   4    0.19    0.16
  -9   4  -4   -0.81    1.15
   9  -4   4    0.22    1.16
   4   9   4   -1.05    1.64
   9  -4   4    0.68    1.84
  -5  -9   4   93.66    4.15
   9  -5   4   98.67   11.27
  -9   5  -4  102.19    9.34
  -9   5  -4   85.14   10.58
   5   9   4   91.44    3.63
   9  -5   4   92.07    8.86
   9  -5   4   95.04    3.49
  -9   5   4   97.48    4.30
  -5  -9   4  100.71    9.72
   5   9   4   88.07    5.68
   5   9   4  104.04   10.64
   5   9   4   88.78    5.30
  -6  -9   4    0.15    0.55
   6   9   4    0.93    0.80
   9  -6   4    0.13    0.51
  -9   6  -4    4.61    2.79
   9  -6   4    3.29    2.92
  -9   6  -4    6.24    2.62
   9  -6   4   -0.62    1.38
   6   9   4    0.29    1.78
  -6  -9   4   -1.17    1.62
   9  -7   4  116.35    4.32
   7   9   4  119.73    4.65
  -7  -9   4  131.33   11.04
  -9   7  -4  119.56   13.47
  -7  -9   4  125.58    5.33
   9  -7   4  144.54   14.44
  -9   7   4  137.86    5.56
   7   9   4  108.32   11.74
  -9   7  -4  119.86   10.38
  -8  -9   4   -2.38    1.93
   9  -8   4    4.20    3.17
   8   9   4    3.50    2.57
   9  -8   4   -0.09    0.49
  -9   8  -4    2.10    1.81
   9   9   4  224.49    7.58
  -9  -9   4  214.35    8.49
 -10  -9   4    0.32    0.56
  10   9   4    0.26    0.64
  -9  10   4   -1.11    0.90
  10   8   4  105.43    4.33
 -10  -8   4  104.57    4.88
  10   7   4   -0.33    1.39
  10   7   4   -1.43    1.28
   7 -10   4    2.69    2.76
 -10  -7   4    0.61    1.38
 -10  -7   4    1.14    0.88
  -7  10  -4   -1.36    1.39
  -6  10  -4  491.53   24.18
 -10  -6   4  511.92   18.01
  -6  10  -4  530.64   31.27
   6 -10   4  531.97   29.48
  -6  10   4  538.82   28.54
  10   6   4  538.31   28.47
  10   6   4  542.07   16.09
  -5  10   4    2.52    2.32
 -10  -5   4   -1.54    1.45
  -5  10  -4    2.08    2.19
   5 -10   4   -5.00    3.20
  -5  10  -4   -5.60    2.62
 -10  -5  -4   -0.65    2.11
  10   5   4   -1.39    1.83
  10   5   4   -0.48    0.72
  -5  10   4    0.76    0.60
   4 -10   4  175.15   15.19
  -4  10   4  188.24    9.42
 -10  -4  -4  183.54   11.29
  -4  10  -4  185.06   16.45
 -10  -4   4  180.94    7.27
  -4  10   4  186.97    5.56
 -10  -4  -4  173.48   14.62
  10   4   4  174.82   14.57
  10   4   4  191.32    6.37
  10   4   4  169.45   10.16
  -4  10   4  214.98   15.57
  -4  10  -4  199.94   13.88
  -3  10  -4    1.06    1.73
   3 -10   4   -1.42    2.17
  -3  10  -4    1.53    2.26
 -10  -3  -4    2.82    2.11
 -10  -3  -4    0.03    0.97
  -3  10   4    1.46    0.32
  -3  10   4   -0.01    1.07
  10   3   4    0.47    0.76
  -3  10  -4    1.02    0.42
 -10  -3   4    3.63    2.04
  10   3   4   -0.19    1.19
   3 -10   4    0.98    0.34
  10   3   4    0.46    1.08
  -3  10   4    1.12    1.04
  -2  10   4  162.31   10.17
  -2  10   4  168.41   12.70
  10   2   4  158.44    6.00
 -10  -2  -4  176.94   12.28
  10   2   4  164.77   11.28
  10   2   4  168.15    5.59
   2 -10   4  160.41    5.66
 -10  -2   4  160.32    6.46
  10   2   4  184.99   14.04
  -2  10  -4  138.92   10.86
   2 -10   4  156.32   13.73
  -2  10  -4  169.00   13.02
  -2  10  -4  142.94   13.93
  -2  10   4  157.65    5.07
 -10  -2  -4  148.96   12.73
 -10  -1  -4   -1.57    1.55
  10   1   4   -0.10    0.56
 -10  -1   4    0.35    0.69
   1 -10   4    0.79    1.82
  10   1   4   -0.10    0.35
  10   1   4    2.30    1.97
 -10  -1  -4    3.22    2.30
  10   1   4   -0.64    1.07
  -1  10   4   -0.95    1.43
  -1  10   4    1.49    1.25
  -1  10  -4    0.32    0.35
  -1  10   4    0.16    0.29
   0  10   4    1.70    1.42
  10   0   4    0.34    0.32
 -10   0  -4   -1.28    1.54
  10   0   4   -3.31    2.12
   0  10   4    0.18    0.31
   0 -10   4   -0.12    0.26
 -10   0   4    1.10    0.66
   0  10   4    1.52    1.39
  10   0   4    0.35    1.35
 -10   0  -4   -0.72    1.61
   0 -10   4    1.29    1.84
   0  10  -4    1.19    1.58
  10   0  -4    0.62    0.28
   0  10  -4   -0.30    0.31
  10   0   4    0.20    0.46
   1  10  -4   -2.32    2.27
   1  10   4    3.14    1.92
  10  -1   4    0.60    0.54
  10  -1   4    1.25    1.40
  10  -1   4   -1.37    1.91
 -10   1  -4    4.66    2.43
  -1 -10   4   -3.46    2.31
   1  10   4    0.12    0.27
 -10   1  -4    6.75    2.83
   1  10   4    1.60    1.34
  10  -2  -4  189.84    5.91
   2  10   4  202.35   14.12
   2  10   4  200.69    6.47
  10  -2   4  222.68   16.02
   2  10   4  183.75   11.03
 -10   2   4  195.60    7.54
   2  10  -4  186.39    7.41
  10  -2   4  208.97    6.55
  10  -2   4  201.53   13.98
 -10   2  -4  181.35   13.39
   2  10  -4  187.55   14.86
  -2 -10   4  197.96    7.21
  10  -2   4  209.07    6.94
 -10   2  -4  207.34   15.83
  -2 -10   4  200.49   14.59
 -10   3   4   -0.29    0.54
   3  10  -4    1.92    1.78
 -10   3  -4   -3.13    1.99
  10  -3   4   -0.17    0.42
  10  -3   4   -1.64    1.94
  -3 -10   4    0.55    0.47
  10  -3  -4   -0.08    0.38
   3  10   4    0.02    0.61
 -10   3  -4   -2.89    2.22
  -3 -10   4    0.68    1.52
  10  -3   4    0.10    1.24
   3  10   4   -3.00    2.09
  10  -3  -4    0.86    0.66
   4  10   4    6.00    0.79
   4  10   4    1.67    1.87
  -4 -10   4    5.90    0.82
  10  -4   4    5.98    2.48
 -10   4   4    3.92    0.90
 -10   4  -4    4.78    2.61
   4  10   4    4.47    1.35
  -4 -10   4    5.72    2.60
  10  -4   4    2.64    2.41
  10  -4   4    6.07    0.77
  10  -4   4    6.02    0.50
  10  -5   4    1.40    2.44
 -10   5  -4    1.15    1.61
  10  -5   4    2.58    1.88
 -10   5  -4    3.00    2.51
   5  10   4    6.89    3.24
   5  10   4    2.93    0.78
  -5 -10   4    1.91    1.59
 -10   6   4  464.79   15.90
  10  -6   4  449.67   13.80
 -10   6  -4  504.18   23.26
  10  -6   4  486.25   28.00
   6  10   4  469.10   14.18
  10  -6   4  451.11   22.33
  -6 -10   4  444.71   15.72
  -6 -10   4  468.77   23.24
   6  10   4  467.87   26.08
 -10   6  -4  397.73   26.20
   7  10   4    1.22    1.91
  -7 -10   4   -0.32    0.88
  -7 -10   4   -1.62    1.79
   7  10   4    0.51    0.42
  10  -7   4   -1.00    0.55
 -10   7  -4   -1.31    1.36
  10  -7   4   -0.72    2.39
   8  10   4  247.66    8.21
  10  -8   4  243.51    7.74
 -10   8   4  238.59    9.14
  -8 -10   4  237.53    9.14
   9  10   4   -0.85    0.67
  -9 -10   4   -0.98    0.63
 -10  10   4  107.08    5.43
 -10 -10   4  121.36    5.39
  10  10   4  121.58    4.79
  11  10   4   -1.03    0.60
 -11 -10   4    0.17    0.50
 -10  11   4    0.72    0.75
  11   9   4   33.09    2.14
 -11  -9   4   32.66    2.43
 -11  -8   4   -0.24    0.57
  11   8   4    0.07    0.42
 -11  -7   4   61.70    3.43
  11   7   4   61.75    2.98
  11   6   4    1.84    2.22
  -6  11  -4    1.68    1.76
  11   6   4    0.13    0.67
   6 -11   4   -1.25    2.02
 -11  -6   4    0.08    0.61
  -6  11   4   -3.76    2.48
  11   5   4  192.74   16.00
 -11  -5  -4  158.15   10.34
  -5  11   4  194.16   15.85
 -11  -5   4  189.89    7.55
  -5  11  -4  211.49   14.67
  -5  11   4  181.29    8.58
  -5  11   4  180.31    5.52
  11   5   4  195.18    6.60
   5 -11   4  198.23   16.88
   4 -11   4    7.51    3.58
  -4  11   4    0.42    0.73
 -11  -4  -4   -2.24    1.46
  11   4   4   -1.12    0.69
  -4  11   4    0.15    0.16
  -4  11   4    0.33    1.57
  -4  11  -4   -4.43    3.07
  11   4   4   -1.19    1.87
  11   4   4    2.82    1.36
  -4  11  -4    2.07    1.87
 -11  -4   4   -0.96    0.83
 -11  -4  -4   -0.94    2.05
 -11  -3   4   98.79    4.58
  -3  11  -4  100.15   12.12
 -11  -3  -4   89.73    8.40
   3 -11   4  112.64   11.95
  11   3   4  101.43   10.97
  11   3   4   96.34    7.99
  -3  11   4   96.25    3.29
 -11  -3  -4   99.00   10.87
  -3  11   4  102.11   10.41
  -3  11  -4  107.08   10.39
  11   3   4  104.45    3.94
  -3  11   4   88.02    7.13
  11   2   4   -0.09    0.55
  -2  11  -4   -0.46    0.34
  11   2  -4    0.31    0.45
   2 -11   4   -1.32    1.72
  -2  11   4   -0.35    0.94
  -2  11   4   -1.29    1.43
  11   2   4    2.25    2.00
 -11  -2   4   -1.31    1.52
  11   2   4    1.58    1.40
 -11  -2  -4   -2.19    1.63
  -2  11   4   -0.25    0.23
  -2  11  -4   -1.24    1.80
   2 -11   4    0.01    0.30
  11   2   4    0.37    0.43
 -11  -2  -4    2.57    2.37
 -11  -1   4  276.85   10.03
  -1  11  -4  267.71   19.70
 -11  -1  -4  278.87   17.11
  -1  11   4  262.63    8.29
  -1  11   4  282.13   15.38
  11   1   4  247.29   15.53
  -1  11   4  262.43   16.13
  11   1  -4  265.50    8.31
  -1  11  -4  279.89    9.58
   1 -11   4  297.01   19.40
 -11  -1  -4  288.65   18.34
   1 -11   4  256.64    9.18
  11   1   4  271.38    9.53
  11   1   4  265.67    8.69
  11   1   4  275.21   17.86
 -11   0  -4   -2.08    2.36
   0 -11   4   -2.93    2.63
  11   0   4    3.91    2.46
 -11   0   4   -0.03    1.38
  11   0   4    1.29    1.73
   0  11  -4   -0.39    0.46
   0  11   4    1.95    1.65
   0  11   4   -3.61    2.00
 -11   0  -4    4.68    2.48
   0  11   4    0.37    0.44
  11   0   4   -0.26    0.39
   0  11  -4   -0.90    1.88
   1  11   4  619.73   27.28
  11  -1   4  580.01   17.66
   1  11  -4  587.82   19.84
   1  11  -4  628.13   31.06
  -1 -11   4  600.51   19.55
  11  -1  -4  575.62   17.88
  11  -1   4  572.05   27.12
 -11   1  -4  614.65   27.95
  11  -1   4  565.85   27.77
   1  11   4  584.83   24.41
 -11   1   4  601.32   20.07
   1  11   4  592.55   17.56
  -1 -11   4  625.59   29.24
  11  -1   4  610.16   20.06
 -11   1  -4  584.53   29.10
  11  -2   4   -0.35    0.29
  11  -2   4   -0.49    1.58
   2  11   4   -1.01    1.64
   2  11   4    0.95    1.11
   2  11   4    0.45    0.36
 -11   2   4    0.84    0.92
   2  11  -4    0.14    0.39
 -11   2  -4   -3.07    2.07
   2  11  -4    1.08    1.91
  11  -2   4    0.14    1.76
  11  -2   4    0.46    1.11
  11  -2  -4   -0.06    0.23
 -11   2  -4    5.84    2.78
  11  -2  -4   -0.39    0.74
  -2 -11   4   -0.12    1.64
  -2 -11   4    0.19    0.54
   3  11   4   -0.15    1.27
 -11   3  -4   -1.22    1.72
 -11   3  -4    4.25    2.69
   3  11   4    0.64    0.89
  -3 -11   4    2.46    2.09
  11  -3   4    1.28    0.49
 -11   3   4    0.16    0.48
  11  -3   4   -0.83    1.24
   3  11   4    1.51    0.47
   3  11  -4   -2.31    2.24
  11  -3   4    5.28    2.72
  11  -3  -4    1.38    0.71
  11  -3  -4    0.46    0.59
  11  -3   4    0.63    0.28
  -4 -11   4    0.65    0.57
 -11   4  -4   -0.95    1.60
  11  -4   4   -0.59    1.61
   4  11   4    0.21    1.14
   4  11   4   -0.03    0.40
  -4 -11   4   -0.49    1.48
  11  -4   4   -0.06    0.39
 -11   4  -4   -0.97    1.94
   4  11   4   -0.07    0.54
  11  -4   4    0.40    1.38
  11  -4   4   -0.22    0.19
  -5 -11   4   83.90    9.07
  11  -5   4  101.07   12.01
  11  -5   4   88.80    9.09
   5  11   4   79.29    3.39
   5  11   4   76.43    9.73
  11  -5   4   84.49    3.25
  -5 -11   4   79.70    3.77
 -11   5   4   76.69    3.83
 -11   5  -4   85.36   11.20
 -11   5  -4   93.28    9.30
 -11   6  -4    0.95    1.26
  -6 -11   4    0.00    1.29
  11  -6   4    5.89    2.56
   6  11   4   -1.07    1.83
  11  -6   4    2.04    2.67
 -11   6   4    0.45    0.67
  -6 -11   4    0.89    0.60
  11  -6   4    1.42    0.55
   6  11   4    0.14    0.46
   7  11   4   18.36    1.43
  -7 -11   4   16.57    1.49
  11  -7   4   17.64    1.25
 -11   7   4   15.43    1.52
  -8 -11   4    0.30    1.15
 -11   8   4   -0.43    0.60
   8  11   4   -0.54    0.69
 -11   9   4   68.13    3.63
  -9 -11   4   68.33    3.75
   9  11   4   72.61    3.39
 -11  10   4   -0.56    0.68
 -10 -11   4    0.49    0.56
  10  11   4    1.37    0.67
  11  11   4    2.10    0.71
 -11 -11   4    0.77    0.71
 -11  11   4   -0.08    0.53
 -12 -11   4   -0.62    0.80
  12  11  -4   -1.02    0.61
  12  10   4  118.52    4.98
  12  10  -4  110.47    4.61
 -12 -10   4  123.31    5.61
 -12  -9   4    0.12    0.54
  -9  12   4   -1.02    0.89
  12   9  -4    0.42    0.41
 -12  -8   4   36.22    2.61
  12   8   4   37.45    2.29
 -12  -7   4   -0.23    0.73
  12   7   4    0.43    0.59
  12   7  -4   -0.05    0.35
 -12  -6   4    8.21    1.15
  12   6   4    8.59    1.05
  12   6  -4    9.10    0.93
  12   5  -4   -0.28    0.47
  12   5   4   -0.59    0.63
 -12  -5   4    0.35    0.78
  -4  12   4   92.99    3.17
  12   4  -4   93.91    3.66
 -12  -4   4  102.29    4.71
  12   4   4   97.23    3.94
  12   3   4   -0.96    0.77
  -3  12   4    0.36    1.51
 -12  -3  -4    0.71    1.97
  -3  12  -4    0.58    1.58
  -3  12   4   -0.25    0.20
 -12  -3  -4    0.46    1.05
  -3  12   4    1.10    1.08
  12   3   4   -0.15    0.93
  -3  12  -4    0.29    0.32
   3 -12   4   -1.23    2.11
 -12  -3   4   -1.07    0.61
  12   3  -4   -0.13    0.40
  12   3   4    0.14    1.42
 -12  -2   4  134.44    5.71
  -2  12  -4  134.20    5.56
 -12  -2  -4  126.84   12.55
  -2  12   4  134.28    4.38
   2 -12   4  129.53   12.97
 -12  -2  -4  133.98   11.34
  -2  12  -4  126.52   14.07
  -2  12   4  127.41    9.73
  -2  12   4  137.58   12.05
  12   2  -4  132.92    4.56
  12   2   4  120.34    9.86
   2 -12   4  127.70    4.82
  12   2   4  137.16    4.89
  12   2   4  113.66   11.76
 -12  -1  -4    6.00    3.20
  12   1   4   -1.36    1.09
  12   1   4    0.12    0.38
  -1  12   4    3.33    2.11
  12   1   4   -1.36    1.59
  -1  12  -4   -0.52    1.51
  12   1   4    1.52    1.60
   1 -12   4   -0.44    0.41
 -12  -1  -4   -2.43    1.94
 -12  -1   4   -0.14    0.98
   1 -12   4   -6.14    3.25
  -1  12   4   -0.08    0.24
  -1  12  -4    0.18    0.33
  -1  12   4    1.45    1.40
  12   1  -4    0.25    0.36
  12   0  -4  198.48   12.54
  12   0  -4  187.79    6.00
   0 -12   4  187.98   15.32
   0  12   4  176.40   12.86
   0  12   4  181.34    6.19
  12   0   4  199.02    7.11
  12   0   4  183.73   13.74
 -12   0   4  192.04    7.51
  12   0   4  183.34    6.44
  12   0   4  181.23   14.42
   0 -12   4  186.78    6.85
   0  12   4  201.41   13.97
   0  12  -4  193.52    7.24
   0  12  -4  204.63   17.21
 -12   0  -4  191.79   14.96
 -12   0  -4  195.60   15.24
   1  12   4   -1.26    1.31
   1  12  -4    0.48    1.68
  -1 -12   4    3.88    2.54
  12  -1   4    1.14    1.52
  12  -1   4    2.65    0.92
  12  -1   4    0.76    1.74
 -12   1  -4   -2.40    2.31
 -12   1   4    1.03    1.04
   1  12   4    2.57    2.11
  12  -2  -4  269.46    8.03
   2  12  -4  269.60   19.29
  12  -2   4  265.89   17.39
  12  -2   4  269.20    8.66
  -2 -12   4  247.53   17.32
  -2 -12   4  268.43    9.61
   2  12   4  291.30    8.74
 -12   2   4  273.61   10.05
   2  12   4  278.98   18.11
 -12   2  -4  273.41   19.58
  12  -2  -4  263.17   12.86
  12  -2   4  280.82    9.45
   2  12   4  254.03   14.24
  12  -2   4  286.66   18.80
 -12   2  -4  263.47   17.39
   3  12   4    1.68    1.86
   3  12   4   -1.20    1.04
  12  -3  -4    0.70    0.60
  -3 -12   4   -0.36    1.51
   3  12  -4    0.85    1.95
  12  -3   4   -0.29    1.64
 -12   3  -4    0.32    1.24
  -3 -12   4   -0.27    0.62
  12  -3   4   -2.28    1.95
 -12   3   4   -0.03    0.95
  12  -3   4    0.05    0.52
 -12   3  -4   -1.00    1.90
   3  12   4   -0.57    0.50
  12  -3  -4    0.62    0.69
   4  12   4  120.92    4.44
  12  -4   4  113.87    4.23
 -12   4   4  112.88    5.02
  -4 -12   4  111.86    4.84
 -12   5   4   -1.17    0.77
   5  12   4   -0.06    0.44
  -5 -12   4   -0.23    0.44
 -12   6   4   29.27    2.08
  12  -6   4   29.06    1.65
   6  12   4   28.82    1.82
  -6 -12   4   27.26    2.00
 -12   7   4    0.99    0.59
  12  -7   4    0.26    0.40
  -7 -12   4    0.38    0.60
 -12   8   4    3.08    0.71
  12  -8   4    2.78    0.53
  -8 -12   4    3.91    0.81
  -9 -12   4    0.53    0.71
   9  12   4    0.72    0.55
 -10 -12   4   18.71    1.83
  10  12   4   18.45    1.59
 -12  10   4   15.91    1.57
 -12  11   4   -0.61    0.51
 -11 -12   4   -1.17    0.82
  11  12   4    0.06    0.38
 -12 -12   4    6.09    1.08
  12  12   4    4.19    0.90
  12  12  -4    3.90    1.01
  13  12   4    0.59    0.78
  13  11   4  118.26    5.19
  13  11  -4  116.91    4.87
 -13 -11   4  121.79    5.80
 -13 -10   4    0.42    0.62
  13  10   4    0.43    0.51
  13  10  -4    0.00    0.66
  13   9   4   12.60    1.43
 -13  -9   4   16.93    1.79
  13   9  -4   15.94    1.39
  13   8  -4   -0.90    0.57
 -13  -8   4   -0.16    0.74
  13   8   4   -0.54    0.62
  13   7   4   85.38    3.88
  13   7  -4   90.14    3.73
 -13  -7   4   90.23    4.56
 -13  -6   4   -0.21    0.59
  13   6   4    0.37    0.47
  13   5  -4   26.68    1.67
  13   5   4   26.13    1.78
 -13  -5   4   29.30    2.26
  13   4  -4    0.16    0.41
  13   4   4   -0.26    0.56
 -13  -3   4    3.55    0.94
  13   3   4    3.12    0.72
  13   3  -4    3.49    0.57
  -2  13   4   -0.05    0.27
  13   2  -4    0.45    0.49
   2 -13   4   -0.03    0.29
  -1  13  -4   54.16    2.75
  13   1   4   51.23    2.49
  13   1  -4   51.46    2.20
   1 -13   4   49.33    2.42
 -13  -1   4   52.53    3.09
  -1  13   4   54.82    2.29
   0 -13   4   -0.26    0.35
  13   0   4    0.37    0.41
 -13   0   4    0.48    0.70
  13   0  -4   -0.17    0.26
  13   0   4   -1.15    0.59
  13  -1   4    1.11    0.58
  -1 -13   4    1.43    0.57
   2  13   4    0.45    0.42
  13  -2   4   -0.45    0.54
  -2 -13   4    0.00    0.61
  13  -2  -4    0.00    0.19
 -13   2   4   -0.31    0.84
   3  13   4  187.07    6.41
  -3 -13   4  184.33    7.05
 -13   3   4  183.67    7.38
  13  -3   4  185.47    6.34
  13  -4   4    0.36    0.47
  -4 -13   4    0.01    0.66
   4  13   4    0.05    0.44
   5  13   4  145.83    5.24
 -13   5   4  132.20    5.78
  13  -5   4  135.62    4.93
  -5 -13   4  135.69    5.70
  -6 -13   4   -1.03    0.71
  13  -6   4   -0.99    0.63
   6  13   4   -0.61    0.57
 -13   6   4    0.04    0.81
  13  -7   4   26.79    1.58
  -7 -13   4   26.69    2.06
   7  13   4   25.80    1.82
 -13   7   4   30.21    2.18
  13  -8   4   -0.01    0.40
 -13   8   4   -0.40    0.54
 -13   9   4    2.74    0.72
  -9 -13   4    2.00    0.84
   9  13   4    2.65    0.83
  10  13   4   -0.41    0.54
 -10 -13   4    0.86    0.75
  11  13   4   15.75    1.55
 -11 -13   4   14.82    1.62
  12  13   4   -1.14    0.70
  14  11   4    0.23    0.63
 -14 -10   4   90.40  100.66
  14  10  -4   92.64    4.08
  14  10   4   93.20    4.35
 -14  -9   4   -1.30    0.83
  14   9  -4    0.38    0.57
  14   9   4   -0.07    0.56
  14   8  -4    1.24    0.63
 -14  -8   4    1.87    0.82
  14   7   4   -1.09    0.66
  14   7  -4    0.23    0.50
 -14  -7   4    1.17    0.65
 -14  -6   4   47.33    3.07
  14   6  -4   47.62    2.43
  14   6   4   52.82    2.80
 -14  -5   4   -1.30    1.08
  14   5   4   -0.97    0.67
  14   5  -4   -0.12    0.50
  14   4  -4  126.44    4.74
  14   4   4  132.18    5.08
 -14  -4   4  125.21    5.81
 -14  -3   4   -0.59    0.93
  14   3  -4    0.59    0.50
  14   3   4    0.45    0.66
  14   2   4    3.71    0.81
  14   2  -4    3.90    0.61
 -14  -2   4    4.69    1.10
 -14  -1   4    0.06    0.71
  14   1   4    0.49    0.57
  -1  14   4   -0.33    0.34
   1 -14   4    0.59    0.44
   0  14   4    4.04    0.61
 -14   0   4    4.23    0.90
  14   0  -4    3.84    0.52
   0 -14   4    3.57    0.64
  14   0   4    3.07    0.68
  14  -1   4   -0.55    0.47
 -14   1   4   -0.77    0.55
  14  -1  -4    0.07    0.22
   1  14   4   -0.31    0.37
  -1 -14   4   -0.61    0.42
 -14   2   4  123.85    5.49
   2  14   4  120.35    4.62
  14  -2  -4  124.24    4.01
  -2 -14   4  121.13    5.07
  14  -2   4  131.31    4.77
  14  -3   4    2.06    0.82
  14  -4   4   92.17    3.62
  -4 -14   4   89.16    4.10
   4  14   4   86.26    3.71
 -14   4   4   90.88    4.36
   5  14   4   -0.13    0.53
  14  -5   4    0.19    0.62
 -14   6   4  254.97    9.55
   6  14   4  258.11    8.60
  14  -6   4  248.01    8.15
  -6 -14   4  238.22    9.34
 -14   7   4    0.01    0.63
   7  14   4    0.35    0.52
  14  -7   4    0.02    0.94
  -7 -14   4   -0.25    0.63
 -14   8   4   15.51    1.51
  -8 -14   4   16.61    1.60
  14  -8   4   14.48    1.17
   8  14   4   13.29    1.34
  -9 -14   4    1.08    0.69
   9  14   4    0.60    0.57
  10  14   4    1.94    0.62
 -10 -14   4    2.80    0.88
  11  14  -4   -0.21    0.47
  15   9   4   10.22    1.33
  15   9  -4   13.52    1.32
 -15  -8   4    1.45    0.81
 -15  -7   4    2.68    0.92
  15   7  -4    3.41    0.80
  15   7   4    4.26    1.17
  15   6  -4   -0.60    0.56
  15   6   4   -0.51    0.70
 -15  -5   4  169.57    7.40
  15   5   4  172.85    6.51
  15   5  -4  177.63    6.19
  15   4  -4    0.43    0.48
  15   4   4   -0.19    0.75
  15   3  -4    9.43    0.93
  15   3   4    7.23    1.03
 -15  -3   4    8.80    1.32
 -15  -2   4    0.58    0.87
  15   2   4    1.73    0.75
  15   2  -4    0.00    0.38
  15   1  -4   66.96    2.72
  15   1   4   66.00    3.09
 -15  -1   4   63.84    3.67
  15   0   4   -0.21    0.49
  15   0  -4    0.29    0.27
 -15   0   4   -1.35    0.81
  -1 -15   4   16.53    1.37
 -15   1   4   15.15    1.65
   1  15   4   17.71    1.31
  15  -1  -4   19.53    1.06
  15  -1   4   18.41    1.41
  15  -2   4    2.12    0.65
   2  15   4    1.03    0.46
 -15   2   4    0.37    0.76
 -15   3   4    1.60    0.74
  -3 -15   4    0.42    0.55
  15  -3   4    0.33    0.51
   3  15   4    0.66    0.36
 -15   4   4    0.36    0.49
   4  15   4    0.01    0.27
  -4 -15   4    0.62    0.48
 -15   5   4   12.02    1.41
  -5 -15   4    9.94    1.23
  15  -5   4   11.14    1.07
   5  15   4   10.58    1.17
   6  15   4   -0.95    0.55
 -15   6   4    0.14    0.60
  -6 -15   4   -0.01    0.47
  15  -6   4    0.05    0.42
  15  -7   4   28.39    1.69
  -7 -15   4   29.93    2.20
   7  15   4   28.12    1.98
 -15   7   4   29.46    2.16
   8  15   4    0.06    0.38
  15  -8   4    0.55    0.43
  -9 -15   4    8.53    1.28
   9  15   4   10.74    1.29
  16   8  -4   24.81    1.82
  16   8   4   25.51    2.02
  16   7   4    0.31    0.49
  16   6  -4   51.86    2.65
  16   6   4   49.09    2.80
 -16  -6   4   48.32    3.26
  16   5  -4   -0.45    0.52
  16   5   4   -0.80    0.51
 -16  -5   4   -1.29    0.87
  16   4   4    2.43    0.63
  16   4  -4    2.38    0.63
 -16  -4   4    4.15    1.03
  16   3  -4    0.38    0.43
 -16  -3   4   -0.70    0.70
  16   3   4    0.55    0.56
  16   2   4    2.37    0.68
  16   2  -4    2.27    0.50
 -16  -2   4    2.55    0.82
  16   1  -4   -0.23    0.30
 -16   0   4   38.95    2.67
  16   0  -4   41.62    1.89
  16   0   4   38.89    2.20
  16  -1  -4   -0.50    0.27
  16  -1   4    0.02    0.34
 -16   1   4   -0.15    0.65
  -2 -16   4    1.70    0.58
 -16   2   4    2.44    0.87
  16  -2   4    1.25    0.46
  16  -3   4   -0.02    0.35
  -3 -16   4   -0.18    0.53
 -16   3   4   -1.44    0.79
   4  16   4   23.09    1.68
  -4 -16   4   20.71    1.72
  16  -4   4   22.53    1.57
 -16   4   4   21.22    1.86
  -5 -16   4    0.73    0.72
   5  16   4    0.20    0.48
  16  -5   4    0.40    0.44
  16  -6   4    7.57    0.89
 -16   6   4    8.51    1.22
  -6 -16   4    6.81    1.11
   6  16   4    9.52    1.14
  -7 -16   4   -0.23    0.59
  16  -7   4    0.10    0.28
   8  16   4   27.23    2.01
  -8 -16   4   28.67    2.25
  16  -8   4   28.87    1.71
  17   5   4  142.20    5.72
  17   5  -4  134.86    5.30
 -17  -5   4  139.88    6.46
  17   4   4    3.25    0.95
 -17  -3   4    3.41    0.91
  17   3  -4    3.86    0.68
  17   3   4    4.77    0.84
 -17  -2   4   -0.78    0.77
  17   2   4    0.06    0.49
  17   2  -4   -0.22    0.33
 -17  -1   4   47.21    3.11
  17   1  -4   48.26    2.22
  17   1   4   45.69    2.52
  17   0   4   -0.25    0.58
 -17   0   4   -0.58    0.84
  17  -1   4   61.17    2.97
  17  -1  -4   60.77    2.40
 -17   1   4   60.31    3.56
  17  -2   4   -0.74    0.66
 -17   2   4    0.59    0.67
 -17   3   4   -0.88    0.72
  17  -3   4    0.02    0.38
  -4 -17   4   -0.06    0.52
 -17   4   4    0.64    0.60
  17  -4   4   -0.55    0.47
  17  -5   4    0.57    0.42
 -17   5   4    1.08    0.69
   0   0   5    9.72    3.02
   0   0  -5    8.86    0.71
   0   0  -5    8.69    2.35
   0   0   5   12.02    0.81
   0   0   5    9.57    2.56
   1   0   5  564.82   24.88
   0   1  -5  556.31   22.56
   1   0  -5  579.17   16.62
   0  -1  -5  583.65   16.63
  -1   0   5  604.14   26.08
   0  -1   5  571.71   25.36
   0  -1  -5  592.11   22.63
   0   1  -5  554.79   16.64
   1   0  -5  606.63   22.74
   0  -1   5  576.54   16.67
  -1   0  -5  591.96   23.13
   0  -1   5  580.55   22.73
   0   1   5  522.65   24.63
   1   0   5  596.43   16.71
   1   0   5  599.85   23.11
   0   1   5  533.12   21.79
  -1   0  -5  594.27   16.69
  -1   0   5  556.34   21.96
  -1  -1   5   -0.25    1.00
   1   1   5   -1.09    0.57
   1   1  -5   -1.35    1.32
   1   1   5   -0.32    1.31
  -1  -1  -5   -0.49    1.15
   1   1   5    0.70    1.44
   1  -1   5   -0.90    1.11
   1  -1  -5   -1.06    1.21
  -1   1  -5    1.32    1.47
   1   1  -5   -0.33    0.43
  -1   1   5   -0.24    0.92
  -1  -1  -5   -0.01    0.43
  -1  -1   5    0.89   34.95
   1  -1   5    0.12    0.55
   1  -1  -5    0.08    0.27
   1  -1   5   -0.84    1.20
  -1  -1   5   -1.43    2.26
  -1   1  -5   -0.24    0.26
  -1   1   5   -1.10    1.01
  -2  -1  -5  420.84   19.22
   2   1   5  429.18   12.80
  -1   2  -5  442.82   12.79
   1  -2  -5  425.92   18.06
  -1   2  -5  446.41   19.53
   2   1   5  445.51   20.77
  -1   2   5  429.72   12.65
  -1   2   5  412.86   17.65
   1  -2   5  422.19   19.18
   2   1  -5  439.68   12.71
   2   1  -5  424.72   18.57
  -2  -1   5  474.45   14.97
   1  -2   5  419.60   12.78
  -2  -1  -5  420.87   12.76
   1  -2  -5  449.74   12.68
   2   1   5  440.49   19.34
   1  -2   5  436.03   21.49
   0  -2   5    0.39    1.66
   2   0   5   -0.73    1.07
   0  -2  -5    0.68    0.99
  -2   0  -5   -0.29    1.18
   0   2   5    0.01    0.79
   2   0   5    2.00    1.52
   0  -2   5    2.90    4.97
   2   0  -5    2.64    1.55
   0   2  -5    0.39    0.49
   2   0  -5    0.00    0.25
   0   2  -5   -1.54    1.46
   2  -1   5   45.99    6.17
   2  -1  -5   42.02    4.73
   2  -1   5   44.92    1.90
  -1  -2  -5   41.57    1.74
  -2   1  -5   41.69    5.31
  -2   1  -5   41.47    1.79
   1   2   5   40.52    4.96
   1   2   5   45.87    1.83
   1   2   5   50.58    6.26
   1   2  -5   45.45    5.39
  -1  -2  -5   38.46    4.90
   2  -1  -5   43.35    1.70
  -2   1   5   43.48    1.69
  -1  -2   5   38.17    5.73
  -1  -2   5   45.13    2.40
   1   2  -5   42.20    1.78
   2  -1   5   45.91    5.50
   2  -2   5    1.10    1.51
   2  -2   5   -0.12    1.55
  -2   2  -5    3.55    1.73
  -2   2   5    0.94    1.17
  -2  -2  -5    0.10    1.39
   2   2   5    2.54    2.91
   2  -2  -5    1.16    2.72
   2   2   5   -0.32    2.36
  -2  -2   5    6.60    2.77
   2   2  -5    0.76    0.37
   2  -2  -5    0.63    2.19
   2  -3   5   87.89    3.93
  -3  -2   5   95.32    4.06
   3   2   5   93.58    3.35
  -3  -2  -5   96.32    3.35
  -2   3   5  102.63    7.19
  -2   3   5   96.08    3.14
  -2   3  -5   98.94    3.37
  -3  -2  -5   95.89    8.30
   3   2  -5   92.17    7.82
  -3  -2   5  100.03    9.72
   2  -3   5  102.21    9.68
   2  -3   5   98.15    3.41
   2  -3  -5   98.13    7.23
   3   2   5   74.13    7.33
   2  -3  -5  103.39    3.19
  -2   3  -5   83.11    7.74
   3   2  -5   94.83    3.28
   3   2   5  107.24    8.85
  -2   3  -5   93.29    9.27
  -3  -1  -5   -0.78    1.37
   3   1   5    0.13    1.18
  -1   3   5    0.72    0.83
  -3  -1  -5    0.07    0.42
  -3  -1   5    0.97    9.17
   3   1   5    0.51    0.63
  -1   3  -5    1.13    1.34
  -1   3  -5    0.26    0.38
  -1   3  -5   -2.41    1.67
   1  -3   5    1.49    5.02
   3   1  -5    0.39    0.93
   1  -3  -5    0.43    0.96
   1  -3  -5    0.28    0.28
   3   1  -5    1.07    0.40
   0   3   5   11.88    2.61
   0  -3   5   15.34    1.27
   3   0   5   15.54    3.61
  -3   0   5   16.32    1.67
   3   0  -5   13.95    2.78
   0  -3  -5    9.26    2.38
   3   0   5   15.68    1.05
   0  -3   5    8.36    2.80
   0   3   5   15.57    0.91
   3   0  -5   12.88    0.82
  -3   0  -5   14.76    0.95
  -3   0  -5   16.59    3.48
   0  -3  -5   15.54    0.90
   0   3  -5   14.44    0.93
   0   3  -5   13.05    3.06
   3   0   5   10.26    2.71
  -1  -3   5    7.03    2.88
   1   3  -5    4.03    2.05
   1   3  -5    0.43    1.42
   3  -1  -5    1.01    1.21
   3  -1   5    6.81    2.71
  -3   1  -5    2.44    1.71
  -1  -3   5    3.36    0.93
  -3   2  -5  763.87   29.51
   3  -2   5  806.11   29.93
  -2  -3  -5  829.58   22.84
   3  -2   5  810.48   32.52
   2   3   5  818.01   30.60
  -2  -3  -5  815.72   29.54
   3  -2  -5  807.17   27.07
   2   3  -5  787.23   29.49
  -2  -3   5  806.07   25.75
   2   3  -5  799.58   23.02
  -2  -3   5  737.36   31.67
  -3   2  -5  781.12   32.00
  -3   2  -5  779.29   22.81
   2   3   5  758.48   28.82
  -3  -3  -5    1.07    1.40
  -3  -3  -5    1.28    0.39
   3  -3   5    1.68    0.52
   3   3  -5    2.45    3.94
  -3  -3   5   -0.12    1.46
   3  -3  -5    0.88    0.81
   3  -3   5    1.82    2.25
  -3   3  -5   -0.31    3.15
  -3  -3   5    1.00    1.53
  -3   3   5    0.02    0.62
   3   3  -5    0.35    0.70
  -3   3  -5   -1.33    1.22
   3  -3   5   -0.54    1.23
   3   3   5   -0.07    0.47
   3   3   5    1.65    1.53
  -3   3   5    0.56    0.47
  -3   3  -5   -0.74    1.50
  -3   4   5    1.77    0.26
  -4  -3   5    1.66    0.58
   3  -4  -5    1.76    0.26
   3  -4   5    2.92    0.50
   3  -4   5    2.96    2.05
  -3   4   5    2.00    1.04
  -4  -3  -5    1.27    1.22
  -3   4  -5    2.72    0.43
  -3   4  -5    3.73    2.09
  -4  -3  -5    1.96    0.36
  -4  -3   5    2.75    2.06
   4   3   5    3.10    1.74
   3  -4   5    2.06    0.49
   3  -4  -5    3.14    1.31
  -3   4  -5    4.98    1.97
   2  -4   5   -0.26    0.33
   4   2   5   -0.73    0.36
  -2   4  -5    0.73    1.20
   4   2   5    0.39    1.13
   4   2  -5   -0.02    0.23
   2  -4  -5   -1.41    1.04
  -4  -2  -5   -2.73    1.71
  -2   4  -5   -3.62    2.14
  -4  -2   5   -0.31    0.36
   2  -4  -5    0.37    0.19
   2  -4   5   -2.23    1.94
   2  -4   5    0.24    0.35
  -2   4  -5    0.08    0.19
  -4  -2  -5    0.32    0.23
  -2   4   5    0.56    0.85
   4   2  -5   -1.96    1.47
   4   2   5   -1.11    1.28
  -4  -1  -5    0.27    0.23
  -1   4   5    0.56    0.25
   1  -4  -5    1.61    1.25
  -4  -1  -5    3.46    1.86
   4   1   5    0.43    0.41
   4   1   5    0.51    1.08
  -1   4  -5    3.56    1.87
   4   1   5   -1.95    1.59
  -1   4  -5   -3.77    2.23
  -1   4   5    2.71    1.34
   1  -4   5   -1.05    1.51
  -4  -1   5    0.55    0.67
   4   1  -5    1.04    1.16
  -4   0  -5    0.62    1.34
   4   0  -5    0.87    1.09
   0  -4  -5   -0.06    0.70
   4   0   5    1.33    1.48
   0  -4   5    2.28    2.00
   0   4   5    1.57    0.44
   4   0   5    2.56    1.77
   0   4  -5    2.31    1.57
  -4   0  -5    4.47    2.19
   4   0   5    1.37    0.45
   0   4  -5    0.10    0.94
   0   4  -5    1.02    1.65
  -1  -4  -5  546.41   16.12
  -1  -4   5  561.41   25.75
   4  -1   5  575.25   16.33
  -4   1  -5  534.87   24.86
  -4   1  -5  524.38   23.16
   4  -1  -5  576.52   21.18
   4  -1   5  536.97   23.43
  -1  -4  -5  540.45   22.48
   1   4  -5  560.17   23.70
  -4   1   5  560.90   20.15
   1   4   5  554.07   22.43
   4  -1  -5  560.27   15.98
   1   4   5  561.50   16.14
   4  -1   5  561.21   25.46
  -1  -4   5  551.28   18.26
   1   4  -5  586.79   16.28
  -4   1  -5  549.30   16.24
  -2  -4  -5    2.03    1.83
   4  -2   5    0.97    1.75
   2   4  -5    1.88    1.76
   2   4   5    1.35    1.78
  -4   2  -5    2.35    1.87
   4  -2   5    5.99    2.69
  -4   2  -5    1.29    1.55
   2   4   5    0.71    1.42
   2   4   5    1.82    2.92
  -2  -4   5    3.62    2.45
  -4   2  -5    2.51    0.61
   4  -2   5    1.98    3.70
   4  -2  -5    0.36    1.30
   3   4  -5    0.50    0.48
  -4   3  -5   -0.67    1.25
  -3  -4  -5   -4.80    2.21
   3   4   5    3.37    1.76
   3   4   5    0.45    0.38
   4  -3  -5    0.39    0.72
  -4   3  -5    5.80    2.64
   4  -3   5   -0.73    1.58
   4  -3  -5    0.14    0.16
   4  -3   5    3.19    1.84
  -3  -4  -5    0.94    0.34
  -3  -4   5   -0.63    1.48
   3   4   5    0.12    1.08
  -3  -4   5    0.06    0.34
   4  -4  -5   -0.05    0.14
  -4   4  -5   -1.58    1.76
   4   4   5   -1.12    1.38
  -4  -4  -5   -3.57    2.00
   4  -4  -5   -1.47    0.93
  -4  -4   5   -2.68    1.98
  -4  -4  -5   -0.73    0.36
  -4   4  -5    0.30    1.10
   4   4   5   -2.42    1.45
   4   4  -5    0.31    0.57
   4  -4   5   -1.45    1.42
  -4   4   5    0.18    0.14
   4   4  -5    0.00    0.24
   4   4   5   -0.24    0.37
   4  -4   5    1.30    1.75
  -5  -4   5    7.95    3.03
   5   4   5    5.65    2.07
   4  -5  -5    2.11    1.03
   5   4   5    0.19    1.23
  -4   5   5    2.75    1.11
   5   4   5    3.27    0.54
  -4   5  -5    1.07    1.37
  -5  -4  -5    2.10    1.57
  -5  -4   5    3.87    0.79
   4  -5   5    2.84    0.54
  -4   5  -5    5.54    2.73
   4  -5   5    6.02    2.86
  -5  -4  -5    3.09    0.49
   4  -5   5    3.29    0.46
  -4   5   5    2.70    0.28
   5   3   5   -1.91    1.59
  -3   5  -5    2.34    1.68
   3  -5   5   -0.05    0.28
   5   3  -5   -0.09    0.18
  -5  -3  -5   -0.25    0.30
  -5  -3  -5    1.23    1.60
   5   3   5    0.23    0.38
   3  -5   5    0.40    0.26
   3  -5  -5   -0.12    0.68
  -5  -3   5   -0.60    0.59
  -3   5  -5    0.38    1.13
   3  -5   5   -0.59    1.59
   5   3  -5   -0.98    0.68
  -5  -2  -5  102.74    9.23
   2  -5  -5  108.69    3.46
   2  -5   5  108.74   10.53
   5   2   5  106.99    3.76
  -2   5   5  111.33    7.56
  -5  -2  -5  105.29    3.72
   2  -5  -5  110.94    7.79
  -2   5   5  107.28    3.43
  -2   5  -5  112.77   10.92
   5   2   5  109.43    9.21
   2  -5   5  103.09    4.05
  -2   5  -5  102.65    3.71
  -2   5  -5  108.92    9.31
   5   2  -5  108.91    3.62
  -5  -2   5  102.03    4.43
   5   2   5  101.74    9.09
   1  -5  -5    5.01    1.82
  -5  -1  -5    1.52    1.50
   5   1   5    0.36    1.21
  -5  -1  -5    1.52    1.51
   5   1  -5    1.21    1.16
  -1   5  -5    0.48    1.27
  -1   5  -5    0.59    0.29
  -1   5   5   -1.64    1.17
   1  -5  -5    0.22    0.23
   5   1   5   -0.21    1.16
   5   1   5    0.05    0.40
  -1   5  -5    2.73    2.09
  -5  -1   5    0.52    0.66
   1  -5   5    0.56    1.23
  -5  -1  -5    0.62    0.29
  -1   5   5    0.47    0.30
   0   5   5  105.42    7.98
   5   0   5  105.13    9.09
   5   0   5   96.44    3.51
   0  -5  -5   94.33    3.29
   0   5  -5  106.31   10.37
   0  -5   5  100.99    3.94
   5   0  -5   93.14    7.33
  -5   0  -5   90.43    8.54
   5   0   5  107.78    9.52
  -5   0  -5  110.09    9.61
   0   5   5   97.91    3.30
   0  -5   5  104.85   10.08
   0   5  -5   93.49    3.44
   0  -5  -5   98.31    7.92
  -5   0  -5   89.56    3.42
   5   0  -5   91.17    3.21
   0   5  -5   95.26    8.72
  -5   0   5  106.59    4.37
  -1  -5   5    0.12    0.56
  -1  -5   5   -0.20    1.60
   5  -1   5    0.06    1.36
  -1  -5  -5    2.32    1.57
  -5   1  -5   -3.38    2.13
  -5   1   5    1.55    4.43
  -1  -5  -5    0.02    0.40
  -5   1  -5    0.90    0.47
   1   5  -5    0.72    1.14
   5  -1  -5    0.17    0.81
   5  -1   5    1.97    1.76
   1   5   5    0.93    1.00
   1   5   5    0.48    0.43
   1   5  -5   -0.06    0.37
  -5   1  -5    3.18    1.90
   5  -2   5  344.43   17.94
   2   5  -5  340.63   10.48
  -5   2   5  382.63   12.62
  -5   2  -5  321.03   17.36
  -2  -5  -5  330.72   10.36
   5  -2  -5  345.21   10.10
  -2  -5   5  359.20   11.90
   2   5   5  362.04   17.54
   5  -2   5  372.85   20.01
   5  -2  -5  344.61   14.66
  -2  -5   5  341.88   19.47
  -2  -5  -5  338.58   17.35
   5  -2   5  341.53   10.51
  -5   2  -5  324.18   19.21
   2   5   5  352.25   10.42
   3   5   5   -0.81    1.37
   5  -3   5    3.79    2.39
  -5   3  -5    0.14    0.85
  -3  -5  -5   -0.04    0.35
   5  -3   5   -1.62    1.63
   5  -3  -5    2.18    1.10
   3   5  -5    0.52    0.71
   5  -3  -5    0.09    0.54
   3   5   5   -0.98    1.27
   3   5   5    0.26    0.65
  -5   3  -5    0.82    1.57
  -3  -5  -5    0.87    1.50
  -5   3   5    2.22    3.98
   3   5  -5    0.38    0.36
  -3  -5   5    1.26    0.68
  -3  -5   5    0.96    1.50
   5  -4  -5   25.58    3.14
   4   5   5   23.97    3.99
  -4  -5   5   31.91    5.63
   5  -4   5   27.43    1.47
  -4  -5   5   25.16    1.71
  -5   4  -5   24.15    4.37
   5  -4   5   26.30    4.56
   4   5   5   22.63    4.42
   4   5  -5   26.55    1.38
  -4  -5  -5   25.26    4.78
   4   5   5   25.59    1.41
   5  -4   5   22.82    4.97
  -5   4  -5   21.27    4.93
  -4  -5  -5   25.93    1.41
  -5  -5  -5    2.90    2.16
   5   5   5    0.82    1.15
   5   5   5    5.17    2.49
   5  -5   5   -0.70    1.43
  -5  -5   5    1.91    1.95
  -5   5  -5    3.17    1.77
  -5   5  -5   -0.90    1.75
  -5  -5  -5    1.62    0.42
   5  -5   5    1.33    0.35
  -6  -5   5  155.29    6.29
  -5   6  -5  155.27   14.23
   6   5   5  160.40   10.46
  -6  -5  -5  146.53   12.42
   5  -6  -5  163.04    4.71
   6   5   5  163.20    5.45
   5  -6   5  160.62   14.04
   6   5   5  150.99   12.52
   5  -6   5  164.47    5.44
  -5   6   5  160.24    4.67
  -5   6  -5  156.61   11.87
  -6  -5   5  147.59   12.75
   5  -6   5  157.93    5.31
  -4   6  -5    0.71    1.07
   6   4   5    0.07    0.47
   4  -6   5   -0.58    1.76
  -6  -4   5    0.08    0.46
   4  -6  -5   -1.06    0.85
  -6  -4  -5   -0.84    1.39
  -4   6   5   -0.95    0.80
   6   4   5    3.02    1.65
  -4   6  -5    2.65    2.21
   6   4   5    1.94    1.60
   4  -6   5    0.91    0.63
  -6  -4   5    1.29    1.53
  -3   6   5  157.62    4.87
   6   3   5  160.04    5.37
  -3   6  -5  169.51   12.16
   3  -6  -5  159.36    4.90
   3  -6  -5  159.92    9.30
   6   3   5  160.31   12.20
  -6  -3  -5  153.27   12.10
  -6  -3   5  154.96    6.23
  -3   6   5  161.60    9.01
   6   3   5  159.51   10.97
   3  -6   5  170.56   13.95
  -3   6  -5  157.41   13.66
   3  -6   5  162.00    5.64
   6   2   5   -1.07    1.41
   6   2  -5   -0.07   13.57
   2  -6  -5   -0.04    0.77
  -2   6   5   -1.28    0.97
   6   2   5    0.56    1.27
  -6  -2  -5    7.28    2.79
   6   2  -5    0.22    0.18
  -6  -2   5   -0.52    0.79
   6   2   5    0.21    0.36
   2  -6   5    3.90    2.22
  -2   6  -5    4.12    2.09
  -2   6  -5   -1.64    1.64
  -6  -2  -5   -0.45    1.23
   6   1   5   30.12    5.01
  -6  -1  -5   23.53    4.42
  -1   6  -5   37.65    6.35
  -1   6   5   27.89    3.91
   6   1   5   29.18    1.56
  -1   6  -5   32.69    5.14
  -1   6   5   27.40    1.28
   1  -6   5   29.84    5.53
  -6  -1  -5   35.27    5.30
   1  -6  -5   32.75    4.43
   6   1   5   28.00    4.77
   6   1  -5   25.68    1.26
  -6  -1   5   28.51    1.96
   1  -6   5   28.66    1.60
   1  -6  -5   28.13    1.29
   0  -6   5    2.85    2.05
   0   6  -5    0.50    1.13
   6   0  -5   -0.44    1.09
   0   6  -5    0.02    1.57
   0  -6   5    1.86    0.65
  -6   0  -5    0.16    1.33
   0  -6  -5    0.94    0.45
   6   0   5   -2.67    2.09
  -6   0  -5    2.41    2.02
   0   6   5   -0.05    1.06
   6   0   5   -1.56    1.62
   0   6   5    0.72    1.63
   0  -6  -5    1.78    1.52
   1   6  -5  154.63    5.12
   6  -1   5  157.90   12.29
  -1  -6   5  153.39    5.73
   6  -1   5  152.65    5.14
   6  -1  -5  154.25    4.75
   1   6   5  152.14    4.95
  -6   1  -5  150.38   11.43
   1   6   5  139.28   10.06
  -1  -6  -5  153.57    4.96
  -6   1   5  162.91    6.20
   1   6  -5  162.52   13.36
  -6   1  -5  133.09   11.58
  -1  -6  -5  144.07   10.59
   6  -1  -5  159.19    9.35
  -1  -6   5  158.35   12.79
   6  -1   5  162.49   11.76
   6  -2   5   -4.44    2.23
   2   6   5   -0.72    0.37
  -2  -6   5   -3.84    2.35
   2   6   5   -1.14    1.32
  -6   2   5   -0.77    3.27
   6  -2   5   -1.01    1.67
  -2  -6   5   -0.29    0.78
   2   6  -5   -0.54    0.36
  -2  -6  -5    0.80    1.30
   6  -2  -5   -1.02    0.88
   6  -2  -5   -0.64    0.37
  -6   2  -5   -3.20    2.11
  -6   2  -5   -0.88    1.54
  -6   3  -5  181.99   14.34
  -3  -6   5  174.47   13.54
   6  -3   5  157.78   11.79
   6  -3   5  172.81    5.70
   3   6   5  177.86   11.65
   6  -3  -5  171.46    8.92
   3   6  -5  167.99    5.67
  -3  -6  -5  180.85    5.66
  -6   3   5  189.06    7.20
  -6   3  -5  179.23   12.46
   3   6   5  166.65    5.61
   6  -3   5  171.85   13.57
   6  -3  -5  161.87    5.16
  -3  -6   5  171.96    6.52
  -3  -6  -5  182.99   12.83
   3   6   5  158.61   11.88
   6  -4   5    0.64    1.45
   6  -4   5    0.91    0.38
  -4  -6   5    1.41    1.52
   4   6   5    1.12    0.44
  -6   4   5    1.86    2.46
   4   6  -5    0.67    0.60
  -6   4  -5    3.65    2.07
  -6   4  -5    5.03    2.78
   6  -4   5   -0.27    1.40
   4   6   5   -1.31    1.25
   4   6   5    0.63    1.44
  -4  -6   5    0.74    0.68
   5   6   5   58.32    7.40
   6  -5   5   50.94    7.74
  -6   5  -5   50.83    6.53
   6  -5   5   46.40    6.31
  -5  -6  -5   50.13    6.95
   6  -5  -5   49.54    1.60
  -5  -6   5   51.66    2.71
  -6   5   5   40.41    2.88
   5   6   5   52.85    2.25
   5   6   5   47.00    5.31
   6  -5   5   51.06    2.21
  -6   5  -5   54.83    8.20
  -5  -6  -5   48.16    2.16
  -5  -6   5   47.39    7.03
   6   6   5    0.42    0.44
  -6  -6   5    0.55    1.67
   6   6   5    0.68    1.28
  -6   6  -5   -1.79    1.55
   6  -6   5    2.34    0.95
   6  -6  -5    1.86    0.77
   6   6   5   -0.12    0.85
  -6   6  -5   -0.64    1.41
  -6  -6  -5    6.35    2.98
   6  -6   5    1.12    0.27
   6  -6   5   -0.53    2.07
  -7  -6   5  580.67   19.61
  -6   7  -5  570.53   31.01
  -6   7  -5  534.28   25.47
   7   6   5  574.46   17.33
   7   6   5  542.47   27.65
   6  -7   5  593.15   30.71
   7   6   5  595.89   22.47
  -7  -6   5  586.39   28.47
  -7  -6  -5  624.33   29.49
   6  -7   5  595.19   17.21
   7   5   5   -1.88    1.86
   7   5   5   -0.45    1.19
  -7  -5   5    1.19    2.10
   5  -7   5   -3.63    3.05
  -5   7   5    0.45    0.66
  -5   7  -5    4.21    3.04
  -5   7  -5    2.24    2.07
  -7  -5  -5    1.03    2.13
  -5   7   5    0.20    0.20
   4  -7   5   58.54    8.42
   4  -7   5   53.72    2.19
  -4   7   5   55.30    1.86
  -7  -4   5   51.91    2.93
   4  -7  -5   52.92    4.89
   7   4   5   56.81    6.15
  -4   7  -5   50.65    8.07
  -7  -4  -5   61.60    7.94
   7   4   5   61.53    7.84
  -4   7  -5   49.04    6.58
   7   4   5   53.31    2.42
  -4   7   5   57.09    4.74
   7   3   5    0.26    0.28
   3  -7  -5    1.52    1.09
   3  -7  -5    0.25    0.19
   7   3   5    0.83    1.28
  -7  -3  -5    0.41    1.23
   3  -7   5   -3.74    2.32
  -3   7   5   -0.40    0.73
   7   3   5   -0.26    1.40
  -3   7  -5    4.65    2.74
  -3   7  -5   -2.92    1.94
  -7  -2  -5   13.67    3.37
   2  -7  -5    9.00    2.36
   7   2   5    7.36    2.63
  -2   7  -5    8.22    3.38
  -2   7   5    8.02    0.58
   7   2   5    8.72    0.82
   2  -7   5    7.82    3.11
  -2   7   5    9.94    2.31
   7   2   5    9.06    2.78
  -7  -2  -5    7.79    2.82
   2  -7  -5    8.18    0.60
  -7  -2   5    8.27    1.10
   2  -7   5    8.45    0.76
   7   2   5    7.73    0.86
  -2   7  -5    9.19    2.86
   7   1   5    2.59    3.58
   1  -7  -5    5.14    2.03
   7   1   5    0.77    0.35
  -7  -1  -5   -0.22    1.29
   1  -7   5   -2.56    2.06
  -7  -1   5    2.73    1.03
   1  -7   5    1.13    0.63
  -1   7  -5    3.16    1.87
   7   1   5   -1.45    1.42
  -1   7   5    1.94    1.36
   7   0   5  929.24   33.14
   0  -7   5  945.05   39.01
   0   7   5  955.60   33.65
   0   7  -5  950.13   39.53
   7   0  -5  941.26   32.68
   7   0   5  995.13   36.99
  -7   0  -5  976.25   36.63
   0  -7  -5  992.96   34.86
   0  -7  -5 1014.51   28.72
   0   7  -5  992.60   37.22
  -7   0  -5  984.13   37.99
  -7   0   5  999.89   31.86
   7   0   5 1050.24   38.07
   7  -1   5    5.25    2.48
  -1  -7  -5    3.36    1.91
  -7   1  -5    0.37    1.47
   7  -1   5    0.70    2.72
   7  -1   5    3.51    2.38
  -1  -7   5    1.53    1.76
   1   7  -5    2.74    3.76
  -1  -7   5    1.52    0.99
   7  -1  -5    1.00    1.00
   7  -1   5    0.23    0.73
  -7   1   5    2.44    3.09
   1   7  -5    2.03    1.78
   1   7   5    3.05    1.73
  -7   1  -5    1.33    1.63
   7  -2  -5   46.92    4.54
   7  -2   5   43.11    6.69
   7  -2   5   33.25    5.37
  -7   2   5   42.95    2.50
   2   7   5   39.41    1.79
  -2  -7  -5   39.02    1.79
  -2  -7   5   42.81    6.67
  -7   2  -5   37.95    6.35
  -2  -7   5   39.77    2.15
  -7   2  -5   41.52    6.02
   2   7   5   43.07    5.77
   7  -2   5   41.52    1.80
  -2  -7  -5   47.24    6.27
   7  -2  -5   39.88    1.51
   7  -2   5   40.28    1.90
   7  -3   5   -0.04    1.48
  -3  -7  -5    0.53    1.39
  -7   3  -5    1.03    1.53
  -3  -7   5    0.90    1.67
   3   7  -5   -0.20    0.50
  -7   3  -5    2.07    1.74
   7  -3   5   -1.96    1.52
   7  -3   5    0.60    0.60
   3   7   5    2.02    1.48
   7  -3  -5    0.47    0.65
   7  -4   5   14.05    4.25
   4   7   5   19.66    3.55
   7  -4   5   18.45    1.18
   4   7   5   21.67    4.52
   7  -4  -5   18.25    0.74
  -7   4  -5   21.74    4.38
   4   7   5   17.70    1.20
  -7   4   5   20.60    1.77
  -4  -7   5   14.98    4.14
   7  -4   5   22.62    4.50
  -4  -7  -5   18.27    1.16
  -7   4  -5   18.89    4.80
   7  -4   5   20.36    0.98
  -4  -7   5   19.54    1.52
  -4  -7  -5   16.84    4.24
  -5  -7   5    0.30    0.43
   5   7   5    0.53    0.92
   7  -5   5   -0.98    2.06
  -7   5   5   -0.12    0.82
  -5  -7  -5   -3.07    2.30
  -7   5  -5    0.20    1.52
  -5  -7   5    2.18    1.78
   7  -5   5   -0.08    0.46
   7  -5   5    0.07    0.14
   7  -5   5    0.03    0.28
  -7   5  -5    3.09    1.81
   5   7   5    0.10    0.30
   5   7   5    0.20    1.04
  -7   6  -5   33.44    6.78
   6   7   5   35.72    4.39
  -6  -7   5   45.90    7.04
  -6  -7  -5   41.19    6.88
  -6  -7   5   39.90    2.48
   7  -6   5   48.04    7.97
   7  -6   5   44.27    2.08
   6   7   5   44.03    2.13
  -7   6  -5   38.75    5.96
   6   7   5   39.37    6.57
  -7   7  -5    1.25    1.47
   7   7   5    1.74    1.20
  -7  -7  -5    1.50    2.30
   7  -7   5    1.52    2.49
   7  -7   5    2.69    1.86
  -7   7  -5    6.73    3.48
  -7  -7   5    3.16    2.20
   7  -8   5  184.14   16.51
  -7   8  -5  162.16   12.77
   8   7   5  174.27   14.87
  -8  -7  -5  156.48   14.27
   8   7   5  159.86    5.76
  -7   8  -5  136.24   14.88
   8   7   5  167.58    9.08
  -8  -7   5  154.35   13.62
  -8  -7   5  166.41    6.73
  -8  -6   5    2.29    2.19
   8   6   5    1.21    2.14
  -6   8  -5   -0.93    2.09
   8   6   5    1.08    0.84
  -8  -6  -5   -3.80    2.88
   8   6   5   -3.36    1.54
  -6   8  -5   -1.64    2.38
   6  -8   5   -1.25    2.70
  -8  -6   5    0.76    1.46
   8   5   5  690.21   32.87
  -8  -5   5  780.61   25.48
  -5   8  -5  750.84   31.60
   5  -8   5  778.86   36.34
  -5   8  -5  753.86   37.25
   8   5   5  832.59   28.78
   8   5   5  766.50   22.60
  -8  -5   5  790.58   35.30
  -5   8   5  771.59   23.58
  -8  -5  -5  732.36   33.65
  -8  -4  -5    8.92    3.58
   4  -8   5    0.56    0.32
  -4   8  -5    4.55    3.10
  -4   8   5   -0.07    0.68
   8   4   5   -0.37    1.24
   8   4   5   -1.40    2.27
  -4   8   5    0.62    0.21
  -4   8  -5   -3.34    2.44
  -8  -3  -5   38.39    5.53
  -3   8  -5   38.88    6.03
  -8  -3  -5   34.21    6.09
  -3   8   5   38.49    1.46
   8   3   5   33.34    1.91
  -8  -3   5   34.68    2.47
   3  -8   5   38.70    7.02
   8   3   5   37.56    5.34
   8   3   5   34.25    5.89
   8   3   5   37.72    2.02
  -3   8  -5   43.38    7.50
  -3   8   5   38.92    4.29
   3  -8   5   35.90    1.70
  -8  -2  -5    2.31    1.58
   8   2   5   -1.01    0.64
   2  -8   5    0.06    0.32
   8   2   5    0.78    1.66
  -2   8   5    0.26    0.21
  -2   8  -5   -3.82    2.04
  -2   8  -5   -3.14    2.54
   2  -8   5    1.45    2.19
  -8  -2  -5    0.95    1.83
   2  -8  -5   -0.30    0.75
  -8  -2   5    0.69    0.77
   8   2   5    0.02    0.36
  -2   8   5    1.79    1.19
   8   2   5    2.19    1.53
   1  -8   5  267.90   18.40
   8   1   5  278.56    8.67
   8   1   5  276.29    9.35
   1  -8  -5  276.67    8.29
  -8  -1  -5  295.60   17.67
  -1   8   5  255.59   13.81
  -1   8  -5  294.35   19.85
  -1   8  -5  281.92   17.18
  -1   8   5  277.54    8.24
   8   1   5  261.95   16.72
   1  -8   5  268.44    9.32
  -8  -1  -5  256.57   16.29
   1  -8  -5  262.22   14.60
  -8  -1   5  260.75    9.90
   8   1   5  292.92   16.99
   0  -8  -5    0.30    0.31
   0   8  -5   -2.18    2.27
   8   0   5    0.31    1.49
  -8   0  -5   -1.04    1.87
   0   8   5   -0.37    0.78
   0  -8  -5   -0.16    1.29
   8   0   5    0.17    0.50
   0   8   5    0.29    0.98
   8   0   5    1.78    1.45
   0   8  -5   -4.99    2.43
   8   0   5    4.91    2.46
  -8   0   5   -0.89    1.02
  -8   0  -5   -0.16    1.38
   0  -8   5   -0.15    1.51
   8   0  -5   -0.13    0.29
   0   8  -5   -1.48    5.86
   8  -1  -5   35.64    1.43
   8  -1   5   42.03    6.54
   8  -1  -5   33.66    4.17
   1   8  -5   42.18    6.99
  -8   1  -5   36.06    5.73
   8  -1   5   36.55    1.75
  -1  -8  -5   36.50    1.68
  -1  -8  -5   36.80    5.58
  -8   1  -5   36.41    6.18
  -1  -8   5   34.38    1.97
  -1  -8   5   35.53    6.27
   1   8   5   31.27    4.90
   8  -1   5   38.87    5.92
   1   8   5   36.06    1.66
   8  -1   5   36.87    1.84
  -8   1   5   37.43    2.34
   8  -2   5   -4.29    2.33
   2   8   5   -1.41    1.49
  -2  -8  -5   -1.64    1.75
  -8   2  -5    1.51    1.66
  -2  -8   5    1.57    1.96
   8  -2   5   -0.05    0.20
   8  -2   5   -1.29    1.57
  -8   2  -5    0.46    1.44
   8  -2  -5    2.08    1.07
  -8   3  -5  114.81   10.36
  -3  -8   5  110.31    4.64
   8  -3  -5  109.76    3.44
   3   8   5  115.36   10.34
  -3  -8  -5  127.35   11.17
  -8   3  -5  106.90   11.34
   3   8   5  114.13    4.04
  -3  -8   5  110.29   10.99
   8  -3   5  122.42   12.04
  -8   3   5  110.09    4.91
   8  -3   5  118.47    4.05
  -3  -8  -5  106.14    3.96
   8  -3   5  104.69    9.92
   8  -3   5  110.65    4.07
   4   8   5   -0.48    1.01
  -4  -8  -5    0.69    0.41
  -8   4   5    2.12    0.86
  -8   4  -5    2.52    1.75
   8  -4   5    0.20    1.79
  -8   4  -5    2.20    2.11
   4   8   5   -1.47    1.72
   8  -4   5    0.98    1.54
  -4  -8  -5    2.89    2.12
   8  -4  -5   -0.21    0.42
  -4  -8   5    1.29    1.89
   8  -4   5    0.15    2.38
  -4  -8   5    0.65    0.68
   8  -5   5   21.41    5.54
  -8   5  -5   17.42    4.15
   5   8   5   17.07    1.22
  -8   5   5   19.09    1.71
  -5  -8   5   11.75    3.73
  -8   5  -5   18.10    5.07
   8  -5   5   18.29    1.23
   8  -5   5   19.30    0.90
  -5  -8  -5   20.76    4.89
   5   8   5   12.38    2.62
  -5  -8   5   18.76    1.58
   8  -5   5   17.52    4.12
   5   8   5   17.46    4.29
   8  -6   5   -2.03    2.14
  -8   6  -5    1.27    1.76
  -8   6   5    1.07    0.91
  -6  -8   5    2.31    2.09
   6   8   5    1.39    1.85
  -6  -8  -5    1.23    1.63
   8  -6   5   -2.09    1.70
  -8   6  -5    1.78    2.08
  -7  -8   5   68.50    8.64
  -8   7  -5   62.67    7.79
  -7  -8   5   64.05    3.39
   7   8   5   63.34    5.12
   7   8   5   61.00    8.64
  -8   7  -5   68.44   10.29
   8  -7   5   62.80    2.73
   8  -7   5   71.60   10.15
   7   8   5   61.27    2.86
  -8   8  -5    1.97    1.83
  -8  -8   5    1.29    1.84
   8   8   5    3.76    2.60
   8  -8   5   -1.25    2.20
  -8   8   5   -1.33    6.13
   9   8   5   53.50    2.71
  -9  -8   5   57.45    3.24
   9   7   5    1.39    0.51
  -9  -7  -5    5.99    3.06
   7  -9   5    1.37    2.43
  -7   9  -5    2.47    2.01
  -9  -7   5   -3.96    2.58
   9   6   5   50.28    2.48
  -9  -6   5   40.79    7.15
  -9  -6  -5   54.31    8.48
  -9  -6   5   52.30    3.03
   9   6   5   47.25    7.80
  -6   9  -5   42.46    6.55
   9   6   5   49.84    4.91
   6  -9   5   61.73    9.54
   9   5   5    0.92    1.15
  -9  -5  -5   -0.93    2.30
  -9  -5   5   -0.92    1.35
   9   5   5   -1.32    1.73
  -5   9   5   -0.17    0.55
  -5   9  -5    3.22    2.05
  -5   9  -5   -2.66    2.67
   5  -9   5    6.49    3.57
   9   5   5   -0.40    0.72
  -4   9  -5   18.20    5.46
   9   4   5   13.50    3.09
  -4   9  -5    9.37    3.39
  -9  -4  -5   12.22    4.13
  -4   9   5   13.09    0.69
   4  -9   5   13.25    0.81
   4  -9   5   17.91    5.17
  -9  -4   5   14.52    1.54
   9   4   5   13.24    4.10
   9   4   5   13.72    1.23
  -4   9   5   15.13    2.54
   9   3   5    2.08    1.71
  -3   9  -5    0.43    1.62
  -9  -3  -5    1.53    2.13
   3  -9   5    4.18    2.64
   9   3   5    3.30    2.31
  -9  -3  -5   -0.40    1.36
  -9  -3   5    2.22    0.86
  -3   9  -5    4.47    3.10
   2  -9   5   33.02    6.53
  -9  -2   5   30.57    2.21
   9   2   5   27.31    1.66
  -9  -2  -5   26.52    5.34
  -2   9  -5   27.99    6.33
  -9  -2  -5   30.62    5.23
   9   2   5   26.14    4.82
  -2   9   5   35.81    4.54
   9   2   5   29.70    1.70
  -2   9   5   28.18    1.29
   2  -9   5   30.63    1.57
   9   2   5   29.58    5.63
  -2   9  -5   27.81    5.36
  -9  -1   5   -1.50    0.91
  -1   9  -5    4.48    2.53
   1  -9   5   -1.63    2.20
  -9  -1  -5   -0.01    1.16
  -1   9  -5   -0.60    0.57
  -1   9   5   -0.67    1.10
  -1   9  -5   -0.06    1.69
   9   1   5    1.56    1.82
   9   1   5    0.38    0.45
   9   1   5   -0.96    1.67
   0  -9   5  103.94   11.23
   9   0   5  107.08    4.16
   9   0   5  101.28   10.11
   9   0   5  112.10    4.05
   9   0   5  127.54   11.44
  -9   0  -5  110.44   10.65
   0   9   5  108.91    9.14
   0   9  -5  104.25   11.75
   0  -9   5  107.72    4.29
  -9   0   5  104.33    4.74
   9   0  -5  109.82    3.60
   0   9   5  112.49    3.77
  -9   0  -5   99.89   10.19
   9  -1   5    2.18    1.90
  -1  -9   5   -2.08    2.16
   1   9   5    0.38    1.14
  -1  -9  -5   -0.07    0.28
   9  -1  -5    0.25    0.20
  -9   1  -5   -0.41    1.64
  -9   1   5    0.14    0.77
   9  -1  -5   -1.23    1.03
   9  -1   5   -1.65    1.80
   9  -1   5    0.23    0.28
  -9   1  -5    0.53    1.49
   1   9  -5    6.62    3.20
   2   9   5    0.99    1.40
  -9   2  -5   -4.03    2.32
  -2  -9   5    1.93    1.80
   9  -2   5   -2.35    2.33
  -2  -9   5    1.82    0.59
   9  -2  -5    0.75    0.80
   9  -2   5    0.58    1.15
  -9   2  -5    1.90    2.00
   2   9  -5    2.81    2.21
   3   9   5   -0.08    0.48
  -3  -9  -5   -0.09    0.32
   9  -3   5    3.08    2.16
  -9   3  -5   -0.60    1.66
  -3  -9   5   -1.78    2.09
   3   9   5   -1.52    1.75
   9  -3   5   -0.21    1.35
   9  -3  -5    0.42    0.16
  -9   3  -5    3.04    2.16
  -9   4  -5  195.35   14.15
   4   9   5  203.25   15.02
   9  -4   5  212.33   17.02
  -4  -9  -5  189.70    6.54
   4   9   5  211.47    6.69
  -9   4   5  206.37    7.88
   9  -4   5  207.23    6.63
  -4  -9   5  189.03    7.44
   9  -4   5  205.78    6.71
   4   9   5  191.04   11.83
  -9   4  -5  176.24   15.79
   9  -4   5  187.89   13.89
  -4  -9   5  194.45   15.23
  -9   5  -5    0.99    1.68
   5   9   5   -2.31    1.37
   9  -5   5   -1.61    2.54
  -9   5  -5    3.35    2.33
  -5  -9   5    0.57    1.92
   9  -5   5    0.34    1.56
   5   9   5    0.65    0.56
   5   9   5    1.24    1.67
  -6  -9   5    2.06    0.79
   9  -6   5   -0.81    1.79
  -9   6  -5   -1.70    2.32
   6   9   5    2.87    0.60
   9  -6   5    1.47    1.25
  -9   6  -5    5.80    2.77
  -6  -9   5    9.39    3.44
   9  -6   5    1.12    1.67
   6   9   5    8.35    3.35
  -7  -9   5    0.49    0.88
  -9   7  -5   -0.81    1.30
   7   9   5    0.48    0.40
  -9   7   5    0.62    0.76
  -7  -9   5   -1.97    1.76
   9  -7   5   -0.18    0.33
   9  -7   5   -3.85    3.15
   7   9   5   -0.62    1.66
  -8  -9   5    9.96    1.36
   8   9   5    8.98    1.03
  -9   8   5   11.63    1.52
   9  -8   5    9.76    0.93
   9   9   5   -0.50    0.59
  -9  -9   5    0.33    0.79
  10   9   5    8.40    1.08
 -10  -9   5   11.00    1.34
  10   8   5    0.32    0.59
  -8  10   5   -0.39    0.93
 -10  -7   5    5.22    1.12
  10   7   5    6.39    0.96
  10   6   5    2.80    2.24
 -10  -6   5    2.61    2.37
 -10  -6  -5    2.49    2.27
   6 -10   5    1.57    2.25
  -6  10  -5    1.40    1.86
 -10  -6   5    0.80    0.99
 -10  -5   5  247.58    9.22
  -5  10  -5  238.91   16.42
  10   5   5  218.48   12.34
  -5  10   5  227.66    7.06
   5 -10   5  252.35   19.73
  -5  10   5  227.86   10.14
  10   5   5  238.34    7.97
  10   5   5  230.20   17.85
 -10  -5  -5  255.94   18.87
  -4  10   5   -0.01    0.60
  10   4   5    0.46    1.93
   4 -10   5    0.18    0.18
 -10  -4  -5   -0.45    1.08
  10   4   5    0.67    1.08
  10   4   5    0.70    0.67
  -4  10  -5   -3.21    2.96
 -10  -4   5    0.21    0.92
  -4  10  -5   -3.75    2.27
   4 -10   5   -3.91    2.78
 -10  -4  -5    0.26    1.87
  -3  10  -5  391.19   21.96
  -3  10   5  394.84   11.63
   3 -10   5  400.82   13.08
  10   3   5  373.30   22.53
 -10  -3  -5  411.57   20.50
  -3  10  -5  399.24   26.09
 -10  -3   5  401.54   14.14
  10   3   5  404.91   19.74
  -3  10   5  399.34   17.14
  10   3   5  388.05   12.34
   3 -10   5  415.11   25.00
 -10  -3  -5  400.82   23.31
 -10  -2   5    0.11    1.26
  10   2   5    1.25    1.87
 -10  -2  -5    2.76    2.42
  -2  10  -5    0.12    1.86
  10   2   5    0.13    1.29
 -10  -2  -5   -0.68    1.46
   2 -10   5    3.34    2.45
  -2  10   5    1.32    1.20
  -2  10  -5    0.62    1.73
 -10  -1  -5  104.62   10.36
  10   1   5  113.18   10.60
  10   1   5  103.29   10.73
  10   1   5  111.52    4.54
   1 -10   5  114.39    4.44
  -1  10   5  125.68    9.70
  -1  10   5  121.13    3.93
  -1  10  -5  100.24   10.55
   1 -10   5  119.98   12.48
  -1  10  -5  132.05   13.79
  10   1   5  118.80    4.35
 -10  -1   5  116.15    5.14
 -10  -1  -5  115.22   11.34
   0 -10   5   -0.02    0.49
 -10   0  -5    4.94    2.56
   0 -10   5   -4.34    2.83
   0  10   5    0.72    0.33
   0  10  -5    6.24    3.26
   0  10   5   -1.26    1.38
  10   0   5   -0.37    1.64
  10   0   5    0.94    1.67
   0  10  -5    1.36    0.61
 -10   0   5   -0.99    1.09
  10   0   5    0.68    0.72
 -10   0  -5    3.52    2.29
  10  -1  -5  148.57    4.73
 -10   1   5  150.76    6.29
  10  -1   5  156.02   13.53
  10  -1   5  154.00    5.59
  -1 -10   5  152.64    5.79
  10  -1   5  151.15    5.30
 -10   1  -5  140.22   13.12
 -10   1  -5  155.31   13.02
  10  -1   5  152.32   12.85
   1  10   5  154.92   11.90
  -1 -10   5  151.88   13.75
   1  10  -5  153.45   14.46
   1  10   5  151.73    5.11
  -2 -10   5    0.40    0.53
  10  -2   5   -4.60    2.55
  10  -2   5   -0.47    0.51
  10  -2  -5    0.45    0.22
 -10   2   5   -0.78    0.87
  10  -2  -5    1.23    0.91
  -2 -10   5   -3.93    2.64
  10  -2   5    3.31    2.37
 -10   2  -5    1.48    2.02
   2  10  -5    5.19    3.17
 -10   2  -5    1.96    2.19
   2  10   5    0.50    0.38
 -10   3  -5   94.71    9.70
 -10   3  -5   76.09   10.13
  -3 -10   5   92.91   10.28
  10  -3   5   89.73    3.43
  10  -3   5   93.26    3.53
  10  -3   5   81.65    9.14
  10  -3  -5   86.35    2.77
   3  10   5   79.76    9.15
  10  -3  -5   87.85    5.77
   3  10   5   91.51    3.48
  10  -3  -5   84.30    2.72
 -10   3   5   85.59    4.19
  10  -3   5   89.10   10.87
  -3 -10   5   89.34    3.95
   4  10   5   -0.85    1.76
  -4 -10   5    1.05    0.96
   4  10   5    0.63    1.05
   4  10   5   -2.75    1.65
 -10   4   5    0.51    0.79
  -4 -10   5    3.07    2.46
  10  -4   5   -1.02    0.81
 -10   4  -5   -5.84    2.91
  10  -4   5   -0.48    1.84
  10  -4   5   -3.26    2.97
 -10   4  -5    3.82    2.65
   5  10   5  450.88   18.69
 -10   5  -5  421.23   22.94
   5  10   5  461.46   14.39
  10  -5   5  463.58   23.90
   5  10   5  479.16   26.06
  -5 -10   5  470.98   16.11
  10  -5   5  523.61   29.43
  10  -5   5  485.31   14.25
 -10   5  -5  434.97   27.75
  -5 -10   5  489.40   25.79
 -10   5   5  484.20   16.47
 -10   6  -5    1.67    2.01
   6  10   5    1.14    0.62
  10  -6   5   -0.49    1.55
  -6 -10   5   -1.56    1.74
  10  -6   5   -2.46    2.94
   6  10   5    1.40    1.95
 -10   6   5    0.22    0.95
  -6 -10   5    0.19    0.77
  -7 -10   5    8.70    1.19
  10  -7   5    6.57    0.85
   7  10   5    6.54    0.92
 -10   7   5    7.81    1.30
  -8 -10   5   -1.49    0.90
   8  10   5   -1.13    0.64
 -10   8   5    0.74    0.71
 -10   9   5    7.64    1.33
  -9 -10   5   10.69    1.30
   9  10   5    8.31    1.08
 -10  10   5    2.01    0.88
 -10 -10   5    0.35    1.14
  11  10   5   22.79    1.78
 -11 -10   5   20.30    1.90
  -9  11   5    1.04    0.95
 -11  -9   5   -1.13    0.84
 -11  -7   5    0.87    0.94
  11   7   5   -0.27    0.72
 -11  -6   5  158.03    6.79
  11   6   5  160.42    5.88
 -11  -5   5    0.55    0.85
  11   5   5    1.84    0.90
   4 -11   5    6.65    3.58
  -4  11  -5    7.08    3.13
  -4  11   5    9.62    0.58
 -11  -4   5    8.74    1.27
  11   4   5   18.47    5.05
  11   4   5    8.48    2.47
   4 -11   5    7.68    0.59
  -4  11   5   11.36    2.34
 -11  -4  -5   14.98    4.64
 -11  -4  -5    9.23    2.79
  11   4   5   10.17    1.01
  -3  11  -5    0.44    1.55
  -3  11   5    1.57    1.86
 -11  -3  -5    7.31    3.43
   3 -11   5    0.89    1.72
 -11  -3   5    0.96    0.98
  11   3   5   -0.13    0.96
  11   3   5    7.07    3.07
  -3  11   5   -0.71    0.99
  -2  11  -5   24.93    5.38
  11   2   5   11.91    3.37
  -2  11  -5   25.05    6.24
 -11  -2   5   19.10    1.75
  -2  11   5   17.95    3.51
 -11  -2  -5   18.31    4.33
   2 -11   5   16.78    1.12
 -11  -2  -5   13.91    4.45
   2 -11   5   23.07    5.73
  11   2   5   14.92    1.22
  -2  11   5   16.58    0.96
  11   2   5   17.06    4.63
  -2  11   5   21.68    4.80
  11   1   5    4.09    2.41
  -1  11   5    0.27    0.30
  -1  11  -5    1.47    2.30
  11   1   5   -0.36    0.53
 -11  -1  -5    1.28    1.65
  -1  11  -5    4.29    2.57
  -1  11   5    0.35    1.00
 -11  -1  -5    0.64    1.46
  11   1   5    0.73    0.34
   1 -11   5    2.07    2.45
  11   1   5   -3.06    2.26
  11   0   5    1.69    0.64
 -11   0  -5   -0.26    1.90
  11   0   5   -3.40    2.32
  11   0   5   -0.48    1.23
   0 -11   5   -2.02    2.18
   0  11  -5    0.00    0.47
   0  11  -5    5.18    3.29
   0  11   5    1.77    1.60
 -11   0  -5    2.23    2.05
 -11   0   5    1.36    0.82
  11   0   5    0.75    0.39
 -11   1  -5   -2.12    1.91
   1  11  -5    1.85    0.62
  -1 -11   5    1.17    2.08
   1  11   5    2.48    1.88
 -11   1  -5    6.17    2.86
   1  11   5    1.17    1.23
   1  11  -5    1.99    2.48
  11  -1   5   -0.52    1.29
 -11   1   5    1.54    0.74
  -1 -11   5    0.26    1.07
  11  -2   5    1.59    0.52
   2  11   5    0.47    1.37
 -11   2  -5    3.27    2.28
   2  11  -5   -0.32    1.40
  -2 -11   5    1.60    0.52
  11  -2   5    1.18    2.03
   2  11   5   -0.90    1.23
  11  -2  -5    0.18    0.65
  11  -2  -5    0.71    0.22
  -2 -11   5    0.87    2.13
 -11   2  -5    0.16    1.64
 -11   2   5    0.92    0.94
   2  11   5    1.35    0.47
  -3 -11   5    1.60    2.11
  11  -3   5   -1.60    1.99
 -11   3  -5   -0.41    1.51
   3  11   5   -0.39    0.32
  -3 -11   5   -0.52    0.54
  11  -3   5   -0.28    0.25
  11  -3   5   -2.42    2.70
   3  11   5    2.35    1.36
   3  11   5   -0.67    1.66
  11  -3  -5   -0.71    0.69
 -11   3  -5    3.00    2.06
 -11   3   5   -0.45    0.74
  11  -3  -5    1.37    0.91
  11  -3   5    0.13    0.61
  -4 -11   5  113.73    4.96
  11  -4   5  122.78    4.41
  11  -4   5  133.27   14.17
   4  11   5  120.12    4.48
 -11   4  -5  113.05   13.20
  11  -4   5  119.29   11.32
 -11   4   5  113.75    5.20
   4  11   5  105.22    7.58
   4  11   5  110.97   11.54
  -4 -11   5  117.90   11.90
 -11   4  -5  117.82   11.33
  11  -5   5    0.36    0.50
 -11   5   5    0.17    0.55
  -5 -11   5    0.75    0.77
  -6 -11   5  109.45    4.85
 -11   6   5  111.95    5.03
  11  -6   5  102.42    4.02
   6  11   5  100.75    4.23
 -11   7   5   -0.65    0.57
   7  11   5   -0.25    0.51
  -7 -11   5   -0.11    0.45
  11  -7   5   -1.07    0.76
  -8 -11   5   92.03    4.48
  11  -8   5   88.20    3.58
   8  11   5   94.65    3.99
 -11   8   5   87.98    4.52
 -11   9   5    0.32    0.76
   9  11   5   -0.93    0.71
 -11  10   5   36.42    2.85
  10  11   5   39.72    2.40
 -10 -11   5   39.17    2.66
 -11  11   5   -1.01    0.73
  11  11   5    0.15    0.41
 -11 -11   5   -1.22    0.82
 -12 -11   5    0.52    0.60
  12  11   5    0.40    0.58
 -10  12   5    0.49    0.69
 -12 -10   5    0.78    0.85
 -12  -9   5   16.39    1.85
  12   9   5   16.56    1.61
 -12  -8   5   -0.61    0.61
  12   8   5    0.07    0.57
 -12  -7   5   43.77    2.97
  12   7   5   47.15    2.55
 -12  -6   5   -1.12    0.78
  12   5   5    4.74    0.76
 -12  -5   5    4.01    1.03
 -12  -4   5    4.70    1.11
   3 -12   5    4.92    0.53
 -12  -3   5    6.41    1.05
  -2  12   5    0.47    0.24
 -12  -2   5   -0.75    0.73
   2 -12   5   -0.02    0.27
  -2  12  -5   -0.88    0.46
  12   2   5    0.96    0.55
   1 -12   5    2.46    0.52
  -1  12   5    3.50    0.51
 -12  -1   5    2.73    0.97
  12   1  -5    3.50    0.53
  12   1   5    3.31    0.63
 -12   0   5    0.09    0.70
  12   0  -5    0.13    0.39
   0 -12   5    1.00    0.48
  -1 -12   5  422.95   14.27
  12  -1   5  413.87   13.00
   1  12   5  422.39   12.81
  12  -1   5  435.11   14.23
 -12   1   5  420.32   14.91
  12  -1  -5  406.86   12.66
 -12   2   5   -0.62    1.03
  -2 -12   5   -0.11    0.61
  12  -3   5    3.23    0.62
  -3 -12   5    3.25    0.74
 -12   3   5    3.74    1.04
  12  -4   5   -1.31    0.64
  -4 -12   5   -0.80    0.74
   5  12   5    6.76    0.90
  12  -5   5    7.57    0.95
 -12   5   5    9.05    1.33
  -5 -12   5    9.22    1.18
  12  -6   5   -0.28    0.37
 -12   6   5    0.77    0.75
   6  12   5   -0.48    0.49
  -6 -12   5    0.96    0.71
  12  -7   5    0.13    0.46
   7  12   5   -1.01    0.61
  -7 -12   5   -0.30    0.65
   8  12   5   -1.09    0.65
  12  -8   5    0.13    0.47
 -12   8   5   -0.09    0.65
  -8 -12   5    0.49    0.54
   9  12   5  169.69    6.51
 -12   9   5  178.54    7.42
  -9 -12   5  169.93    7.26
  10  12   5   -0.21    0.55
 -12  11   5   16.61    1.81
  11  12   5   18.06    1.64
 -11 -12   5   16.68    1.76
  12  12   5   -0.18    0.42
  13  11  -5   -0.42    0.69
  13  10   5   51.05    2.94
  13  10  -5   43.87    2.51
 -13 -10   5   49.10    3.24
  13   9   5   -0.17    0.47
  -9  13   5   -0.52    0.80
 -13  -9   5   -0.03    0.52
  13   8   5   11.00    1.27
 -13  -8   5    8.83    1.43
  13   7   5    0.16    0.57
 -13  -7   5    0.25    0.78
  13   6   5   -0.63    0.63
  13   6  -5    1.12    0.41
 -13  -5   5   -0.85    0.60
  13   5   5    0.24    0.52
  13   4   5   -0.09    0.52
 -13  -4   5    0.71    0.87
  13   3   5   -0.31    0.48
 -13  -3   5   -1.55    1.02
  13   3  -5   -0.42    0.47
 -13  -2   5  158.39    6.74
   2 -13   5  144.07    5.69
  13   2   5  166.41    5.85
  13   2  -5  160.21    5.40
  13   1   5    0.09    0.47
  13   1  -5    0.38    0.32
 -13  -1   5   -0.43    0.76
   1 -13   5    0.90    0.42
   0  13   5    1.59    0.45
  13   0  -5    1.53    0.37
   0 -13   5    1.31    0.43
  13   0   5    1.66    1.47
 -13   0   5    0.30    0.88
 -13   1   5    2.76    1.71
  13  -1   5   -0.04    0.80
  13  -1  -5    0.05    0.52
 -13   2   5  120.07    5.58
   2  13   5  125.91    4.65
  -2 -13   5  122.60    5.09
  13  -2   5  130.37    4.75
  13  -2  -5  118.19    3.92
   3  13   5    0.22    0.38
  13  -3   5    1.19    0.56
 -13   3   5   -1.23    0.93
 -13   4   5  139.36    6.08
  13  -4   5  141.24    5.08
   4  13   5  133.74    5.11
  -4 -13   5  133.09    5.66
 -13   5   5   -0.39    0.94
   5  13   5    0.41    0.55
  13  -5   5   -0.52    0.67
  -5 -13   5    0.31    0.73
  -6 -13   5   11.29    1.51
 -13   6   5   13.71    1.66
  13  -6   5   14.55    1.25
   6  13   5   14.76    1.42
   7  13   5    0.52    0.43
 -13   7   5   -0.77    0.78
  -7 -13   5   -0.26    0.65
  13  -8   5   -0.68    0.70
 -13   8   5   -1.29    0.77
   8  13   5   -0.28    0.53
 -13   9   5    0.29    0.69
  -9 -13   5   -0.17    0.59
   9  13   5   -0.54    0.59
  10  13   5   19.81    1.69
 -10 -13   5   18.46    1.87
 -13  10   5   20.07    1.91
  11  13   5   -1.02    0.73
  14  10  -5    1.91    0.71
  14   9  -5    0.57    0.60
  14   8  -5   -0.41    0.60
  14   8   5    0.30    0.62
  14   7   5    0.47    0.47
  14   7  -5   -0.21    0.51
  14   6  -5   -0.28    0.40
  14   6   5    0.98    0.51
 -14  -6   5   -0.70    0.81
  14   5  -5    0.87    0.47
 -14  -5   5    0.38    0.61
 -14  -4   5   -0.78    0.85
  14   4  -5    0.46    0.44
  14   4   5    0.48    0.53
  14   3   5   92.10    3.98
 -14  -3   5   89.31    4.66
  14   3  -5   88.41    3.53
  14   2  -5   -0.36    0.42
 -14  -2   5   -0.69    1.22
  14   2   5   -0.67    0.68
 -14  -1   5  189.80    7.95
   1 -14   5  180.31    6.99
  14   1  -5  193.23    6.27
  14   1   5  200.49    6.86
 -14   0   5   -0.47    1.14
  14   0  -5    0.35    0.30
   0 -14   5   -0.15    0.39
  14   0   5   -0.76    0.55
  14  -1  -5    9.49    0.71
  -1 -14   5    9.72    1.03
  14  -1   5    8.62    0.98
 -14   1   5    9.13    1.35
   1  14   5    9.36    0.94
 -14   2   5   -1.10    0.85
  14  -2   5    0.55    0.72
  -2 -14   5   -0.10    0.54
   2  14   5    0.26    0.40
  -3 -14   5  169.29    6.63
  14  -3   5  161.79    5.92
 -14   3   5  171.16    7.16
   3  14   5  168.15    6.02
  14  -4   5   -0.02    0.57
   4  14   5   -0.05    0.44
 -14   4   5    0.51    0.86
  -4 -14   5    0.91    0.51
   5  14   5   29.19    1.88
 -14   5   5   27.01    2.22
  14  -5   5   28.92    1.80
  -5 -14   5   26.02    2.01
   6  14   5    0.42    0.59
  -7 -14   5   23.73    2.00
  14  -7   5   23.44    1.58
 -14   7   5   26.91    2.17
   7  14   5   23.99    1.80
   8  14   5   -0.55    0.46
  14  -8   5    0.23    0.44
 -14   8   5    0.77    0.68
  -9 -14   5   -0.28    0.66
  14  -9   5   -0.23    0.33
 -14   9   5    0.31    0.61
 -10 -14   5   -0.47    0.68
  10  14   5    1.68    0.73
  15   8  -5   94.01    4.10
  15   8   5   93.97    4.37
  15   7   5    0.63    0.82
 -15  -7   5    1.07    1.15
 -15  -6   5   45.09    3.12
  15   6  -5   46.37    2.40
  15   6   5   42.96    2.64
 -15  -5   5    0.03    0.59
  15   5  -5   -0.63    0.58
  15   5   5   -0.21    0.60
  15   4  -5    9.09    0.99
 -15  -4   5    8.11    1.37
  15   4   5    9.68    1.20
  15   3  -5    0.51    0.43
  15   3   5   -0.64    0.53
 -15  -3   5    0.74    0.75
  15   2  -5   78.58    3.20
 -15  -2   5   82.22    4.39
  15   2   5   76.86    3.61
 -15  -1   5    2.69    1.02
 -15   0   5    3.74    1.05
  15   0   5    4.21    0.79
  15   0  -5    3.14    0.50
  -1 -15   5   -0.14    0.43
 -15   1   5   -1.09    0.84
  15  -1   5   -1.07    0.65
 -15   2   5   83.39    4.32
  15  -2  -5   82.66    2.77
  -2 -15   5   75.68    3.70
  15  -2   5   79.67    3.50
 -15   3   5   -0.36    0.57
   4  15   5   72.30    3.34
  15  -4   5   76.74    3.30
  -4 -15   5   70.82    3.58
 -15   4   5   71.46    3.97
 -15   5   5   -1.41    0.89
  15  -5   5    0.00    0.63
  -5 -15   5   -0.22    0.66
   5  15   5    0.31    0.48
 -15   6   5   35.96    2.61
   6  15   5   32.09    2.12
  15  -6   5   34.03    1.99
  -6 -15   5   33.11    2.34
  -7 -15   5   -0.11    0.46
  15  -7   5    0.89    0.49
   7  15   5    0.18    0.52
  -8 -15   5    2.70    0.75
  15  -8   5    2.66    0.63
   8  15   5    2.80    0.68
  16   6  -5    0.28    0.37
  16   6   5    0.28    0.50
 -16  -5   5    1.67    0.82
  16   5   5    1.96    0.67
  16   5  -5    1.32    0.60
 -16  -4   5    0.07    0.56
  16   4  -5   -0.27    0.44
  16   4   5   -1.30    0.67
 -16  -3   5    3.07    0.86
  16   3  -5    3.00    0.60
  16   3   5    2.40    0.73
  16   2  -5   -0.01    0.29
  16   2   5    0.19    0.55
 -16  -1   5    9.95    1.46
  16   1   5    7.39    1.02
  16   1  -5    7.28    0.76
 -16   0   5    1.33    0.84
  16   0   5    0.28    0.48
  16  -1  -5    0.06    0.21
 -16   2   5   -0.09    0.73
  -2 -16   5    0.48    0.49
 -16   3   5    2.69    0.93
  -3 -16   5    1.31    0.59
 -16   4   5   -0.18    0.54
  -4 -16   5    0.48    0.54
  16  -4   5   -1.21    0.59
  -5 -16   5   65.73    3.52
  16  -5   5   64.73    3.07
 -16   5   5   68.05    3.86
 -16   6   5   -0.02    0.67
  16  -6   5   -0.03    0.43
  -6 -16   5    1.24    0.55
  17   3  -5    0.55    0.43
 -17  -3   5    0.25    0.87
  17   2  -5    5.10    0.70
  17   2   5    5.06    0.93
  17   1   5   -0.90    0.60
 -17  -1   5    0.52    0.86
  17   1  -5    0.34    0.32
  17   0  -5   26.40    1.44
 -17   0   5   28.15    2.41
  17   0   5   26.99    1.90
 -17   1   5   -0.48    0.59
  17  -1   5    0.69    0.45
  17  -2   5    1.47    0.61
 -17   2   5    0.32    0.71
  17  -3   5   -0.80    0.55
   0   0   6 4895.31  139.57
   0   0  -6 4997.03  133.58
   0   0   6 5065.43  133.38
   0   1   6    4.37    5.41
   1   0  -6    3.13    4.77
   0  -1  -6    1.93    2.98
   1   0   6    4.60   14.03
   0   1   6    2.59   26.06
   1   0   6   16.18   19.39
  -1   0   6    5.41   41.11
   0  -1  -6    5.41    4.54
   0   1   6    5.92    7.43
  -1   0  -6   12.19    9.69
  -1   0  -6    4.67   11.13
   0  -1   6    3.82   11.65
   0  -1   6   15.80   21.68
   1   0   6   13.38   24.32
   1   0  -6   12.25   11.19
   0   1  -6   11.88   21.66
  -1   1  -6  179.55    5.90
   1   1   6  178.27   11.98
  -1  -1   6  176.08   13.78
   1  -1  -6  190.29    5.83
   1  -1   6  187.86   12.38
  -1   1  -6  191.58   12.56
  -1  -1   6  179.09    6.02
   1   1   6  181.13    6.06
  -1  -1  -6  184.71    5.98
   1   1   6  192.45   14.04
  -1   1   6  185.88    5.83
   1  -1  -6  194.37   12.09
  -1  -1  -6  170.99   11.88
  -1   1   6  185.00   11.66
   1  -1   6  184.93   14.07
   1   1  -6  187.67    5.99
   1   1  -6  174.75   11.93
   1  -1   6  178.32    5.93
  -2  -1  -6    0.37    0.62
   2   1   6    0.39    0.70
   2   1   6    7.06    2.97
  -2  -1   6    0.00   10.16
  -1   2  -6   -0.66    1.61
   2   1  -6    0.38    0.49
  -1   2   6    2.44    1.62
  -2  -1  -6    5.95    2.51
  -2  -1   6    2.75    2.40
   2   1   6    1.18    1.53
   1  -2   6   -1.21    1.99
   2   1  -6    0.43    1.42
   1  -2  -6    0.25    1.29
   0   2   6   71.34    2.59
   0  -2   6   61.59    2.55
   0  -2   6   73.13    8.67
   0  -2  -6   62.40    2.45
   0   2   6   65.85    8.13
   2   0  -6   64.53    6.72
  -2   0   6   59.04    3.84
   0  -2  -6   62.34    6.69
  -2   0  -6   58.49    6.79
   2   0   6   67.45    8.07
   0   2  -6   62.28    2.53
   2   0   6   64.10    2.60
   2   0   6   65.49    7.16
   2   0  -6   62.36    2.42
   0   2   6   71.43    7.05
  -2   0   6   63.70    2.41
   0  -2   6   60.42    3.44
  -2   0  -6   63.78    2.54
   0   2  -6   75.12    7.64
  -1  -2  -6   -1.94    1.85
   1   2   6    0.38    1.57
  -1  -2   6    7.04    3.08
   2  -1  -6    5.04    2.04
   1   2  -6    0.15    0.43
   1   2  -6   -1.29    1.61
   2  -1   6    0.25    1.26
  -1  -2  -6   -0.46    0.46
   1   2   6   -1.45    1.30
  -2   1  -6    0.02    1.36
   2  -1   6    0.71    1.44
   2  -1  -6    0.17    0.37
  -2  -2   6  362.56   21.03
   2  -2   6  365.15   11.27
  -2  -2  -6  389.05   19.26
  -2   2  -6  367.54   18.94
  -2   2  -6  360.72   11.26
   2  -2   6  370.79   21.12
  -2   2   6  376.73   17.31
   2   2  -6  380.16   18.82
  -2   2   6  394.07   11.11
  -2  -2  -6  367.62   11.24
  -2  -2   6  407.68   13.22
   2   2   6  384.17   18.93
   2   2   6  388.94   20.66
   2  -2  -6  372.98   11.09
   2  -2   6  360.32   18.81
   2   2   6  370.30   11.26
   2  -2  -6  367.89   17.39
   2   2  -6  366.89   11.21
   2  -3   6    1.43    1.23
  -2   3  -6    0.36    0.51
  -3  -2   6    2.63    3.57
  -3  -2   6    3.64    2.62
   2  -3   6    0.80    1.83
   3   2   6   -2.46    1.91
   2  -3  -6   -0.32    1.15
  -2   3  -6    1.23    1.89
   2  -3  -6    0.31    0.26
   3   2   6    1.76    1.75
   2  -3   6   -0.04    3.64
  -3  -2  -6   -1.36    1.53
  -2   3  -6    1.86    1.86
   3   2  -6   -0.35    1.44
   3   1   6   63.65    7.77
   1  -3   6   65.49    2.63
   3   1  -6   71.47    7.17
  -3  -1  -6   60.97    2.54
   3   1   6   73.49    7.72
   1  -3  -6   67.21    2.47
   1  -3   6   71.68    8.79
  -1   3   6   76.23    7.02
   3   1   6   67.05    2.64
  -3  -1   6   74.03    3.52
   1  -3  -6   72.35    6.98
   3   1  -6   66.18    2.53
  -1   3   6   63.50    2.43
  -1   3  -6   64.58    7.29
  -1   3  -6   65.25    2.61
  -3  -1  -6   80.28    8.12
   1  -3   6   57.81    3.19
   3   0   6    1.34    1.51
   0  -3   6   -2.25    1.83
   0   3   6   -0.01    0.77
   0  -3   6    0.41    0.51
   0   3   6    0.70    0.46
   3   0  -6   -3.36    1.73
   0   3  -6   -0.83    1.36
   3   0   6   -1.47    1.36
  -3   0  -6    1.98    1.72
   0   3  -6   -0.34    0.46
   0  -3  -6    1.68    1.50
  -3   0  -6   -0.55    0.35
  -3   0   6    0.73    2.56
   1   3   6  101.85    8.68
   3  -1  -6   93.39    3.32
   3  -1   6   92.63    9.72
   1   3  -6  101.38    9.13
   1   3   6  100.66    9.92
   1   3   6   93.60    3.41
   1   3  -6  100.36    3.51
   3  -1   6  114.46    9.70
  -1  -3  -6   92.25    3.40
  -1  -3  -6   99.36    8.69
   3  -1   6   96.43    3.53
  -3   1  -6   99.35    9.13
  -3   1  -6   91.64    3.46
  -1  -3   6  103.11   10.60
  -1  -3   6  103.77    4.30
   3  -1  -6  106.06    8.41
   3  -2   6   -1.81    1.69
  -2  -3   6    3.57    2.49
  -2  -3  -6    0.20    0.47
   2   3   6    3.89    2.05
   3  -2  -6   -3.07    1.66
   2   3   6    1.08    0.54
  -2  -3   6   -0.35    0.77
   2   3  -6    0.39    1.35
   2   3   6    0.77    1.17
  -3   2  -6   -1.21    1.54
  -2  -3  -6    0.92    1.44
  -3   2   6    0.85    0.29
   3  -2   6    0.85    1.90
  -3   2  -6    1.30    1.75
   3   3   6   97.67    9.03
  -3  -3  -6  106.80    9.43
  -3   3   6  100.15    3.24
  -3  -3  -6   92.08    3.48
   3  -3   6   93.90    8.98
   3  -3   6   94.89    3.52
  -3   3  -6   95.05    9.05
  -3  -3   6   94.32    4.21
   3  -3   6   91.44   10.16
   3  -3  -6   91.81    7.58
   3  -3  -6  101.52    3.26
   3   3  -6   88.38    3.38
  -3   3  -6   82.25    9.82
  -3   3   6  103.13    7.84
   3   3   6  103.29    9.71
  -3  -3   6   99.84   10.53
   3   3  -6  103.27    9.23
   3   3   6   94.86    3.49
  -4  -3   6    4.84    2.62
   4   3   6    1.32    0.58
  -3   4  -6    1.83    1.82
   3  -4   6    3.49    2.53
   4   3  -6    0.03    0.87
  -3   4  -6    5.23    2.82
  -4  -3   6    1.69    0.82
  -4  -3  -6   -1.17    1.51
   4   3   6    1.45    1.68
   3  -4  -6   -1.53    1.26
  -3   4   6    3.86    1.64
  -4  -2   6  162.55    6.49
  -2   4  -6  165.90   14.19
   4   2   6  150.99   11.80
   4   2  -6  172.54   11.85
   2  -4   6  169.24   14.17
   4   2  -6  160.30    5.30
  -2   4  -6  169.46   12.38
  -2   4   6  173.80   10.63
   4   2   6  139.80   11.67
   2  -4   6  162.67    5.45
  -4  -2  -6  160.72    5.43
   2  -4   6  160.11    6.23
  -2   4   6  171.47    5.19
  -4  -2  -6  152.84   11.97
   4   2   6  167.59    5.48
   2  -4  -6  173.99   10.82
   2  -4  -6  170.41    5.20
   1  -4   6    0.72    1.10
   4   1  -6   -0.17    0.29
  -1   4  -6    0.60    1.39
   4   1  -6   -0.05    0.69
   4   1   6   -0.42    1.42
   1  -4  -6    2.71    1.60
  -1   4  -6   -1.82    1.68
  -4  -1  -6    0.83    1.24
   4   1   6   -0.19    0.38
  -1   4   6   -0.71    1.09
  -4  -1  -6    0.30    0.31
   1  -4   6    0.61    1.36
   1  -4  -6   -0.32    0.28
   4   1   6   -2.44    1.81
   0   4  -6    1.53    1.60
   0   4   6    2.30    1.53
   4   0  -6    2.85    0.40
   0   4   6    2.65    0.38
   4   0   6    2.06    0.42
   0   4  -6    3.09    0.45
   4   0  -6    1.15    1.22
   0  -4  -6    2.71    0.43
   0  -4   6    3.18    2.11
   4   0   6   -0.12    1.18
  -4   0   6    3.39    0.87
   0  -4   6    3.26    0.67
   4  -1   6   -1.68    1.43
  -1  -4  -6   -1.08    1.14
   4  -1   6   -1.19    1.76
   1   4   6    0.30    0.27
   1   4  -6   -2.34    1.81
  -1  -4   6    0.01    0.98
   1   4   6    0.87    1.24
  -4   1   6    2.55    2.36
   1   4  -6   -0.27    0.23
  -1  -4   6    0.11    0.46
   4  -1  -6   -1.71    1.19
  -1  -4  -6   -0.45    0.30
  -4   1  -6   -1.65    1.58
  -4   1  -6    0.41    1.35
  -4   2  -6   42.99    6.91
   4  -2   6   40.46    6.60
  -2  -4   6   34.90    6.24
   2   4   6   34.84    5.74
   2   4   6   43.97    5.79
  -4   2  -6   46.80    6.34
   2   4  -6   37.60    5.75
   4  -2   6   41.79    6.01
   2   4   6   43.31    1.91
   4  -2  -6   58.34    5.83
  -2  -4  -6   48.07    6.19
  -2  -4   6   42.72    2.39
   2   4  -6   43.12    1.93
   4  -2   6   42.59    1.99
  -2  -4  -6   45.85    1.94
   4  -2  -6   46.52    1.76
   3   4   6    2.07    1.83
   4  -3   6   -0.06    0.32
   4  -3  -6    0.07    0.21
  -4   3  -6    0.32    1.36
   3   4  -6   -0.49    1.05
   4  -3  -6   -0.75    1.03
  -3  -4  -6    0.16    0.32
   4  -3   6   -0.67    1.38
  -3  -4  -6    0.61    1.41
  -3  -4   6   -0.23    0.53
   4  -3   6   -2.38    2.24
  -4   3  -6   -1.31    1.56
   3   4  -6   -0.17    0.31
   3   4   6    1.64    1.60
   4  -4   6   20.91    1.33
   4  -4  -6   25.79    3.75
  -4   4  -6   23.00    5.40
   4  -4   6   22.52    5.21
  -4  -4  -6   20.04    1.24
   4   4   6   22.21    1.32
   4   4   6   22.61    4.40
   4  -4  -6   21.24    1.02
  -4   4   6   20.13    0.98
  -4  -4   6   24.61    5.49
  -4   4  -6   24.38    4.72
  -4  -4   6   20.61    1.60
  -4  -4  -6   22.51    4.63
   4  -4   6   24.52    4.72
   4   4  -6   19.55    1.20
   4   4   6   23.02    4.58
   4   4  -6   23.99    4.62
   5   4   6   -1.24    1.84
   4  -5   6    1.04    0.68
   4  -5  -6    0.14    0.19
   5   4   6    1.77    1.48
   4  -5  -6   -0.36    0.88
  -4   5  -6    7.75    3.50
  -5  -4   6   -2.90    2.39
   4  -5   6    0.13    1.87
  -5  -4  -6    0.03    1.63
  -4   5  -6   -0.14    1.07
   5   4  -6    0.26    0.34
   5   3   6  107.24    3.93
   3  -5  -6  109.00    8.07
   5   3  -6  106.40    3.77
   3  -5   6  110.06    3.92
  -3   5   6  106.84    3.50
  -3   5  -6  104.20    9.86
   3  -5   6   98.99   10.94
   5   3  -6  112.19    9.79
  -5  -3   6  100.48   11.37
  -5  -3  -6  118.12   10.77
  -3   5   6  106.63    7.88
   5   3   6  101.35    9.89
   3  -5  -6  110.00    3.54
   5   3   6  111.34    9.93
  -5  -3   6  106.16    4.67
   3  -5   6  102.67    4.24
  -3   5  -6  112.82   12.05
   5   2  -6    1.27    1.44
  -2   5  -6    0.53    1.33
   2  -5   6    0.36    0.51
  -2   5   6    2.70    1.48
   2  -5   6   -0.51    1.44
  -2   5  -6    3.40    2.19
  -2   5   6    0.93    0.39
   5   2   6    6.01    2.65
   5   2   6    0.12    1.33
  -5  -2  -6    0.58    1.38
   5   1  -6   16.48    3.48
   1  -5  -6   20.95    1.07
   1  -5   6   17.72    1.35
  -5  -1  -6   20.60    4.40
   5   1   6   20.38    1.26
  -1   5  -6   16.34    3.95
  -1   5  -6   18.42    4.75
  -1   5   6   19.05    3.48
  -5  -1   6   16.58    1.56
   1  -5  -6   16.87    3.45
   1  -5   6   15.27    4.28
  -1   5   6   20.55    1.06
   5   1   6   15.40    4.01
   5   1  -6   19.47    1.05
   5   1   6   21.69    4.46
  -5   0  -6    5.65    2.54
  -5   0  -6    0.22    1.40
   5   0   6    0.95    1.51
   0   5   6   -1.15    1.23
   0   5  -6   -0.45    1.29
   5   0   6    0.53    1.27
   5   0   6    0.40    0.31
   0  -5   6    0.78    0.52
   0  -5   6    0.00    1.04
   5   0  -6    1.28    1.25
   5   0  -6    0.19    0.22
  -5   0   6   -0.52    0.63
   1   5  -6    3.57    1.93
  -1  -5  -6    2.17    0.41
   5  -1   6    4.98    2.60
  -5   1  -6   -0.34    1.28
  -1  -5   6    3.10    2.06
   5  -1   6    4.34    2.23
  -1  -5  -6    4.85    2.17
   5  -1  -6    2.12    0.33
  -5   1  -6    8.33    3.18
   1   5   6    2.70    0.44
   5  -1  -6    0.91    1.14
  -1  -5   6    3.01    0.67
   1   5   6    0.58    1.14
  -5   2   6    0.50    0.94
   2   5   6    0.17    0.76
  -5   2  -6   -3.45    2.40
   5  -2   6    0.11    0.85
  -2  -5  -6    0.27    0.29
  -2  -5  -6   -1.63    1.40
   2   5   6    0.44    0.36
  -5   2  -6   -1.00    1.51
   5  -2   6    2.22    2.12
   2   5  -6   -0.05    1.23
   2   5   6   -3.28    2.11
  -2  -5   6   -0.53    1.45
   5  -2  -6   -0.11    0.76
   5  -2   6    0.53    0.42
   3   5   6   28.28    1.47
   5  -3   6   32.46    5.45
  -5   3   6   25.52    2.18
  -5   3  -6   32.16    5.44
   5  -3   6   28.40    5.81
   3   5   6   32.11    5.22
  -3  -5  -6   35.07    5.57
  -3  -5   6   26.75    5.67
  -5   3  -6   25.73    5.65
  -3  -5  -6   27.84    1.47
   3   5  -6   17.96    4.21
  -3  -5   6   27.54    1.92
   3   5   6   31.70    5.23
   5  -3   6   27.67    1.53
   5  -3  -6   22.51    3.51
   5  -3  -6   26.49    1.19
   3   5  -6   27.69    1.47
   4   5   6    2.04    1.63
  -5   4  -6    3.45    2.53
  -4  -5  -6    2.27    1.76
  -5   4   6    1.13    1.25
   5  -4  -6   -0.45    0.90
   5  -4   6    1.59    1.89
   4   5   6   -0.39    1.20
   5  -4   6    0.21    1.37
   5  -4   6   -0.06    9.00
  -4  -5   6   -2.43    2.37
  -5   4  -6   -1.31    1.74
   5  -5  -6   50.36    1.85
  -5  -5   6   53.96    8.15
   5   5   6   52.44    7.23
   5  -5  -6   58.50    5.31
   5   5   6   51.42    6.47
   5  -5   6   52.27    2.35
   5  -5   6   56.53    8.50
  -5   5  -6   64.56    9.37
   5   5  -6   47.96    2.21
  -5  -5   6   51.17    2.85
   5  -5   6   45.29    2.35
  -5   5  -6   48.74    6.78
   5   5   6   51.82    2.36
  -5  -5  -6   55.40    7.50
  -5   6  -6   -0.54    1.80
   6   5   6   -1.18    1.79
  -5   6   6    0.36    0.19
   5  -6   6    0.40    0.58
  -5   6  -6    2.79    2.16
  -6  -5   6   -1.14    2.21
  -6  -5   6   -0.50    0.84
  -6  -5  -6   -2.53    2.00
   5  -6  -6    2.65    1.27
   5  -6   6   -4.71    3.08
   6   5   6    4.66    2.12
   4  -6   6  136.19    4.99
   6   4   6  130.10   11.67
  -4   6  -6  147.51   12.11
   4  -6  -6  137.98    4.22
  -4   6   6  144.24    8.81
   6   4  -6  123.22    4.54
  -6  -4   6  136.88    5.68
  -4   6  -6  131.97   13.71
   4  -6  -6  133.50    8.83
  -6  -4   6  128.40   12.98
  -6  -4  -6  136.91   12.14
   4  -6   6  129.53    4.69
   6   4   6  134.35   10.95
   6   4   6  132.70    4.75
   4  -6   6  137.73   13.54
  -4   6   6  131.13    4.18
   6   3   6    1.11    0.50
  -3   6   6    1.32    1.16
   3  -6  -6    0.89    1.13
  -6  -3  -6   -0.35    1.68
  -3   6  -6    2.52    2.08
   6   3   6    1.12    1.69
   6   3   6    4.07    2.25
   3  -6   6    0.39    1.97
  -3   6  -6   -0.84    1.87
   2  -6  -6    1.06    0.28
   6   2   6    1.14    0.44
   6   2   6    0.00    1.30
   2  -6   6    3.77    2.58
   6   2  -6    1.41    0.34
  -2   6  -6   -0.64    1.45
   6   2   6    1.38    1.80
   2  -6  -6    3.27    1.65
  -6  -2  -6   -2.07    2.05
  -2   6   6    1.38    0.30
  -2   6   6    1.20    1.16
   6   2  -6    4.65    2.05
  -2   6  -6   -0.45    1.43
   6   1  -6    0.41    0.25
   1  -6  -6    3.38    1.78
  -1   6   6    0.23    0.72
   1  -6  -6    0.00    0.22
   6   1  -6   -0.81    0.99
  -6  -1  -6    0.98    1.60
  -1   6   6   -0.11    0.17
   6   1   6   -2.05    1.89
  -1   6  -6   -1.96    1.82
   1  -6   6   -0.18    0.39
   6   1   6   -0.19    1.43
   6   1   6    0.29    0.32
  -6  -1   6    0.44    0.61
  -6  -1  -6   -0.09    1.16
   1  -6   6   -1.71    1.84
  -1   6  -6   -3.36    2.25
   6   0   6   60.29    2.53
   0  -6  -6   59.21    2.31
   0   6   6   65.39    6.80
   6   0  -6   53.58    6.02
   0   6   6   57.82    2.30
   0  -6  -6   55.66    6.53
   0   6  -6   59.59    7.58
  -6   0  -6   52.56    7.01
   0   6  -6   66.49    9.20
   6   0  -6   58.56    2.24
   6   0   6   67.16    8.21
   6   0   6   65.64    7.81
  -6   0  -6   52.97    7.54
   0  -6   6   60.00    2.82
  -6   0   6   59.73    3.22
   0  -6   6   58.59    8.35
  -1  -6   6    0.14    0.36
   1   6   6   -1.63    1.37
  -1  -6   6    0.15    1.13
   1   6   6    0.09    0.21
   6  -1   6   -0.59    0.62
  -6   1  -6   -2.83    1.88
  -6   1   6   -1.16    0.76
   6  -1  -6    0.55    0.23
  -6   1  -6   -2.99    2.25
  -1  -6  -6   -0.98    1.43
   6  -1   6   -0.30    1.20
  -1  -6  -6    0.35    0.26
   6  -1   6    1.21    1.57
   6  -1  -6    1.14    1.17
   1   6  -6   -2.94    2.12
  -2  -6   6   27.26    1.81
   2   6   6   29.76    4.99
  -6   2  -6   22.56    5.26
   6  -2   6   26.66    5.49
  -6   2  -6   30.90    5.43
   2   6   6   28.78    1.47
  -2  -6  -6   24.97    4.67
   6  -2  -6   30.66    4.16
   6  -2   6   25.38    4.87
  -6   2   6   29.60    2.19
  -2  -6   6   27.26    5.79
   6  -2   6   29.28    1.60
   6  -2  -6   28.22    1.24
   2   6  -6   30.66    5.44
  -2  -6  -6   27.69    1.47
  -6   3  -6    2.09    2.07
   6  -3   6    2.94    2.15
  -6   3  -6   -0.87    1.47
  -3  -6   6    0.65    0.85
   6  -3   6    0.45    0.65
  -3  -6   6    3.96    2.71
   6  -3  -6    0.21    0.22
   6  -3  -6   -0.29    0.80
   3   6   6   -3.65    2.15
   6  -3   6    2.38    2.33
  -3  -6  -6    1.55    1.80
  -6   3   6    1.37    1.21
   6  -4   6  282.97   19.51
   6  -4   6  278.52   17.40
   6  -4  -6  285.83   13.25
   4   6   6  297.16   16.78
   4   6   6  285.91   17.58
   4   6   6  287.46    8.97
  -4  -6   6  290.45   19.37
  -4  -6  -6  280.43    8.94
  -4  -6  -6  269.61   17.54
   6  -4  -6  282.85    8.39
  -6   4  -6  271.30   17.12
  -4  -6   6  299.00   10.37
   6  -4   6  287.74    8.99
  -6   4  -6  284.62   20.18
  -6   5  -6   -4.38    2.40
  -5  -6  -6    0.42    1.67
   5   6   6   -1.27    1.45
   6  -5   6   -3.64    2.13
  -5  -6   6   -0.29    1.96
   5   6   6    0.14    0.37
   6  -5   6    0.19    0.40
  -6   5   6    2.02   22.67
   5   6   6    2.67    2.08
  -6   5  -6    2.25    2.08
   6  -5   6    1.12    0.87
   6  -5   6   -1.60    2.27
   6  -5  -6    0.99    0.90
  -6   6  -6   16.42    5.14
   6  -6  -6   20.53    0.86
   6   6   6   21.13    1.40
   6   6   6   25.99    5.43
  -6  -6   6   21.20    1.78
   6  -6   6   20.21    5.54
   6  -6   6   19.03    1.16
  -6  -6  -6   13.76    4.08
  -6  -6   6   18.65    5.03
   6  -6   6   22.92    1.45
  -6   6  -6   30.29    5.60
   6   6   6   21.31    4.04
  -6   7  -6   -1.91    2.00
  -7  -6  -6    0.74    1.49
  -7  -6   6    1.21    0.87
   7   6   6    0.62    0.52
  -6   7  -6   -0.80    1.93
  -7  -6   6   -2.73    2.24
   6  -7  -6   -1.29    0.85
   7   6   6   -0.51    1.09
   7   6   6    0.46    1.22
   6  -7   6    0.47    1.45
  -5   7  -6   57.38    7.69
   7   5   6   50.09    6.21
   5  -7   6   51.82    8.53
   5  -7   6   52.10    2.19
   7   5  -6   48.29    2.24
   5  -7  -6   50.62    4.90
  -5   7   6   53.24    1.78
  -7  -5   6   48.33    8.05
   7   5   6   52.25    7.75
   7   5   6   50.13    2.42
  -7  -5  -6   59.97    8.32
  -5   7  -6   55.89    9.11
  -7  -5   6   47.93    2.95
  -7  -4  -6    3.87    2.41
   7   4   6    0.18    1.17
  -7  -4   6   -6.31    3.37
  -7  -4   6    0.40    0.75
   4  -7   6   -2.42    2.39
  -4   7  -6   -1.28    1.95
  -4   7   6    0.14    0.74
   7   4   6    0.34    0.39
   4  -7  -6    0.04    0.18
   4  -7  -6    0.37    0.88
  -4   7  -6    4.59    3.04
   7   4   6    2.97    2.30
   7   4  -6    0.54    0.29
   3  -7  -6   36.60    1.54
  -3   7   6   37.32    4.59
   7   3   6   38.39    6.37
   7   3   6   39.69    2.00
   3  -7   6   46.74    7.95
   7   3  -6   35.85    1.74
  -7  -3   6   37.41    2.40
  -3   7   6   37.79    1.54
  -3   7  -6   34.76    5.98
   3  -7   6   40.50    1.94
   3  -7  -6   33.74    4.57
  -7  -3  -6   39.82    6.62
  -3   7  -6   35.43    7.18
   7   3   6   45.23    6.28
   2  -7  -6   -0.28    0.94
   2  -7   6   -0.36    1.97
   7   2   6    0.38    0.51
   7   2   6    2.56    1.84
  -2   7  -6    0.08    1.65
  -7  -2  -6    4.05    2.54
   2  -7  -6    0.46    0.25
  -2   7  -6   -0.11    1.41
   2  -7   6    0.28    0.35
   7   2   6    0.08    1.37
  -2   7   6   -1.45    1.23
   7   1  -6    2.44    1.62
   1  -7  -6    1.72    1.38
   7   1   6   -1.90    1.83
  -1   7  -6   -0.63    1.43
  -1   7  -6   -2.09    1.86
  -1   7   6    1.12    1.08
   7   1  -6    0.86    0.26
   7   1   6    0.92    1.37
  -7  -1  -6   -3.22    2.16
  -1   7   6    0.71    0.24
   1  -7   6   -1.38    2.04
  -7  -1  -6    0.30    1.58
   1  -7  -6    1.02    0.27
   0   7  -6   -1.65    1.91
   0  -7   6    2.94    2.19
  -7   0  -6    6.67    2.89
   0  -7  -6    0.37    0.23
   0  -7   6   -0.27    0.44
   0   7  -6    7.68    3.03
   7   0   6   -2.18    1.88
  -7   0  -6   -1.49    1.85
   0  -7  -6   -1.06    1.27
   7   0   6    0.15    1.52
   7   0  -6    0.05    0.88
   0   7   6    0.22    0.26
  -7   0   6    0.67    0.68
   1   7  -6   45.74    6.87
  -7   1  -6   39.60    6.19
   7  -1   6   31.80    6.00
  -7   1  -6   38.63    6.73
   7  -1  -6   37.72    1.55
  -1  -7  -6   36.02    1.70
   7  -1   6   36.68    1.88
   7  -1   6   33.13    5.74
   7  -1  -6   41.48    5.04
   1   7   6   37.63    1.72
  -7   1   6   37.11    2.46
   1   7   6   40.42    5.67
  -1  -7   6   37.81    2.13
  -1  -7   6   33.14    6.52
  -1  -7  -6   32.65    5.40
  -7   2  -6    2.74    2.08
   7  -2   6    1.38    1.47
   7  -2   6    5.22    2.83
   2   7  -6   -0.47    1.56
   2   7   6    0.65    1.09
  -7   2  -6   -1.80    1.69
   7  -2  -6    2.57    1.34
  -2  -7  -6   -3.18    2.14
  -2  -7   6    7.79    3.37
  -7   3   6   94.10    4.60
   7  -3   6   93.66   10.87
   7  -3  -6   90.76    2.97
   3   7   6   90.96    9.26
  -3  -7   6   86.60   10.27
  -3  -7   6   91.79    4.10
   3   7   6   89.28    3.40
  -7   3  -6   86.27   10.61
   7  -3  -6   97.35    7.10
  -7   3  -6   87.85    9.49
  -3  -7  -6   91.68    3.43
   3   7   6   90.59    9.06
   7  -3   6   73.67    8.68
   7  -3   6   93.00    3.57
  -3  -7  -6   87.04    9.41
   7  -4   6    3.56    2.80
   7  -4   6    0.16    0.40
  -7   4   6    0.09    4.93
   7  -4  -6   -0.50    0.78
  -7   4  -6    2.59    2.36
   4   7   6    1.61    1.72
  -4  -7  -6    1.49    1.81
  -7   4  -6   -5.19    2.58
   4   7   6    1.74    1.59
  -4  -7  -6    0.09    0.29
  -4  -7   6   -0.02    0.63
  -4  -7   6   -0.39    1.81
   5   7   6   28.33    4.61
   7  -5   6   26.59    6.20
  -7   5  -6   25.23    5.13
  -5  -7   6   36.79    6.70
   7  -5  -6   26.90    1.04
   7  -5   6   24.12    4.94
  -5  -7  -6   31.78    6.11
   5   7   6   28.77    1.65
  -7   5  -6   23.67    5.87
  -5  -7   6   26.76    1.93
   7  -5   6   29.87    1.65
  -7   5   6   25.68    2.40
   5   7   6   28.80    5.70
   7  -6  -6   -1.34    0.79
   7  -6   6    0.17    0.23
  -7   6   6   -1.53    1.25
   7  -6   6    4.65    3.20
  -7   6  -6    0.52    1.94
   7  -6   6   -0.07    0.74
   6   7   6   -4.66    2.63
  -6  -7  -6    3.01    2.41
  -6  -7   6   -2.76    2.51
   6   7   6    1.16    1.29
  -6  -7   6    0.52    0.68
  -7   6  -6   -1.11    1.38
   7  -7   6    0.14    0.48
  -7  -7  -6    2.08    2.22
  -7   7  -6   -0.45    1.62
  -7  -7   6    1.58    0.78
   7  -7   6   11.19    4.55
  -7  -7   6    4.06    2.82
   7   7   6    1.05    0.45
   7   7   6   -0.42    0.94
   7   7   6   -0.40    1.44
  -8  -7   6    0.59    0.71
  -7   8   6    0.85    1.05
   8   7   6    0.37    0.40
  -8  -6   6   21.08    1.86
   8   6   6   25.33    4.22
  -8  -6  -6   15.31    4.78
   8   6   6   22.81    5.52
   6  -8   6   26.58    6.42
  -8  -6   6   24.31    5.83
  -6   8  -6   24.14    5.19
   8   6   6   19.09    1.40
  -8  -5  -6    0.62    1.53
   8   5   6   -0.76    1.32
  -5   8  -6    3.07    2.38
  -5   8   6    0.06    0.64
  -8  -5   6    1.82    2.43
   5  -8   6    1.13    2.50
   4  -8   6   96.18   11.79
   8   4   6   87.77    8.65
   8   4   6   81.83    9.84
   8   4   6   78.60    3.39
   4  -8   6   83.73    3.24
   4  -8  -6   84.25    2.84
  -4   8   6   81.38    2.73
  -4   8  -6   84.85   11.59
  -8  -4  -6   80.23    9.84
  -8  -4   6   83.16    4.08
  -4   8  -6   77.96    9.18
   4  -8  -6   77.00    6.78
  -4   8   6   79.14    6.41
   3  -8   6   -0.87    1.73
  -3   8  -6   -1.78    2.27
   3  -8  -6    0.27    0.22
  -8  -3  -6    0.03    1.09
   8   3  -6    0.18    0.27
   3  -8   6   -0.26    0.32
   8   3   6    0.50    1.70
  -3   8   6    0.94    1.05
   3  -8  -6    0.89    1.14
   8   3   6   -0.91    0.68
   8   3   6    0.81    1.36
  -3   8  -6    0.74    1.84
  -8  -2  -6    0.01    1.31
   2  -8   6    0.72    0.41
  -2   8   6    0.52    0.91
   8   2   6    1.92    1.89
   8   2  -6    0.21    0.25
   2  -8   6    5.10    3.22
  -8  -2   6    0.31    0.77
   2  -8  -6    0.80    0.27
  -2   8  -6    2.60    2.56
   8   2   6   -1.56    1.89
  -8  -2  -6    5.45    2.83
  -2   8  -6    1.87    1.93
   2  -8  -6   -2.32    1.58
  -8  -1  -6   -0.66    1.22
  -1   8   6    0.57    1.06
   1  -8  -6    1.03    1.37
  -1   8  -6   -1.43    2.17
  -8  -1  -6    2.60    2.19
  -1   8  -6    1.51    1.93
  -8  -1   6   -0.88    0.78
   8   1   6   -2.46    2.04
   8   1   6   -2.82    1.87
   8   1  -6    0.11    1.01
   8   1   6    0.08    0.46
   1  -8   6   -4.80    3.08
   1  -8  -6    0.09    0.26
   1  -8   6    0.20    0.41
   0  -8  -6   20.79    4.29
   8   0   6   25.39    5.41
  -8   0  -6   21.85    4.90
   0   8  -6   21.52    5.70
   0  -8   6   18.27    4.87
   0   8   6   19.34    1.12
  -8   0   6   17.33    1.62
   8   0   6   19.82    1.35
   8   0  -6   20.79    1.07
   8   0   6   19.73    4.58
   8   0   6   19.30    1.25
   0   8   6   20.68    4.01
   0  -8   6   19.08    1.41
   8   0  -6   25.70    4.16
  -8   0  -6   22.49    5.04
   0   8  -6   20.73    4.84
   0  -8  -6   20.95    1.18
   8  -1   6    0.00    0.26
   8  -1  -6    0.05    0.19
  -1  -8   6    0.34    1.82
   1   8  -6    0.16    0.41
   8  -1   6   -1.59    1.78
   8  -1   6    1.74    2.15
   1   8   6    0.35    0.34
   8  -1   6    0.04    0.47
  -1  -8   6    0.30    0.50
   1   8   6    1.02    1.29
   1   8  -6    6.00    2.71
   8  -1  -6    1.02    0.97
  -1  -8  -6    0.73    0.33
  -8   1  -6   -3.22    2.35
  -8   1  -6    2.61    2.14
  -8   1   6    0.15    0.73
  -1  -8  -6   -1.56    1.72
   8  -2   6   11.90    1.04
   8  -2  -6   11.55    0.69
   2   8   6   12.11    0.94
   8  -2   6    9.40    3.36
   8  -2   6   11.54    3.87
  -2  -8   6   11.84    1.20
   8  -2  -6   14.50    2.82
  -8   2  -6   11.00    3.42
  -2  -8   6   18.26    5.04
  -8   2  -6    8.96    3.57
  -2  -8  -6   13.47    3.87
   2   8   6   18.87    4.18
  -8   2   6   13.93    1.46
  -2  -8  -6   10.86    0.90
   8  -2   6   13.45    0.91
   8  -3   6   -0.02    0.32
   8  -3   6   -2.03    2.43
  -3  -8   6    0.61    0.52
   8  -3   6    1.35    1.76
  -3  -8   6    7.04    3.29
   3   8   6    3.09    2.11
   3   8   6    2.65    2.00
  -8   3  -6    1.52    1.86
  -8   3  -6   -3.91    2.66
   8  -3  -6   -1.37    1.00
  -3  -8  -6    0.20    0.35
  -3  -8  -6   -0.14    1.43
   4   8   6   25.86    1.52
  -4  -8   6   26.03    5.83
   8  -4   6   27.08    1.59
  -8   4  -6   21.02    4.84
   4   8   6   27.64    4.78
   4   8   6   27.47    5.42
  -8   4  -6   24.97    6.07
  -4  -8  -6   25.56    5.53
   8  -4   6   30.18    6.56
  -4  -8   6   25.02    1.88
   8  -4  -6   25.38    1.01
  -8   4   6   25.46    2.09
   8  -4   6   25.02    5.14
   8  -4   6   26.55    1.31
   8  -5   6   -4.11    3.10
   5   8   6    2.52    1.59
  -8   5   6    0.61    0.83
   8  -5   6   -0.09    0.18
   5   8   6   -2.99    2.22
  -8   5  -6    0.94    1.74
   8  -5  -6    0.63    0.61
  -5  -8   6    0.30    1.78
  -8   5  -6    1.69    2.01
   8  -5   6   -2.20    1.92
  -5  -8  -6   -0.66    1.80
  -5  -8   6   -0.02    0.61
  -8   6  -6   -0.37    1.24
   6   8   6    0.02    1.25
   6   8   6    0.66    0.51
   8  -6   6    1.45    2.49
  -6  -8   6   -0.22    1.59
   6   8   6    1.27    1.25
   8  -7   6    0.85    0.42
   7   8   6   -0.51    0.38
  -7  -8   6    0.75    0.72
  -8   7   6   -1.32    1.07
   8   8   6   19.97    1.48
  -8  -8   6   21.96    1.96
   9   8   6    1.24    0.52
  -9  -8   6   -0.23    0.54
  -9  -7   6    0.19    0.72
   9   7   6    0.95    0.48
   5  -9   6  125.51   13.92
  -9  -5   6  110.07    5.09
  -5   9   6  108.96    3.39
   9   5   6   98.44    8.97
   5  -9   6  105.08    3.87
  -5   9   6  114.14    7.15
   9   5   6  111.06    4.34
  -9  -5  -6  119.22   12.56
   9   5   6  105.29   11.79
  -9  -5   6  101.15   12.48
  -5   9  -6  107.06   11.04
   4  -9   6    1.84    2.23
  -9  -4   6   -0.62    1.84
  -4   9   6    0.82    0.94
   9   4   6   -6.02    3.07
  -9  -4  -6    5.33    2.98
   9   4   6   -2.48    1.92
   9   3  -6  144.06    5.05
  -3   9   6  153.82    4.78
  -3   9  -6  149.34   13.19
  -3   9  -6  132.50   14.99
   9   3   6  160.97   12.61
  -9  -3  -6  142.55   13.52
  -3   9   6  151.25    9.88
   3  -9   6  152.96    5.48
   9   3   6  171.99   14.48
   3  -9   6  153.14   15.11
   9   3   6  143.10    5.34
  -9  -3   6  154.22    6.43
   2  -9   6    0.57    0.40
   9   2  -6    1.19    0.35
  -2   9  -6    0.79    2.19
  -2   9   6    0.75    1.05
  -9  -2  -6    2.43    1.91
   9   2   6    2.74    2.08
   2  -9   6   -1.18    2.08
   9   2   6    0.40    0.67
  -9  -2  -6    1.64    2.15
  -2   9  -6    0.16    1.61
   9   2   6    2.97    2.25
  -9  -1   6   34.08    2.38
   9   1  -6   29.28    1.46
   9   1   6   33.37    1.86
  -1   9  -6   25.25    6.24
   1  -9  -6   33.33    1.55
  -9  -1  -6   32.60    6.12
   1  -9   6   32.37    6.82
  -1   9  -6   31.42    6.08
  -9  -1  -6   32.41    6.04
   1  -9   6   31.61    1.82
   1  -9  -6   26.50    4.71
   9   1   6   29.05    1.72
  -1   9   6   36.82    5.15
  -1   9   6   32.60    1.51
   9   1   6   36.58    6.43
   9   1   6   34.83    6.16
  -9   0  -6    6.07    2.84
   0   9  -6    6.24    3.45
   0   9  -6   -1.49    1.70
   9   0  -6    0.31    0.98
   9   0   6   -0.75    1.64
   9   0   6    0.89    1.91
   0  -9  -6    4.04    2.18
   0  -9   6    0.96    0.50
   0   9   6    0.50    1.14
   0  -9   6    5.22    3.13
  -9   0  -6   -2.88    2.11
  -9   0   6    0.17    0.72
   1   9  -6   17.40    4.69
   9  -1   6   13.78    4.41
   1   9  -6    6.85    3.69
   9  -1  -6   14.22    2.98
   1   9   6    8.98    2.98
   9  -1   6   12.64    0.97
   9  -1   6   12.92    1.12
   1   9   6   13.37    0.97
  -1  -9  -6   11.90    0.93
  -1  -9   6   15.32    1.28
  -9   1   6   15.22    1.59
  -9   1  -6   13.82    4.35
  -9   1  -6   25.73    5.37
   9  -1  -6   12.06    0.77
  -1  -9  -6    9.58    3.24
  -1  -9   6   12.47    4.29
   9  -2  -6    0.22    0.18
   2   9   6   -0.08    0.34
  -2  -9   6    3.23    2.49
  -9   2   6   -0.16    0.76
   9  -2   6    4.10    2.89
  -2  -9  -6   -0.01    1.40
   2   9   6    0.26    1.29
  -9   2  -6   -3.82    2.43
  -9   2  -6   -1.26    1.68
   9  -2   6    0.32    0.28
   9  -2  -6   -0.48    0.86
  -2  -9   6    0.39    0.58
   9  -2   6   -0.75    1.61
   9  -2   6   -0.41    0.48
   9  -3   6    8.29    0.70
  -3  -9  -6    5.64    2.82
  -3  -9   6   10.08    1.16
   9  -3  -6   10.07    2.18
   9  -3   6    8.47    0.92
  -3  -9  -6    7.81    0.81
  -3  -9   6   13.36    4.42
  -9   3  -6    6.33    3.20
  -9   3  -6   11.86    3.76
  -9   3   6    7.65    1.29
   9  -3   6   10.86    3.49
   3   9   6    8.12    0.84
   9  -3   6   12.39    4.27
  -4  -9  -6    2.29    2.25
  -9   4   6    0.31    0.58
  -9   4  -6    1.84    2.03
  -9   4  -6    5.26    2.82
  -4  -9   6    2.80    2.21
   9  -4  -6    0.96    0.72
   9  -4   6    0.22    0.45
   9  -4   6    0.46    1.47
   4   9   6    1.52    1.44
   9  -4   6   -2.49    2.79
   4   9   6    1.87    1.71
   9  -4   6    1.10    0.28
   9  -5   6   14.53    1.17
  -5  -9  -6    8.17    3.50
   5   9   6   13.02    3.09
  -9   5  -6   14.81    4.18
   5   9   6   12.97    1.17
   5   9   6   12.99    4.13
  -9   5   6   15.41    1.62
   9  -5   6   16.58    4.38
   9  -5   6   22.25    6.15
  -5  -9   6   19.76    5.18
  -5  -9   6   13.53    1.50
   9  -6   6    0.48    0.43
  -6  -9   6    1.71    0.72
  -9   7   6   26.44    2.50
   9  -7   6   26.96    1.72
  -7  -9   6   29.19    2.19
   7   9   6   26.02    1.74
   9  -8   6    0.88    0.56
   8   9   6   -0.45    0.54
  -9   8   6   -0.09    0.67
  -8  -9   6   -0.15    0.58
  -9  -9   6   61.75    3.58
   9   9   6   62.22    3.05
 -10  -9   6   -0.29    0.74
  -9  10   6   -2.28    1.34
 -10  -8   6   16.29    1.71
  10   8   6   11.90    1.29
 -10  -7   6   -1.26    1.00
  10   7   6   -0.11    0.61
  10   6   6  153.32    5.80
 -10  -6   6  161.44    6.84
  10   5   6    0.98    0.82
 -10  -5   6   -0.71    0.79
   4 -10   6   45.77    1.98
 -10  -4   6   41.90    2.87
  -4  10   6   43.76    1.69
  10   4   6   49.24    2.49
  10   3   6    2.46    1.78
  -3  10  -6    0.10    1.60
  -3  10   6   -0.09    0.22
 -10  -3  -6    0.54    1.41
  10   3   6   -0.21    0.39
   3 -10   6   -2.31    2.29
 -10  -3  -6    1.55    2.19
  10   3   6   -4.86    2.90
   3 -10   6    0.18    0.26
  -3  10   6   -0.49    0.89
 -10  -2  -6   -2.52    2.12
  10   2   6    1.42    1.85
  -2  10   6    0.59    0.99
  -2  10  -6    0.20    1.53
 -10  -2   6    2.00    0.84
  -2  10   6    1.00    0.31
   2 -10   6    1.48    0.44
 -10  -2  -6    3.10    2.11
   2 -10   6    0.00    1.80
  10   2   6    4.08    2.46
 -10  -1   6    0.66    0.57
 -10  -1  -6   -2.57    2.38
   1 -10   6    1.85    2.05
   1 -10   6    0.22    0.36
  10   1   6    0.47    0.47
  10   1   6    1.48    1.99
  -1  10   6    0.35    0.30
  10   1   6    1.65    2.00
  -1  10  -6   -7.64    3.93
  -1  10   6    2.52    1.70
 -10  -1  -6    1.47    1.71
  10   0   6    6.42    2.98
   0  10  -6   17.16    5.45
  10   0   6    3.64    2.54
   0 -10   6   14.75    4.82
   0 -10   6    8.96    0.97
  10   0   6    8.39    0.81
   0  10   6    9.09    2.83
   0  10   6    8.99    0.77
   0  10  -6    6.04    3.10
 -10   0  -6   16.21    4.58
 -10   0  -6   10.94    3.74
  10   0   6    7.06    0.84
 -10   0   6    6.87    1.20
  10   0  -6   12.18    2.96
 -10   1  -6    1.94    2.15
  10  -1  -6    0.42    0.90
  10  -1   6   -1.83    2.00
   1  10   6   -0.08    1.15
  10  -1   6    0.12    0.31
   1  10   6    0.39    0.38
   1  10  -6    0.34    2.19
  -1 -10   6   -4.08    3.02
  10  -1   6    1.98    2.46
   1  10  -6   -1.39    1.72
 -10   1  -6   -0.27    1.51
  -2 -10   6   45.25    2.52
  10  -2  -6   38.79    4.63
  10  -2   6   55.18    8.89
  10  -2   6   48.52    2.22
   2  10   6   46.10    2.18
 -10   2  -6   47.91    8.20
   2  10   6   43.87    6.83
  10  -2   6   45.24    2.28
 -10   2  -6   44.44    7.22
  10  -2   6   48.12    7.44
  -2 -10   6   60.08    8.90
 -10   2   6   47.81    2.96
  -2 -10  -6   45.57    2.19
  10  -3   6   -0.19    0.37
 -10   3   6    1.19    0.87
 -10   3  -6   -0.79    1.76
  10  -3   6    0.16    0.25
   3  10   6    0.43    0.40
  10  -3   6    5.40    3.35
   3  10   6   -1.02    1.66
 -10   3  -6    6.56    3.43
  10  -3   6   -2.09    2.03
  -3 -10   6   -2.14    2.49
  -4 -10   6    3.09    0.81
 -10   4   6    1.91    0.82
   5  10   6    0.72    0.57
  10  -5   6    1.62    0.66
  -5 -10   6    0.61    0.81
 -10   5   6    0.83    0.64
   6  10   6  176.99    6.52
  10  -6   6  193.51    6.46
 -10   6   6  184.73    7.82
  -6 -10   6  186.30    7.45
  10  -7   6    0.20    0.54
   7  10   6   -0.83    0.55
  -7 -10   6   -0.56    0.73
  -8 -10   6   56.61    3.36
  10  -8   6   59.65    2.75
   8  10   6   59.38    3.00
 -10   8   6   65.15    3.89
   9  10   6    0.00    0.55
  -9 -10   6    0.96    0.86
 -10   9   6    0.29    1.00
 -10 -10   6   12.64    1.50
  10  10   6    9.65    1.16
 -10  10   6   10.60    1.78
 -10  11   6    2.18    1.18
 -11 -10   6    1.32    0.84
 -11  -8   6   -1.59    0.93
  11   8   6   -0.66    0.60
  11   7   6   20.33    1.64
 -11  -7   6   16.99    1.95
 -11  -6   6    1.13    0.97
 -11  -5   6   15.60    1.83
  11   5   6   16.45    1.49
  11   4   6   -0.62    0.62
 -11  -4   6   -1.15    0.85
   3 -11   6    3.36    0.49
 -11  -3   6    4.22    1.06
  11   3   6    4.21    0.70
  -2  11   6    0.22    0.22
   2 -11   6    0.06    0.29
  11   2   6   -0.17    0.88
 -11  -2   6   -0.54    0.67
  -1  11   6   95.31    3.59
  11   1   6  100.27    4.06
 -11  -1   6  106.24    4.98
   1 -11   6  105.20    4.19
 -11   0   6    0.77    0.68
   0  11   6    0.42    0.38
  11  -1   6   86.08    3.52
  -1 -11   6   82.65    3.70
  11  -1   6   78.51    3.49
 -11   1   6   80.64    4.25
   1  11   6   85.89    3.28
  11  -2   6    0.37    0.56
  -2 -11   6    1.29    0.62
 -11   2   6   -0.94    0.90
  11  -3  -6    9.03    0.55
  -3 -11   6    9.84    1.18
  11  -3   6   10.36    1.07
   3  11   6    9.37    0.93
 -11   3   6   10.75    1.46
 -11   4   6   -0.91    0.75
   4  11   6    0.63    0.49
  -4 -11   6   -1.28    0.76
   5  11   6  112.90    4.42
  -5 -11   6  109.55    5.02
 -11   5   6  113.96    5.40
  11  -5   6  112.99    4.35
  11  -6   6    0.81    0.51
 -11   6   6    0.11    0.84
   6  11   6    0.47    0.43
 -11   7   6   12.59    1.65
  11  -7   6   10.64    1.08
   7  11   6   12.84    1.21
  -7 -11   6   13.61    1.54
 -11   8   6    2.12    0.99
  -8 -11   6    1.70    0.86
 -11   9   6   41.25    3.07
  -9 -11   6   38.77    2.74
   9  11   6   42.89    2.49
  10  11   6   -0.07    0.57
 -11  10   6   -0.65    0.85
 -11 -11   6    1.17    0.71
 -11  11   6   -1.52    0.98
  11  11   6    0.30    0.60
 -11  12   6   -0.98    0.99
  12  10   6   49.57    2.86
 -12 -10   6   49.04    3.33
 -12  -9   6    1.28    0.74
  12   9   6   -0.27    0.46
  12   8   6   69.44    3.46
 -12  -8   6   68.55    4.02
  12   7   6   -1.26    0.72
 -12  -7   6   -0.14    0.55
  12   6   6   31.48    2.08
 -12  -6   6   32.60    2.56
  12   5   6   -0.08    0.55
  12   4   6   22.74    1.68
 -12  -4   6   20.65    1.94
 -12  -3   6    0.10    0.78
  12   3   6    0.19    0.37
   2 -12   6    5.29    0.66
 -12  -2   6    6.12    1.22
  12   2   6    6.25    0.91
  12   1   6   -0.72    0.46
  -1  12   6   -0.34    0.30
 -12  -1   6   -0.29    0.58
   1 -12   6    0.34    0.38
   0 -12   6   66.24    3.06
 -12   0   6   64.75    3.72
  12   0   6   60.45    2.99
   0  12   6   65.27    2.69
   1  12   6    1.61    0.53
  12  -1  -6    0.38    0.32
  -1 -12   6    0.81    0.75
 -12   2   6   27.69    2.29
  -2 -12   6   27.88    1.93
   2  12   6   29.93    1.70
  12  -2  -6   29.59    1.28
  12  -2   6   30.21    1.85
  -3 -12   6    0.10    0.46
 -12   3   6    0.55    0.82
   3  12   6   -0.72    0.51
 -12   4   6   13.67    1.62
  -4 -12   6   11.54    1.35
  12  -4   6   11.93    1.21
   4  12   6   13.04    1.18
   5  12   6   -0.53    0.50
 -12   5   6   -1.24    0.84
  -5 -12   6   -0.24    0.66
  12  -5   6   -0.70    0.55
   6  12   6    1.70    0.62
  12  -6   6    2.12    0.66
  -6 -12   6    2.05    0.68
  12  -7   6   -0.22    0.45
   7  12   6    0.31    0.51
  -7 -12   6   -0.17    0.50
 -12   7   6    1.40    0.82
  12  -8   6    7.55    0.94
 -12   8   6    9.32    1.46
  -8 -12   6    7.13    1.27
   8  12   6    7.58    1.05
  -9 -12   6   -0.14    0.75
   9  12   6   -0.37    0.54
  10  12   6    7.19    1.02
 -10 -12   6    7.00    1.21
 -12  11   6    1.16    0.72
  11  12   6   -0.59    0.65
  13   9   6    0.20    0.66
 -13  -9   6   -0.98    0.94
 -13  -8   6   -0.39    0.80
  13   8   6    0.10    0.56
  13   7   6   29.54    2.07
 -13  -7   6   31.00    2.49
 -13  -6   6    0.47    0.83
  13   6   6   -0.48    0.48
 -13  -5   6   -0.30    0.82
  13   4   6    1.54    0.54
 -13  -4   6    0.76    0.65
  13   3   6    1.45    0.63
 -13  -3   6    0.61    0.67
  13   2  -6    0.57    0.42
 -13  -1   6    6.24    1.26
  13   1  -6    3.75    0.57
  13   1   6    3.77    0.83
   1 -13   6    5.18    0.74
  13   0  -6    0.19    0.32
   0 -13   6    0.03    0.40
 -13   0   6   -1.50    0.86
   1  13   6    4.90    0.68
  -1 -13   6    4.12    0.77
  13  -1   6    4.34    0.80
  13  -1  -6    4.39    0.51
 -13   1   6    5.71    1.11
  -2 -13   6    0.98    0.57
 -13   2   6    1.98    0.77
  13  -2   6    0.76    0.62
  13  -3   6   39.84    2.24
   3  13   6   39.89    2.16
 -13   3   6   37.08    2.68
  -3 -13   6   37.76    2.40
   4  13   6    0.12    0.46
  -4 -13   6    0.03    0.44
  13  -4   6    0.05    0.58
 -13   4   6   -0.87    0.68
  13  -5   6   57.44    2.74
  -5 -13   6   49.49    3.01
   5  13   6   54.01    2.77
 -13   5   6   57.17    3.47
   6  13   6    0.05    0.39
  -6 -13   6   -0.39    0.67
  13  -6   6   -0.38    0.57
  13  -7   6   32.91    1.96
 -13   7   6   28.44    2.44
  -7 -13   6   27.36    2.16
   7  13   6   29.69    1.99
  13  -8   6    0.49    0.47
  -8 -13   6    0.19    0.53
   8  13   6   -1.10    0.62
 -13   8   6   -0.96    0.76
   9  13   6   12.67    1.37
 -13   9   6   12.95    1.71
  -9 -13   6   13.03    1.60
 -10 -13   6    0.26    0.64
 -13  10   6    0.02    0.71
  14   8   6    1.28    0.73
  14   8  -6    0.75    0.47
 -14  -7   6   -0.07    0.55
  14   7  -6    0.16    0.48
  14   7   6   -1.29    0.70
 -14  -6   6   17.04    1.92
  14   6   6   15.27    1.51
  14   6  -6   13.07    1.25
 -14  -5   6    0.43    0.87
  14   5   6    0.16    0.62
  14   4  -6   14.26    1.21
 -14  -4   6   13.74    1.74
  14   4   6   13.94    1.40
  14   3   6   -0.32    0.65
  14   3  -6   -0.59    0.41
  14   2   6    4.92    0.86
 -14  -2   6    5.85    1.17
  14   2  -6    6.04    0.74
  14   1  -6    0.33    0.40
 -14  -1   6    0.04    0.70
 -14   0   6    0.14    0.84
  14   0  -6   -0.18    0.29
  14   0   6    0.12    0.40
  -1 -14   6   -0.08    0.38
  14  -1  -6   -0.39    0.25
  14  -1   6   -0.03    0.50
 -14   1   6    0.68    0.87
 -14   2   6   25.40    2.25
  14  -2  -6   23.81    1.11
  -2 -14   6   23.10    1.74
  14  -2   6   26.05    1.75
 -14   3   6    1.55    0.93
  -3 -14   6    1.62    0.73
  -4 -14   6    3.83    0.78
 -14   4   6    3.93    0.98
   4  14   6    3.74    0.70
  14  -4   6    4.69    0.82
  14  -5   6    1.20    0.61
 -14   5   6   -0.78    0.63
  -5 -14   6    0.04    0.60
   5  14   6    0.34    0.37
   6  14   6   54.41    2.87
 -14   6   6   55.14    3.50
  -6 -14   6   54.65    3.21
  14  -6   6   53.33    2.71
  -7 -14   6    1.59    0.82
  14  -7   6    0.58    0.52
 -14   7   6    2.89    0.98
 -14   8   6    1.27    0.69
  -8 -14   6   -0.52    0.68
  14  -8   6   -0.31    0.49
   8  14   6    1.41    0.53
  15   6   6    0.16    0.58
  15   5   6   50.73    2.90
  15   5  -6   48.44    2.51
 -15  -5   6   47.09    3.36
 -15  -4   6   -1.39    1.00
  15   4  -6   -0.43    0.46
  15   4   6   -0.31    0.66
  15   3  -6    8.26    0.89
 -15  -3   6    7.86    1.41
  15   3   6    7.44    1.01
  15   2   6   -0.30    0.62
  15   2  -6   -0.02    0.38
 -15  -2   6   -1.13    0.94
  15   1  -6    4.41    0.62
  15   1   6    4.10    0.85
 -15  -1   6    4.79    1.16
  15   0   6   -0.05    0.48
 -15   0   6    0.51    0.83
  15  -1   6    0.88    0.50
 -15   1   6    0.55    0.82
 -15   2   6    1.38    0.91
  -2 -15   6    0.37    0.46
  15  -2   6    0.91    0.54
 -15   3   6    3.23    1.05
  15  -3   6    4.99    0.86
  -3 -15   6    4.37    0.86
 -15   4   6    0.39    0.78
  15  -4   6    0.61    0.54
  -4 -15   6   -0.16    0.52
 -15   5   6   -0.12    0.56
  -5 -15   6   -0.62    0.66
  15  -5   6    1.43    0.59
  -6 -15   6   -1.42    0.75
  15  -6   6   -0.08    0.46
   6  15   6    0.27    0.46
 -15   6   6   -1.57    0.90
  16   4   6    0.20    0.57
  16   3  -6    0.45    0.44
 -16  -2   6    3.42    1.11
  16   2  -6    2.40    0.51
 -16  -1   6   -1.53    0.92
  16   1   6    0.27    0.41
  16   1  -6    0.10    0.28
  16   0   6    3.22    0.78
  16   0  -6    3.46    0.51
 -16   0   6    2.91    1.02
 -16   1   6    0.13    0.57
 -16   2   6    2.08    0.81
  16  -2   6    1.97    0.61
  16  -3   6   -0.14    0.51
 -16   4   6    0.63    0.82
  16  -4   6    0.09    0.49
  -4 -16   6    0.27    0.49
   0   0   7   11.88    3.35
   0   0   7   10.74    3.70
   0   0  -7    8.60    2.98
   0   0  -7    7.02    0.71
   0   1   7   80.10    9.68
   0  -1  -7   75.98    2.91
   1   0  -7   77.82    2.91
   0   1  -7   79.10    8.32
  -1   0   7   74.76    2.87
   0   1   7   73.27    7.85
   0  -1  -7   84.21    8.49
   1   0  -7   69.53    7.73
  -1   0  -7   76.31    2.93
   1   0   7   76.52    2.95
  -1   0  -7   69.10    7.85
  -1   0   7   96.87   10.78
   0  -1   7   74.30    9.58
   0   1   7   78.77    2.93
   1   0   7   68.62    7.84
   0  -1   7   77.11    2.96
   0   1  -7   70.95    2.89
   1   0   7   74.91    9.50
   1   1   7    0.37    0.54
  -1  -1   7    0.20    0.33
  -1  -1   7   -1.01    5.03
  -1  -1   7    4.42    2.94
  -1  -1  -7    0.00    0.33
   1  -1   7   -0.58    1.41
   1   1  -7    0.41    0.41
   1   1  -7    1.80    1.80
   1  -1  -7   -0.91    1.56
   1  -1   7    6.00    2.62
   1   1   7    2.33    2.36
  -1   1   7    0.81    2.06
   1  -1  -7    1.30    0.42
  -1   1   7   -1.83    1.66
  -1   1  -7    0.79    0.37
  -1  -1  -7    0.34    1.47
   1   1   7   -0.60    1.54
  -1   1   7    0.20    0.30
  -2  -1  -7   30.90    1.59
  -1   2  -7   37.32    5.89
   2   1   7   38.25    5.88
  -1   2   7   28.27    4.73
   2   1   7   24.75    5.32
  -2  -1   7   34.33    6.66
   2   1  -7   29.02    1.50
  -2  -1  -7   31.37    5.45
   2   1  -7   31.49    5.16
   2   1   7   29.79    1.58
  -2  -1   7   26.91    2.31
   1  -2  -7   26.25    4.67
  -1   2   7   30.33    1.49
   1  -2   7   33.02    1.69
   1  -2  -7   30.83    1.51
   1  -2   7   33.47    6.48
   0   2  -7    1.56    1.58
   0  -2   7   -0.15    0.51
  -2   0  -7   -0.28    0.34
   0  -2   7   -0.04    1.17
   0  -2  -7   -0.17    1.30
  -2   0   7   -2.19    2.11
   2   0  -7   -0.19    0.24
   0   2   7   -0.12    0.52
   0  -2  -7    0.00    0.36
   0  -2   7   -1.64    2.19
   2   0   7   -0.14    0.34
  -2   0  -7    0.00    1.37
   2   0   7   -1.37    1.69
   0   2   7    1.59    1.68
   0   2   7    0.35    1.85
  -2   0   7    0.47    0.87
   2   0  -7   -2.65    1.83
  -2   0   7   -0.49    0.66
   2  -1   7   54.11    8.09
   1   2   7   46.14    6.29
  -2   1   7   49.76    2.05
   1   2  -7   47.01    2.09
   2  -1   7   48.09    2.16
  -1  -2   7   60.59    8.73
   1   2   7   45.66    2.11
  -1  -2  -7   45.13    2.05
  -1  -2   7   48.42    2.93
   1   2   7   53.51    7.77
  -1  -2  -7   48.65    6.54
   2  -1   7   55.81    7.16
  -2   1  -7   49.15    6.74
   2  -1  -7   48.84    2.04
   2  -1  -7   47.65    6.15
   1   2  -7   56.08    7.08
   2  -2   7   -1.11    0.70
   2  -2   7   -0.64    1.52
   2   2   7   -2.87    2.28
  -2   2   7   -1.18    1.19
   2   2   7   -3.22    2.13
  -2  -2  -7   -0.39    0.42
  -2  -2  -7   -4.03    2.28
   2  -2   7    1.81    2.17
  -2  -2   7    1.89    2.42
   2  -2   7    0.65    0.45
   2   2   7   -0.03    0.40
  -2   2  -7   -2.28    2.01
   2   2  -7   -2.93    2.04
   2  -2  -7   -0.71    1.34
   3   2   7   28.64    5.65
   3   2   7   17.94    4.10
   3   2  -7   15.96    3.91
  -2   3   7   21.80    1.16
  -3  -2  -7   25.71    5.01
  -2   3  -7   12.55    3.69
   2  -3   7   25.26    5.77
   3   2  -7   19.42    1.21
   2  -3   7   19.72    1.28
  -2   3   7   23.82    4.19
   2  -3  -7   22.28    4.14
  -3  -2   7   21.46    5.31
   3   2   7   20.81    1.31
  -3  -2   7   20.31    1.78
   2  -3  -7   20.95    1.16
   1  -3   7   -6.11    3.12
   1  -3  -7    0.37    1.22
   1  -3  -7   -0.23    0.31
  -1   3   7   -0.52    1.26
   3   1   7    0.27    1.15
  -1   3  -7   -0.03    1.05
  -1   3   7   -0.35    0.33
  -3  -1  -7   -5.65    2.63
  -3  -1   7    0.72    1.61
   3   1   7    0.42    1.67
   3   1  -7    3.89    2.15
   3   0  -7    4.02    0.52
   0   3   7    4.37    2.74
   0   3   7    3.80    0.59
   3   0  -7    5.54    2.34
   3   0   7    9.06    3.37
   3   0   7    4.25    2.13
   0  -3  -7    3.85    0.54
   0   3   7    5.21    2.28
   0   3  -7    5.96    2.61
   0  -3   7    5.96    0.96
   0  -3   7   10.74    3.90
  -3   0  -7    5.87    2.47
  -3   0   7    4.26    0.95
   0  -3  -7    1.58    1.66
   3   0   7    4.96    0.68
   3  -1  -7    1.87    1.57
  -3   1  -7    0.28    1.07
   1   3   7   -4.36    2.67
   1   3  -7    3.69    2.17
   1   3   7   -0.69    1.38
  -1  -3  -7    0.29    0.34
  -3   1   7    0.10    0.78
   3  -1   7    0.38    0.52
   1   3   7   -0.25    0.46
  -1  -3  -7    1.85    1.70
   3  -1   7    2.23    2.24
  -1  -3   7    0.50    1.85
   3  -1   7   -0.75    1.25
   3  -2   7   19.83    1.28
  -3   2   7   19.11    1.06
  -2  -3  -7   18.83    1.17
   3  -2  -7   19.75    1.08
   2   3   7   18.93    1.16
   2   3   7   15.95    4.38
  -2  -3   7   23.13    5.65
   2   3  -7   17.32    1.16
   2   3   7   19.17    4.20
   3  -2   7   14.31    4.25
  -3   2  -7   14.28    3.87
   3  -2   7   15.18    3.85
  -2  -3  -7   25.03    4.82
  -2  -3   7   15.72    1.47
   2   3  -7   16.67    3.96
   3  -2  -7   19.09    3.85
   3   3   7   -0.13    0.40
  -3  -3   7    1.34    1.97
   3   3   7   -3.38    2.15
   3   3   7    1.56    1.74
   3  -3  -7   -1.16    1.31
  -3   3   7   -0.25    0.24
  -3   3  -7   -1.63    1.92
  -3  -3  -7    0.17    1.04
  -3  -3  -7   -0.16    0.26
   3  -3   7    1.35    1.48
   3   3  -7   -0.70    1.44
   3  -3   7   -2.92    2.61
  -4  -3  -7    4.70    2.59
   4   3   7    4.77    2.63
   4   3   7    7.67    2.94
   3  -4  -7    5.02    0.53
   4   3  -7    5.67    0.66
  -3   4   7    3.27    1.76
   3  -4   7    6.04    0.81
  -3   4   7    5.27    0.53
   3  -4  -7    5.06    2.13
  -3   4  -7    7.62    3.12
  -3   4  -7    7.39    3.41
   3  -4   7    4.45    0.90
   4   3  -7    4.38    2.17
   3  -4   7    8.94    3.61
  -4  -3   7    3.68    0.96
  -4  -3   7   10.30    4.03
   4   3   7    5.31    0.74
   4   2   7    1.61    0.60
   2  -4   7    1.74    0.71
   2  -4   7    0.12    1.27
   4   2  -7    0.61    1.45
  -4  -2   7    0.90    0.88
  -2   4  -7    1.33    1.60
   4   2   7    0.32    1.24
   2  -4  -7    0.64    1.32
   2  -4   7    0.61    0.47
  -4  -2  -7    0.44    1.19
   4   2   7   -0.53    1.35
   1  -4  -7  130.25    4.33
   4   1  -7  123.67    4.33
   4   1   7  114.29   11.54
   1  -4   7  120.18   12.55
  -4  -1  -7  131.98   11.63
   4   1  -7  126.47   10.55
  -1   4  -7  139.04   11.88
   1  -4   7  126.16    5.31
  -4  -1   7  133.56    5.69
   1  -4  -7  124.25   10.18
   4   1   7  125.43    4.52
  -1   4   7  123.61    9.96
   4   1   7  139.78   11.83
  -1   4   7  124.32    4.28
  -4   0  -7    1.26    1.81
   4   0   7   -2.49    2.18
   4   0  -7   -0.03    0.23
   0  -4  -7    2.03    1.75
   4   0   7    0.18    0.43
   0  -4   7    3.12    2.28
  -4   0   7   -0.07    1.17
   4   0   7   -0.53    1.49
   0  -4   7   -0.07    0.60
   0   4   7   -0.08    1.09
   0   4  -7   -3.56    2.24
   0   4   7   -0.52    0.38
   0  -4  -7   -0.13    0.28
   4   0  -7    3.46    1.90
   4  -1   7  117.14   10.76
   1   4   7   97.83    9.31
   1   4   7  110.88   11.48
   4  -1   7   92.50   10.70
  -1  -4   7   96.85    4.50
   1   4  -7  122.71   11.04
   4  -1  -7  108.02    9.19
   4  -1   7  102.96    3.84
  -1  -4  -7  103.28    3.73
  -4   1   7   94.38    5.03
   4  -1  -7  105.62    3.60
  -1  -4  -7  108.34    9.83
   1   4   7  100.53    3.68
  -1  -4   7  104.11   11.72
  -4   1  -7  108.61   10.46
  -4   2  -7   -0.42    1.32
  -4   2  -7    1.38    1.67
  -2  -4   7   -0.68    1.96
   4  -2  -7   -0.12    0.27
   2   4  -7    0.18    1.36
   4  -2   7   -0.35    1.40
  -4   2   7    0.27    0.91
  -2  -4  -7    0.60    1.42
   4  -2   7    0.45    0.44
   2   4   7    1.22    1.28
   4  -2   7   -5.43    3.12
   2   4   7   -1.40    1.78
   2   4   7    0.09    0.41
  -2  -4  -7    0.11    0.31
   4  -2  -7    0.03    1.05
   4  -3   7   51.17    2.30
  -3  -4  -7   47.36    2.17
  -3  -4  -7   57.35    7.54
   4  -3  -7   50.22    1.98
  -3  -4   7   52.38    8.45
   4  -3  -7   37.06    5.17
   4  -3   7   45.33    6.80
  -4   3  -7   43.15    7.79
  -4   3  -7   48.41    7.01
   3   4   7   52.06    7.06
   3   4   7   48.04    2.18
   4  -3   7   45.90    7.82
  -3  -4   7   51.00    2.84
   3   4   7   46.52    7.13
   3   4  -7   52.60    7.22
  -4   4  -7    4.81    3.14
   4  -4   7    4.91    2.89
  -4  -4   7   -0.28    0.57
  -4   4   7    0.09    0.29
   4  -4   7    0.03    2.07
  -4   4  -7    1.08    1.83
  -4  -4  -7    3.25    2.47
   4   4   7   -3.26    2.32
   4  -4  -7    0.34    1.09
   4  -4  -7    0.37    0.28
  -4  -4   7   -0.58    2.10
   4   4  -7    0.94    1.66
   4   4   7   -0.98    1.63
   5   4  -7  147.06   12.49
   4  -5  -7  151.87   10.42
  -5  -4   7  145.51    6.17
   4  -5   7  138.30   14.18
   4  -5   7  141.21    5.72
  -5  -4   7  162.56   15.21
   4  -5  -7  139.77    4.69
  -4   5  -7  139.93   14.56
   5   4   7  169.15   13.57
   5   4   7  140.24    5.11
   4  -5   7  149.52    5.22
  -4   5  -7  153.57   12.98
   5   4   7  149.32   12.62
  -5  -4  -7  178.26   14.19
  -4   5   7  140.73    4.65
   5   4  -7  140.13    5.02
  -5  -3  -7   -3.86    2.60
   5   3  -7    0.13    0.34
   5   3   7    0.84    0.69
  -3   5  -7    2.86    2.31
   3  -5  -7    0.03    0.28
   3  -5   7   -3.30    2.85
  -5  -3   7    1.23    1.93
  -3   5  -7    0.69    1.73
   5   3   7    2.08    2.03
   5   3   7   -2.44    2.21
   5   3  -7   -0.15    1.42
   3  -5  -7   -0.91    1.31
  -3   5   7    4.19    1.91
   3  -5   7    1.11    0.60
   2  -5   7   81.92    3.80
  -2   5  -7   85.07    9.47
   5   2   7   76.34    9.19
   5   2   7   84.42    3.37
   2  -5   7   73.79   10.30
  -5  -2  -7   90.17    9.74
  -2   5   7   89.09    8.07
  -2   5  -7   70.11   10.43
  -5  -2   7   94.99   11.71
   5   2  -7   88.73    8.97
  -5  -2   7   86.00    4.24
   5   2   7   77.67    9.00
   2  -5  -7   90.83    3.11
  -2   5   7   87.94    3.07
   5   2  -7   88.54    3.22
   2  -5  -7   87.09    8.14
   1  -5  -7   -0.28    1.23
   5   1   7    2.89    2.15
   5   1  -7   -0.09    0.26
   1  -5   7    0.03    1.80
  -1   5   7    0.10    0.42
  -1   5  -7   -5.29    2.72
   5   1  -7   -1.40    1.58
   5   1   7    0.31    0.47
  -5  -1  -7   -3.32    2.35
   5   1   7   -2.45    2.00
  -1   5   7   -0.07    1.07
   0   5  -7    9.29    3.28
   5   0  -7    6.61    2.33
   0  -5   7    8.80    1.09
   0   5   7   10.40    0.79
   5   0  -7   10.08    0.76
  -5   0  -7    7.47    3.04
   0  -5  -7    8.88    2.90
   0   5   7    9.49    2.92
  -5   0   7   10.75    1.40
   5   0   7   11.90    4.08
   0  -5  -7    9.52    0.76
   0  -5   7   11.60    4.16
   5   0   7   10.71    0.94
   5  -1   7    3.42    2.64
   1   5  -7   -3.21    2.21
   5  -1   7   -0.13    0.32
  -5   1  -7   -0.55    1.70
   5  -1   7    0.62    1.48
  -1  -5   7    2.36    2.18
  -5   1   7    1.22    2.25
   1   5   7   -2.34    1.97
  -1  -5  -7   -1.69    1.77
   1   5   7    3.16    1.98
   1   5   7    0.52    0.29
  -1  -5   7   -0.22    0.53
   5  -1  -7    1.45    1.42
   5  -2  -7   21.66    3.91
   2   5   7   20.45    4.39
   2   5   7   20.93    4.93
   5  -2   7   15.63    4.15
   2   5   7   20.37    1.26
  -2  -5   7   21.49    1.64
   5  -2  -7   20.52    1.09
   5  -2   7   20.99    1.33
   2   5  -7   18.96    4.45
   5  -2   7   14.02    4.48
  -2  -5  -7   19.15    1.22
  -5   2  -7   13.81    4.53
  -5   2  -7   28.67    5.46
  -2  -5  -7   19.45    4.36
  -5   2   7   20.28    1.99
  -2  -5   7   24.12    5.83
   5  -3   7   -2.04    2.01
   3   5   7   -2.33    2.08
   3   5   7   -0.38    0.41
  -3  -5   7    1.50    2.19
   5  -3   7    1.78    2.30
   5  -3   7    0.01    0.45
   3   5   7    0.88    1.28
  -3  -5  -7    3.00    1.98
   3   5  -7   -0.87    1.70
   5  -3  -7    0.35    0.26
  -5   3   7    0.27    2.64
  -5   3  -7    0.15    1.10
  -3  -5  -7    0.14    0.32
   5  -3  -7   -0.89    1.16
  -5   3  -7    3.72    2.75
   5  -4   7   77.99    3.24
   5  -4   7   81.93    9.41
   5  -4  -7   88.89    7.70
   4   5   7   79.14    9.07
   4   5   7   76.96    8.94
   5  -4  -7   81.51    2.82
  -4  -5   7   82.67   10.87
  -4  -5  -7   87.26    9.72
  -5   4  -7   76.89   10.62
   4   5   7   81.53    3.23
   4   5  -7   82.93    9.48
  -5   4  -7   82.52    9.40
   5  -4   7   68.85    9.83
  -4  -5   7   80.40    3.97
  -5   5  -7    4.54    3.18
   5   5   7   -0.23    0.56
   5   5   7   -2.20    2.10
   5  -5   7   -4.26    3.31
   5   5  -7   -2.10    1.78
  -5  -5  -7   -2.25    2.01
   5  -5  -7   -0.30    0.25
   5  -5  -7   -1.77    1.32
   5  -5   7   -0.18    0.63
  -5  -5   7    1.14    1.80
  -5   5  -7   -3.28    2.15
   5   5   7    0.04    1.03
  -6  -5  -7    5.32    3.00
   6   5  -7    4.44    2.40
   6   5   7    5.26    0.78
   5  -6  -7    5.46    0.48
  -6  -5   7    4.92    1.11
   5  -6   7    5.06    0.76
   6   5   7    4.43    2.71
  -6  -5   7   10.08    4.29
   6   5   7    3.31    2.23
   5  -6   7    3.93    3.17
  -4   6  -7    8.63    4.10
  -6  -4   7    2.26    2.29
  -4   6   7    1.32    0.39
  -4   6   7   -1.82    1.42
  -6  -4   7    6.99    3.77
   4  -6   7    4.82    3.48
   4  -6  -7    1.00    0.34
   4  -6  -7   -0.23    0.88
   6   4  -7    6.12    2.79
   6   4   7    2.90    2.27
  -4   6  -7    1.83    1.88
   3  -6  -7   51.87    6.13
  -6  -3  -7   41.85    7.08
   6   3   7   52.01    7.61
   3  -6   7   49.31    8.42
   3  -6  -7   47.14    1.95
   6   3  -7   45.79    6.72
  -3   6  -7   50.04    7.37
  -6  -3   7   48.14    2.97
  -3   6   7   50.14    1.96
  -3   6   7   55.35    6.09
   6   3   7   49.08    2.41
   3  -6   7   47.52    2.50
  -3   6  -7   53.05    9.06
[truncated: 74,562 more chars]
