# Supplementary material for: Crystal structure and Hirshfeld surface analysis of the coordination compound di­aqua­[5,10,15,20-tetra­kis­(4-chloro­phen­yl)porphyrinato-κ4N]magnesium(II)
Source: Acta Crystallogr E Crystallogr Commun. 2026 Feb 5;82(Pt 3):249–53. doi: 10.1107/S2056989026000836 (PMC12961653; doi:10.1107/S2056989026000836)
Supplement: Supplementary file 2 [file e-82-00249-Isup3.hkl]

data_I                                                                          
_shelx_title ' job'                                                             
_shelx_refln_list_code          4                                               
_shelx_F_calc_maximum      216.30                                               
_exptl_crystal_F_000       832.00                                               
_reflns_d_resolution_high  0.7690                                               
                                                                                
loop_                                                                           
 _space_group_symop_operation_xyz                                               
 'x, y, z'                                                                      
 '-x, -y, z'                                                                    
 '-y, x, z'                                                                     
 'y, -x, z'                                                                     
 'x+1/2, y+1/2, z+1/2'                                                          
 '-x+1/2, -y+1/2, z+1/2'                                                        
 '-y+1/2, x+1/2, z+1/2'                                                         
 'y+1/2, -x+1/2, z+1/2'                                                         
 '-x, -y, -z'                                                                   
 'x, y, -z'                                                                     
 'y, -x, -z'                                                                    
 '-y, x, -z'                                                                    
 '-x+1/2, -y+1/2, -z+1/2'                                                       
 'x+1/2, y+1/2, -z+1/2'                                                         
 'y+1/2, -x+1/2, -z+1/2'                                                        
 '-y+1/2, x+1/2, -z+1/2'                                                        
                                                                                
_cell_length_a    14.6050                                                       
_cell_length_b    14.6050                                                       
_cell_length_c     9.4397                                                       
_cell_angle_alpha  90.000                                                       
_cell_angle_beta   90.000                                                       
_cell_angle_gamma  90.000                                                       
                                                                                
_shelx_F_squared_multiplier     1.000                                           
                                                                                
loop_                                                                           
 _refln_index_h                                                                 
 _refln_index_k                                                                 
 _refln_index_l                                                                 
 _refln_F_squared_calc                                                          
 _refln_F_squared_meas                                                          
 _refln_F_squared_sigma                                                         
 _refln_observed_status                                                         
   0   2   0       5570.14       5677.69       108.47 o                         
   2   2   0      13061.72      12739.01       237.84 o                         
  -1   3   0        710.77        837.06        12.46 o                         
   3   3   0       8224.68       8271.78       144.04 o                         
   0   4   0       3361.77       3102.57        43.22 o                         
   2   4   0          3.35          6.67         0.65 o                         
   4   4   0          2.25          0.31         1.31 o                         
  -3   5   0      27787.35      25500.46       386.52 o                         
  -1   5   0       2803.26       2310.21        41.64 o                         
   1   5   0         55.09         44.13         1.14 o                         
   3   5   0       3166.44       2864.73        56.39 o                         
   5   5   0        449.18        656.95        12.83 o                         
  -4   6   0       3625.19       4420.91        63.69 o                         
  -2   6   0          6.83          1.56         1.58 o                         
   0   6   0       4960.66       4740.33        73.59 o                         
   2   6   0       5188.44       5447.89        70.82 o                         
   4   6   0       8007.00       8251.36       132.12 o                         
   6   6   0       1576.07       1603.14        22.20 o                         
  -5   7   0       2715.06       2550.30        42.23 o                         
  -3   7   0         49.89         69.22         3.09 o                         
  -1   7   0        246.25        198.24         3.96 o                         
   1   7   0       4264.34       4063.61        66.09 o                         
   3   7   0      10750.07      10583.22       128.12 o                         
   5   7   0       3655.03       3557.01       139.22 o                         
   7   7   0        112.36         90.30         3.13 o                         
  -6   8   0        109.26         78.43         5.01 o                         
  -4   8   0       1687.79       1838.95        26.99 o                         
  -2   8   0       5199.17       5520.30       129.23 o                         
   0   8   0       1992.93       1989.72        23.05 o                         
   2   8   0       1295.94       1116.16        12.52 o                         
   4   8   0       1701.49       1447.04        15.96 o                         
   6   8   0         31.33         41.21         1.38 o                         
   8   8   0       1602.32       1653.80        22.58 o                         
  -7   9   0          1.47          2.70         0.82 o                         
  -5   9   0       9536.61       9453.27       143.10 o                         
  -3   9   0       3216.98       3236.28        43.13 o                         
  -1   9   0        176.53        158.59         3.83 o                         
   1   9   0         29.15         31.10         1.65 o                         
   3   9   0        182.18        244.96         3.83 o                         
   5   9   0         70.73         57.83         1.50 o                         
   7   9   0        383.24        360.01         9.31 o                         
   9   9   0       2263.88       2100.18        31.66 o                         
  -8  10   0        352.87        275.11         5.62 o                         
  -6  10   0       1547.64       1377.80        18.54 o                         
  -4  10   0       2733.79       2657.90        33.20 o                         
  -2  10   0        384.30        381.14         7.11 o                         
   0  10   0        193.58        181.23         4.12 o                         
   2  10   0       2349.72       2483.71        28.92 o                         
   4  10   0         35.74         24.61         1.40 o                         
   6  10   0        706.79        700.12        12.73 o                         
   8  10   0        915.58        794.09        14.93 o                         
  10  10   0        148.66        141.68         6.57 o                         
  -9  11   0        173.38        211.22         8.34 o                         
  -7  11   0        440.34        407.07        11.18 o                         
  -5  11   0        225.17        184.91         5.28 o                         
  -3  11   0        571.20        562.61        11.24 o                         
  -1  11   0         77.24         68.67         3.00 o                         
   1  11   0       1778.28       1854.90        24.82 o                         
   3  11   0       2776.31       2861.16        38.54 o                         
   5  11   0       1882.28       1773.58        22.91 o                         
   7  11   0        264.11        222.48         6.05 o                         
   9  11   0        418.96        373.52        12.19 o                         
  11  11   0          7.55          7.54         2.30 o                         
 -10  12   0       1120.02       1223.01        58.14 o                         
  -8  12   0       1087.42        949.94        24.66 o                         
  -6  12   0        584.55        504.33        17.03 o                         
  -4  12   0        255.68        227.21         5.90 o                         
  -2  12   0         24.17         26.13         3.37 o                         
   0  12   0         41.79         39.60         1.94 o                         
   2  12   0       1682.53       1792.39        28.03 o                         
   4  12   0         59.94         54.65         2.22 o                         
   6  12   0         85.33        103.13         3.09 o                         
   8  12   0        288.16        288.69         9.05 o                         
  10  12   0        131.01        144.63         7.83 o                         
  12  12   0          2.43         -2.63         3.05 o                         
 -11  13   0        681.14        778.01        21.98 o                         
  -9  13   0         85.31         97.58         5.68 o                         
  -7  13   0        123.95        134.51         6.40 o                         
  -5  13   0         50.31         82.42         3.26 o                         
  -3  13   0         94.08         75.33         4.06 o                         
  -1  13   0          0.49         -1.57         1.57 o                         
   1  13   0         11.47         14.81         3.26 o                         
   3  13   0        728.04        664.97        18.54 o                         
   5  13   0       1278.38       1227.88        21.29 o                         
   7  13   0       2145.10       2038.28        49.61 o                         
   9  13   0        205.70        203.32         8.48 o                         
  11  13   0         42.29         39.35         5.04 o                         
  13  13   0          5.30         10.03         3.47 o                         
 -12  14   0        269.80        281.37        15.05 o                         
 -10  14   0        528.53        482.99        15.52 o                         
  -8  14   0        103.06        103.92         5.76 o                         
  -6  14   0        522.54        568.57        16.53 o                         
  -4  14   0        347.34        413.39        12.67 o                         
  -2  14   0          4.30         -1.10         4.66 o                         
   0  14   0         11.17         27.01         2.57 o                         
   2  14   0        195.01        155.71         5.02 o                         
   4  14   0        139.59        136.73         4.26 o                         
   6  14   0       1109.88       1049.91        19.87 o                         
   8  14   0         94.08         81.93         6.75 o                         
  10  14   0         16.91         12.89         3.37 o                         
  12  14   0        111.26        115.59         8.95 o                         
 -11  15   0        700.66        738.65        29.06 o                         
  -9  15   0          0.54          4.27         3.61 o                         
  -7  15   0          0.07          7.27         2.81 o                         
  -5  15   0       1447.33       1510.67        61.57 o                         
  -3  15   0         20.80         17.09         2.38 o                         
  -1  15   0         48.58         67.56         4.03 o                         
   1  15   0        380.64        381.48        12.84 o                         
   3  15   0        241.17        246.67         6.53 o                         
   5  15   0         10.70         24.54         1.72 o                         
   7  15   0         83.39         57.60         2.88 o                         
   9  15   0         74.08         81.89         7.17 o                         
  11  15   0        923.92        969.69        35.67 o                         
 -10  16   0         37.31         22.97         4.83 o                         
  -8  16   0        315.39        343.08        12.34 o                         
  -6  16   0        385.50        351.71        12.05 o                         
  -4  16   0         48.89         63.66         4.32 o                         
  -2  16   0        156.80        145.26         6.39 o                         
   0  16   0        441.67        459.79        13.26 o                         
   2  16   0         14.83         14.90         1.52 o                         
   4  16   0         15.46          3.85         3.56 o                         
   6  16   0         86.13         88.93         3.91 o                         
   8  16   0         77.37        101.15         8.25 o                         
  10  16   0          6.94         12.14         4.12 o                         
  -7  17   0         74.45         83.48         5.53 o                         
  -5  17   0        473.99        506.93        15.96 o                         
  -3  17   0          4.35          0.64         1.29 o                         
  -1  17   0        532.16        574.34        16.10 o                         
   1  17   0        157.74        165.69         5.45 o                         
   3  17   0         26.75         22.98         2.29 o                         
   5  17   0        292.25        312.74         9.37 o                         
   7  17   0        212.63        235.30        13.26 o                         
  -6  18   0        465.25        514.70        21.75 o                         
  -4  18   0         73.99         77.90         5.07 o                         
  -2  18   0          2.56          1.31         2.62 o                         
   0  18   0        180.97        165.98         6.85 o                         
   2  18   0          3.63         -0.72         3.40 o                         
   4  18   0         24.95         28.12         2.40 o                         
   6  18   0          7.80          7.50         3.28 o                         
   0   1   1       1365.04       1362.72        16.94 o                         
  -1   2   1       5458.39       5344.25        51.51 o                         
   1   2   1       1125.82       1147.09        12.99 o                         
  -2   3   1       3064.58       2797.56        30.41 o                         
   0   3   1          5.55          4.57         1.03 o                         
   2   3   1       6949.24       6875.12        78.33 o                         
  -3   4   1       1221.23       1311.76        16.84 o                         
  -1   4   1       9399.54       9956.47       102.39 o                         
   1   4   1       8904.16       8689.55        83.95 o                         
   3   4   1       3983.79       3892.34        78.68 o                         
  -4   5   1       3631.21       3947.00        61.46 o                         
  -2   5   1       6865.23       6675.24        74.22 o                         
   0   5   1        275.76        265.30         3.00 o                         
   2   5   1       1777.34       1671.35        16.87 o                         
   4   5   1       3622.72       3690.05        56.00 o                         
  -5   6   1       3095.07       2891.21        32.89 o                         
  -3   6   1       1515.03       1749.22        23.76 o                         
  -1   6   1        106.88         88.31         1.47 o                         
   1   6   1       1552.80       1569.06        17.54 o                         
   3   6   1        618.68        714.76         6.43 o                         
   5   6   1        176.90        156.43         2.90 o                         
  -6   7   1       3998.31       3799.14        54.69 o                         
  -4   7   1      10728.60      10754.52       127.25 o                         
  -2   7   1       1819.56       2209.95        24.67 o                         
   0   7   1      10029.14      10378.71       144.00 o                         
   2   7   1        925.30        944.99         8.08 o                         
   4   7   1       2165.52       2110.36        21.04 o                         
   6   7   1          1.19          1.37         1.03 o                         
  -7   8   1         46.10         38.39         1.54 o                         
  -5   8   1       4881.09       5140.70        77.00 o                         
  -3   8   1          0.05          3.38         1.36 o                         
  -1   8   1       3663.24       3660.18        40.72 o                         
   1   8   1        554.47        506.08         5.02 o                         
   3   8   1       2364.87       2363.52        21.32 o                         
   5   8   1        234.21        247.61         3.53 o                         
   7   8   1        470.80        508.78         7.59 o                         
  -8   9   1       1698.97       1550.19        19.69 o                         
  -6   9   1        338.88        308.38         4.73 o                         
  -4   9   1         73.97         57.33         2.12 o                         
  -2   9   1         41.80         16.26         0.99 o                         
   0   9   1       5642.18       5609.53        69.63 o                         
   2   9   1         67.90         80.90         1.41 o                         
   4   9   1       5796.99       5863.43        66.20 o                         
   6   9   1          2.37          3.36         0.84 o                         
   8   9   1        626.20        573.39         9.17 o                         
  -9  10   1        115.07        102.65         3.87 o                         
  -7  10   1         11.94          9.74         2.15 o                         
  -5  10   1        794.77        759.91        12.10 o                         
  -3  10   1        607.45        644.25         7.66 o                         
  -1  10   1         19.12          8.91         1.21 o                         
   1  10   1       3633.05       3576.93        31.88 o                         
   3  10   1        671.32        685.19         6.76 o                         
   5  10   1       2493.59       2464.40        26.56 o                         
   7  10   1        155.79        157.73         3.81 o                         
   9  10   1        696.16        629.43        10.42 o                         
 -10  11   1         77.01         78.24         2.86 o                         
  -8  11   1         25.53         39.83         3.09 o                         
  -6  11   1       6051.76       5871.97        56.72 o                         
  -4  11   1       1388.66       1316.34        15.42 o                         
  -2  11   1          0.04          0.86         0.77 o                         
   0  11   1        139.33        128.03         2.31 o                         
   2  11   1        558.70        523.08         5.81 o                         
   4  11   1       1067.27       1140.46        12.10 o                         
   6  11   1        204.42        185.88         3.57 o                         
   8  11   1       1700.10       1691.06        25.27 o                         
  10  11   1        404.80        435.44         9.19 o                         
 -11  12   1          3.44          3.54         1.47 o                         
  -9  12   1        358.63        314.17         7.84 o                         
  -7  12   1        591.92        691.28        11.61 o                         
  -5  12   1          0.01          1.32         1.47 o                         
  -3  12   1         11.58          8.29         1.55 o                         
  -1  12   1         15.35         15.79         1.58 o                         
   1  12   1       4183.79       3977.51        39.57 o                         
   3  12   1         91.71         69.99         2.15 o                         
   5  12   1        489.84        464.01         6.23 o                         
   7  12   1        197.80        162.99         3.79 o                         
   9  12   1       1277.17       1331.93        23.24 o                         
  11  12   1        335.53        302.59         8.85 o                         
 -12  13   1        192.09        198.29         7.15 o                         
 -10  13   1        399.47        413.08         9.65 o                         
  -8  13   1        115.00        110.11         4.17 o                         
  -6  13   1        137.35        117.85         4.46 o                         
  -4  13   1         21.24         24.52         1.39 o                         
  -2  13   1       3618.06       3549.91        36.03 o                         
   0  13   1        246.63        212.66         3.74 o                         
   2  13   1         24.88         21.49         1.70 o                         
   4  13   1        716.21        687.54         8.63 o                         
   6  13   1         53.77         68.93         2.16 o                         
   8  13   1          9.81          5.21         1.86 o                         
  10  13   1        329.20        292.78         8.68 o                         
  12  13   1        274.04        245.16         8.03 o                         
 -11  14   1         67.23         46.08         5.10 o                         
  -9  14   1         87.11         91.50         3.93 o                         
  -7  14   1          3.19          1.45         1.32 o                         
  -5  14   1          0.76         -1.23         1.23 o                         
  -3  14   1        497.98        482.94        10.55 o                         
  -1  14   1       3800.50       3806.02        61.21 o                         
   1  14   1         13.51         18.04         1.24 o                         
   3  14   1       1424.43       1416.73        20.46 o                         
   5  14   1         60.88         48.17         1.75 o                         
   7  14   1        320.79        307.57         6.16 o                         
   9  14   1         39.20         37.95         3.00 o                         
  11  14   1         72.52         66.16         3.96 o                         
 -10  15   1        117.52        110.20         4.55 o                         
  -8  15   1        831.00        792.08        15.70 o                         
  -6  15   1        351.82        357.08         8.54 o                         
  -4  15   1         42.91         43.04         2.77 o                         
  -2  15   1        644.25        656.87        11.10 o                         
   0  15   1          3.06          2.77         1.03 o                         
   2  15   1        564.79        561.37        10.33 o                         
   4  15   1        681.02        729.38        11.45 o                         
   6  15   1          5.71          6.37         1.87 o                         
   8  15   1          3.90          3.08         1.38 o                         
  10  15   1         36.54         36.09         3.00 o                         
  -9  16   1        425.25        421.61        10.14 o                         
  -7  16   1          0.57         -0.46         2.58 o                         
  -5  16   1        112.77         86.52         3.70 o                         
  -3  16   1         62.49         61.13         2.91 o                         
  -1  16   1        226.80        231.52         5.24 o                         
   1  16   1        121.40        119.78         3.34 o                         
   3  16   1        561.91        564.19         9.45 o                         
   5  16   1        276.22        314.81         8.94 o                         
   7  16   1          1.41          1.12         1.88 o                         
   9  16   1         40.92         35.79         3.56 o                         
  -8  17   1        136.29        155.05         7.37 o                         
  -6  17   1          0.03          0.39         2.93 o                         
  -4  17   1        266.73        306.18         7.74 o                         
  -2  17   1         38.33         40.95         2.43 o                         
   0  17   1        179.23        191.31         5.21 o                         
   2  17   1          3.18          1.30         0.91 o                         
   4  17   1         30.75         26.43         2.38 o                         
   6  17   1         17.36         20.09         2.26 o                         
   8  17   1        245.74        262.20        17.30 o                         
  -5  18   1         87.52        105.18         4.30 o                         
  -3  18   1        563.89        540.86        11.43 o                         
  -1  18   1         60.88         53.04         2.69 o                         
   1  18   1          2.85          9.10         1.77 o                         
   3  18   1         66.35         78.67         3.27 o                         
   5  18   1        230.26        232.55         6.91 o                         
   1   1   2       5125.78       5530.70        57.31 o                         
   2   2   2      15864.75      15556.07       153.80 o                         
  -1   3   2       2125.80       1940.93        21.44 o                         
   3   3   2       3239.43       3252.23        35.29 o                         
  -2   4   2       4421.47       4764.90        51.38 o                         
   0   4   2          4.50          1.62         1.34 o                         
   2   4   2       4206.37       3992.23        46.16 o                         
   4   4   2        355.82        449.58         5.23 o                         
  -3   5   2       2145.31       2214.46        23.49 o                         
  -1   5   2        946.79        894.08         8.41 o                         
   1   5   2          3.58          4.95         0.86 o                         
   3   5   2        419.65        477.84         5.41 o                         
   5   5   2       1307.99       1351.80        14.25 o                         
  -4   6   2       3558.14       3957.46        41.53 o                         
  -2   6   2         55.85         10.49         0.91 o                         
   0   6   2       1083.25       1102.61        10.86 o                         
   2   6   2        950.51        910.33         8.73 o                         
   4   6   2       5699.33       6109.72        79.66 o                         
   6   6   2        892.56        845.85        10.35 o                         
  -5   7   2       2140.35       2184.98        25.18 o                         
  -3   7   2        255.83        341.70         4.09 o                         
  -1   7   2        202.13        211.60         2.96 o                         
   1   7   2        413.20        451.19         4.76 o                         
   3   7   2       2962.58       2888.35        26.51 o                         
   5   7   2        674.88        793.31         9.15 o                         
   7   7   2          9.11          8.91         1.43 o                         
  -6   8   2        185.51        183.20         5.84 o                         
  -4   8   2        902.86       1050.27        13.68 o                         
  -2   8   2          0.03         -0.42         1.35 o                         
   0   8   2       1352.17       1299.96        11.17 o                         
   2   8   2         63.55         61.98         1.26 o                         
   4   8   2        552.47        501.03         6.42 o                         
   6   8   2          2.34          1.63         2.97 o                         
   8   8   2        722.73        761.09        14.04 o                         
  -7   9   2         24.69         22.07         2.78 o                         
  -5   9   2       1315.49       1469.65        15.25 o                         
  -3   9   2       3197.10       3203.64        32.15 o                         
  -1   9   2       1266.68       1218.33        11.66 o                         
   1   9   2        278.92        272.29         3.21 o                         
   3   9   2        124.97        149.43         2.49 o                         
   5   9   2          0.26          4.32         0.89 o                         
   7   9   2        165.81        172.69         5.40 o                         
   9   9   2       1229.93       1220.34        19.98 o                         
  -8  10   2        116.41        107.19         3.94 o                         
  -6  10   2       1244.08       1099.64        13.64 o                         
  -4  10   2       1170.52       1113.63        13.91 o                         
  -2  10   2        242.95        231.74         4.05 o                         
   0  10   2        356.08        393.77         4.58 o                         
   2  10   2        871.82        932.18         9.17 o                         
   4  10   2        349.50        344.31         5.26 o                         
   6  10   2       2673.79       2447.70        28.66 o                         
   8  10   2        714.50        629.00        12.00 o                         
  10  10   2        192.13        169.49         5.00 o                         
  -9  11   2         54.26         53.12         2.76 o                         
  -7  11   2        774.57        793.73        14.86 o                         
  -5  11   2        338.50        267.95         5.17 o                         
  -3  11   2        210.30        205.52         4.22 o                         
  -1  11   2       1068.57       1186.88        12.32 o                         
   1  11   2       1686.52       1794.75        16.84 o                         
   3  11   2        131.69        165.71         3.92 o                         
   5  11   2       1697.02       1556.70        20.02 o                         
   7  11   2        131.54        101.01         3.12 o                         
   9  11   2        198.98        177.56         5.12 o                         
  11  11   2         25.58         17.51         1.76 o                         
 -10  12   2        669.27        706.78        22.69 o                         
  -8  12   2        813.34        763.53        16.70 o                         
  -6  12   2        516.98        499.19         6.86 o                         
  -4  12   2        120.43        122.92         2.93 o                         
  -2  12   2          4.24          1.76         0.85 o                         
   0  12   2        553.01        544.05         7.02 o                         
   2  12   2       1127.75       1184.44        12.15 o                         
   4  12   2         60.69         68.00         2.01 o                         
   6  12   2         28.11         38.85         2.42 o                         
   8  12   2         21.65         25.72         1.73 o                         
  10  12   2        264.76        255.26         6.60 o                         
  12  12   2         41.19         34.13         3.49 o                         
 -11  13   2        543.08        592.07        14.46 o                         
  -9  13   2         52.93         50.57         3.40 o                         
  -7  13   2        547.77        542.93        12.94 o                         
  -5  13   2         17.27         22.01         1.28 o                         
  -3  13   2         23.79         25.38         1.62 o                         
  -1  13   2          0.82         -1.22         1.28 o                         
   1  13   2         10.59          5.94         1.09 o                         
   3  13   2        589.10        567.90         7.58 o                         
   5  13   2        690.10        673.16        12.52 o                         
   7  13   2        629.13        615.69        11.77 o                         
   9  13   2        160.18        165.40         5.05 o                         
  11  13   2         99.13        106.99         4.91 o                         
  13  13   2          5.95          0.46         1.94 o                         
 -12  14   2        132.56        129.13         6.72 o                         
 -10  14   2        398.41        381.16        15.30 o                         
  -8  14   2          1.34         -1.37         1.37 o                         
  -6  14   2        247.65        253.34         7.67 o                         
  -4  14   2        340.95        355.43         8.15 o                         
  -2  14   2          8.64          7.34         0.95 o                         
   0  14   2          0.13         -0.58         1.01 o                         
   2  14   2        189.82        173.12         4.40 o                         
   4  14   2        128.54        140.12         3.37 o                         
   6  14   2       1036.07       1009.53        17.77 o                         
   8  14   2         37.65         33.16         2.04 o                         
  10  14   2          2.86          0.89         2.58 o                         
  12  14   2        122.33        126.73         9.02 o                         
 -11  15   2        216.76        210.97        11.58 o                         
  -9  15   2          2.04         11.58         3.61 o                         
  -7  15   2          0.40         -0.43         2.02 o                         
  -5  15   2       1003.69       1046.80        27.95 o                         
  -3  15   2        101.39        100.39         3.73 o                         
  -1  15   2         75.52         83.54         2.81 o                         
   1  15   2          0.01         -0.50         1.16 o                         
   3  15   2        200.65        209.03         4.98 o                         
   5  15   2          0.52          5.20         1.17 o                         
   7  15   2         77.94         59.19         3.07 o                         
   9  15   2         23.89         25.20         2.59 o                         
  11  15   2        715.48        758.44        27.98 o                         
  -8  16   2        292.06        313.91         9.43 o                         
  -6  16   2        219.33        222.36         7.37 o                         
  -4  16   2          8.00         11.70         1.88 o                         
  -2  16   2         14.78          8.62         1.60 o                         
   0  16   2        249.11        234.03         5.78 o                         
   2  16   2         51.00         61.56         2.71 o                         
   4  16   2          0.10         -1.19         1.19 o                         
   6  16   2         22.78         20.39         1.91 o                         
   8  16   2        199.80        204.28         5.62 o                         
  -7  17   2          0.26          0.61         2.00 o                         
  -5  17   2        456.09        489.89        12.44 o                         
  -3  17   2         36.33         52.51         5.15 o                         
  -1  17   2        305.98        301.92         8.25 o                         
   1  17   2        185.27        183.49         5.69 o                         
   3  17   2         38.75         41.96         2.05 o                         
   5  17   2         39.80         42.28         3.16 o                         
   7  17   2        155.30        170.45         5.62 o                         
  -4  18   2         63.12         64.39         3.81 o                         
  -2  18   2          1.83         -1.47         1.47 o                         
   0  18   2        138.48        127.13         4.75 o                         
   2  18   2         85.97         80.91         3.43 o                         
   4  18   2          8.04          6.84         2.11 o                         
   0   1   3       5303.51       5348.59        50.30 o                         
  -1   2   3       9794.39      10231.74        93.98 o                         
   1   2   3        783.17        634.41         6.14 o                         
  -2   3   3        176.77        206.60         2.49 o                         
   0   3   3         98.53         66.76         1.44 o                         
   2   3   3      10357.53       9951.08        98.99 o                         
  -3   4   3        200.63        180.08         2.45 o                         
  -1   4   3         28.38         32.88         1.33 o                         
   1   4   3       5557.96       5509.87        57.26 o                         
   3   4   3          0.85          8.70         0.82 o                         
  -4   5   3         48.77         77.25         1.68 o                         
  -2   5   3       2341.25       2250.85        20.53 o                         
   0   5   3       1596.89       1743.91        14.91 o                         
   2   5   3       2774.12       2939.82        29.76 o                         
   4   5   3          3.90          5.87         0.67 o                         
  -5   6   3       2174.59       1998.44        19.36 o                         
  -3   6   3       1816.99       1976.56        19.47 o                         
  -1   6   3       1262.47       1245.98        11.19 o                         
   1   6   3       1089.33       1127.20        11.04 o                         
   3   6   3        567.67        726.69         7.26 o                         
   5   6   3        245.32        247.57         4.59 o                         
  -6   7   3       5058.52       4917.58        66.63 o                         
  -4   7   3        204.95        228.26         3.78 o                         
  -2   7   3        110.47        150.74         2.45 o                         
   0   7   3       7704.36       8527.19        98.65 o                         
   2   7   3        686.14        711.42         7.80 o                         
   4   7   3        405.41        404.39         5.08 o                         
   6   7   3        175.63        148.31         4.65 o                         
  -7   8   3       1644.51       1576.90        26.34 o                         
  -5   8   3       5410.43       5749.88        78.34 o                         
  -3   8   3         84.18         82.57         2.23 o                         
  -1   8   3       2753.18       2810.74        28.43 o                         
   1   8   3        397.22        345.71         4.43 o                         
   3   8   3       1295.11       1338.64        13.35 o                         
   5   8   3        265.38        321.25         6.78 o                         
   7   8   3        694.03        663.95        10.88 o                         
  -8   9   3        716.97        686.24        15.77 o                         
  -6   9   3        245.20        224.67         7.23 o                         
  -4   9   3         47.77         64.51         3.32 o                         
  -2   9   3         76.90         62.65         2.89 o                         
   0   9   3       1064.53       1028.08        11.19 o                         
   2   9   3          0.23          2.18         0.90 o                         
   4   9   3       1398.13       1442.74        16.12 o                         
   6   9   3         21.28         24.66         1.83 o                         
   8   9   3          3.70          3.01         2.10 o                         
  -9  10   3        140.37        146.52        10.97 o                         
  -7  10   3        107.49        100.17         7.25 o                         
  -5  10   3       1390.53       1334.97        18.40 o                         
  -3  10   3       3930.82       3953.20        37.31 o                         
  -1  10   3        758.67        764.14         8.96 o                         
   1  10   3        613.83        670.55         7.96 o                         
   3  10   3        682.50        670.01         7.77 o                         
   5  10   3       3748.72       3851.84        41.95 o                         
   7  10   3         77.03         80.47         2.87 o                         
   9  10   3         34.02         20.71         2.52 o                         
 -10  11   3        112.74        107.33         4.09 o                         
  -8  11   3        172.90        191.03         6.30 o                         
  -6  11   3       1240.83       1272.24        21.26 o                         
  -4  11   3        221.06        238.28         4.43 o                         
  -2  11   3        265.22        247.33         3.93 o                         
   0  11   3          7.95          3.88         1.15 o                         
   2  11   3         76.82         58.90         1.63 o                         
   4  11   3       1001.60       1042.20        14.33 o                         
   6  11   3        726.56        709.64        11.57 o                         
   8  11   3        586.68        620.76        11.98 o                         
  10  11   3        376.83        348.49         9.80 o                         
 -11  12   3          0.14         -1.43         2.09 o                         
  -9  12   3         56.76         65.30         3.74 o                         
  -7  12   3        410.24        436.08        10.95 o                         
  -5  12   3         68.20         63.33         2.19 o                         
  -3  12   3         74.61         95.30         2.60 o                         
  -1  12   3          8.31          7.28         1.40 o                         
   1  12   3       3467.14       3418.42        30.99 o                         
   3  12   3          1.44          8.85         1.07 o                         
   5  12   3         86.42         88.01         3.02 o                         
   7  12   3         11.27          9.48         1.28 o                         
   9  12   3       1367.90       1365.10        27.92 o                         
  11  12   3        182.45        159.51         6.05 o                         
 -12  13   3        296.33        327.56         9.96 o                         
 -10  13   3        522.72        531.32        13.25 o                         
  -8  13   3         48.52         50.78         3.55 o                         
  -6  13   3          2.29         -1.52         1.52 o                         
  -4  13   3          9.82          7.72         1.62 o                         
  -2  13   3       1481.01       1445.50        17.94 o                         
   0  13   3          0.95          6.31         1.47 o                         
   2  13   3       1073.29       1150.61        13.14 o                         
   4  13   3        979.41        930.02        16.58 o                         
   6  13   3         15.89          5.57         1.21 o                         
   8  13   3          0.04         -0.98         1.05 o                         
  10  13   3        158.16        149.79         5.84 o                         
  12  13   3        248.81        214.46         7.53 o                         
 -11  14   3          9.64          7.33         3.23 o                         
  -9  14   3         16.48         24.24         3.14 o                         
  -7  14   3          9.46          5.45         1.62 o                         
  -5  14   3         52.61         43.29         2.99 o                         
  -3  14   3        698.08        705.02        15.38 o                         
  -1  14   3       1319.53       1346.89        22.46 o                         
   1  14   3         72.40         70.74         2.41 o                         
   3  14   3       1253.70       1195.27        17.88 o                         
   5  14   3        228.00        210.72         6.25 o                         
   7  14   3        319.56        338.39         7.81 o                         
   9  14   3          0.15          0.12         1.52 o                         
  11  14   3         54.68         56.50         3.68 o                         
 -10  15   3        105.51         93.89         5.67 o                         
  -8  15   3        662.94        679.97        16.06 o                         
  -6  15   3        419.75        458.53        11.68 o                         
  -4  15   3         11.55         11.44         6.37 o                         
  -2  15   3        620.48        627.64        14.04 o                         
   0  15   3          0.02         -1.34         1.80 o                         
   2  15   3        756.18        753.38        12.18 o                         
   4  15   3        531.88        577.80        11.61 o                         
   6  15   3        288.86        303.15         7.32 o                         
   8  15   3         17.07         19.58         2.10 o                         
  10  15   3         83.54         89.83         4.63 o                         
  -9  16   3         26.39         17.67         4.31 o                         
  -7  16   3         30.31         32.95         2.89 o                         
  -5  16   3         59.01         56.76         3.56 o                         
  -3  16   3         25.50         26.92         2.37 o                         
  -1  16   3         98.23         98.33         4.14 o                         
   1  16   3         16.37         10.96         1.45 o                         
   3  16   3          8.69         10.30         1.19 o                         
   5  16   3        388.14        433.41         9.52 o                         
   7  16   3          9.87         15.76         1.82 o                         
   9  16   3         40.32         39.04         3.57 o                         
  -6  17   3          6.19          3.79         3.17 o                         
  -4  17   3        216.96        234.80         8.45 o                         
  -2  17   3         19.80         24.48         2.32 o                         
   0  17   3        328.05        346.01         8.98 o                         
   2  17   3          4.37          5.26         1.02 o                         
   4  17   3         21.75         15.93         1.93 o                         
   6  17   3          1.55          0.12         1.21 o                         
  -3  18   3        506.77        520.61        12.85 o                         
  -1  18   3        111.32        113.71         4.69 o                         
   1  18   3          2.36          2.92         1.17 o                         
   3  18   3          1.70          7.36         3.42 o                         
   0   0   4      46785.49      46846.10      1205.26 o                         
   1   1   4       9024.70       8844.55        81.12 o                         
   0   2   4       1329.63       1211.26        10.38 o                         
   2   2   4       1466.88       1577.31        13.26 o                         
  -1   3   4        342.60        293.21         3.38 o                         
   1   3   4       4641.28       5233.19        56.71 o                         
   3   3   4        314.68        295.26         3.49 o                         
  -2   4   4       1392.80       1078.29         9.76 o                         
   0   4   4       1244.14       1302.01        11.78 o                         
   2   4   4        233.61        208.90         2.89 o                         
   4   4   4        484.43        451.16         6.83 o                         
  -3   5   4       1213.04       1195.65        11.21 o                         
  -1   5   4       2292.55       2092.70        17.84 o                         
   1   5   4       2456.85       2703.79        23.23 o                         
   3   5   4       1433.76       1345.97        16.90 o                         
   5   5   4         54.19        103.75         2.70 o                         
  -4   6   4        278.73        344.94         5.12 o                         
  -2   6   4       1864.81       1917.20        16.81 o                         
   0   6   4       2328.89       2296.30        19.41 o                         
   2   6   4        813.98        637.99         7.27 o                         
   4   6   4       7640.36       7892.00        81.85 o                         
   6   6   4       1164.74       1264.95        18.07 o                         
  -5   7   4         51.85         40.31         2.28 o                         
  -3   7   4         58.15         48.62         1.42 o                         
  -1   7   4          3.95          0.89         1.45 o                         
   1   7   4        946.64        941.21         9.72 o                         
   3   7   4       2075.77       1924.18        20.93 o                         
   5   7   4        896.66        979.11        11.73 o                         
   7   7   4        468.75        401.88         8.50 o                         
  -6   8   4          3.68          2.15         2.11 o                         
  -4   8   4       2192.59       2137.59        29.17 o                         
  -2   8   4        150.15        174.55         3.43 o                         
   0   8   4         10.69         13.73         1.18 o                         
   2   8   4         42.14         28.32         1.97 o                         
   4   8   4        913.26        878.84        10.39 o                         
   6   8   4        829.36        776.87        12.30 o                         
   8   8   4        839.69        812.66        16.90 o                         
  -7   9   4        601.62        581.38        13.45 o                         
  -5   9   4         61.81         63.47         3.37 o                         
  -3   9   4       4999.07       4832.21        53.99 o                         
  -1   9   4        172.37        159.28         3.17 o                         
   1   9   4         11.48          6.09         0.93 o                         
   3   9   4        135.12        135.09         2.47 o                         
   5   9   4        426.50        439.94         7.44 o                         
   7   9   4        553.72        581.16        14.63 o                         
   9   9   4        951.64       1031.69        26.50 o                         
  -8  10   4        501.52        492.40        15.18 o                         
  -6  10   4       2451.92       2469.00        40.66 o                         
  -4  10   4        853.02        871.74        13.07 o                         
  -2  10   4        760.06        756.05        11.02 o                         
   0  10   4          1.08          1.04         1.11 o                         
   2  10   4        936.34        929.85        11.05 o                         
   4  10   4         30.86         26.26         1.70 o                         
   6  10   4       2113.96       2157.73        30.79 o                         
   8  10   4       1130.29       1135.87        19.90 o                         
  10  10   4        546.42        550.71        20.29 o                         
  -9  11   4        143.91        154.23         7.53 o                         
  -7  11   4        288.23        289.33        10.54 o                         
  -5  11   4        847.68        874.64        18.81 o                         
  -3  11   4        439.54        464.18         8.51 o                         
  -1  11   4       1215.93       1263.07        13.95 o                         
   1  11   4       2759.50       2785.32        27.04 o                         
   3  11   4          1.32          3.70         1.89 o                         
   5  11   4        407.41        383.31         9.57 o                         
   7  11   4         81.32         80.46         3.30 o                         
   9  11   4        346.50        327.73         9.69 o                         
  11  11   4         10.67          3.88         2.47 o                         
 -10  12   4        546.68        547.74        16.02 o                         
  -8  12   4        183.67        173.07         8.07 o                         
  -6  12   4         51.49         40.84         2.79 o                         
  -4  12   4        481.48        448.97         8.80 o                         
  -2  12   4        602.11        619.81         8.44 o                         
   0  12   4        857.74        886.80        10.48 o                         
   2  12   4       1217.55       1278.52        14.40 o                         
   4  12   4        519.32        540.03        10.78 o                         
   6  12   4        149.46        134.37         4.37 o                         
   8  12   4          7.69         14.86         1.76 o                         
  10  12   4         82.14         82.86         4.47 o                         
  12  12   4         28.36         22.54         3.10 o                         
 -11  13   4        530.45        556.53        14.20 o                         
  -9  13   4         73.76         71.06         5.64 o                         
  -7  13   4        437.58        414.94        10.86 o                         
  -5  13   4        127.25        127.14         5.03 o                         
  -3  13   4         16.60         15.91         1.89 o                         
  -1  13   4        245.44        244.97         4.77 o                         
   1  13   4          3.96          5.96         1.91 o                         
   3  13   4        832.36        868.46        15.83 o                         
   5  13   4        658.70        645.77        12.60 o                         
   7  13   4        136.68        127.59         4.37 o                         
   9  13   4         10.99         11.74         2.14 o                         
  11  13   4         49.67         71.81         5.25 o                         
 -10  14   4        387.56        435.42        13.94 o                         
  -8  14   4          0.06          7.10         2.34 o                         
  -6  14   4        237.16        231.14         7.94 o                         
  -4  14   4        574.10        600.70        13.95 o                         
  -2  14   4         27.15         18.75         2.09 o                         
   0  14   4         11.20         17.66         1.34 o                         
   2  14   4        566.41        582.77         9.88 o                         
   4  14   4        439.56        420.16         9.17 o                         
   6  14   4       1163.54       1172.75        20.75 o                         
   8  14   4         74.39         69.67         3.22 o                         
  10  14   4          9.31         10.78         2.38 o                         
  -9  15   4         56.22         56.77         7.73 o                         
  -7  15   4         14.86         16.09         2.51 o                         
  -5  15   4        737.97        814.94        17.98 o                         
  -3  15   4         50.58         40.46         2.87 o                         
  -1  15   4        302.88        309.00         8.36 o                         
   1  15   4         80.07         84.24         3.06 o                         
   3  15   4          4.25          3.20         1.15 o                         
   5  15   4         43.78         51.14         2.82 o                         
   7  15   4        132.13        135.34         4.63 o                         
   9  15   4         43.51         45.72         5.18 o                         
  -8  16   4        129.90        117.78         6.34 o                         
  -6  16   4        192.15        234.46         7.77 o                         
  -4  16   4          7.39         13.27         2.40 o                         
  -2  16   4          8.83         11.05         1.69 o                         
   0  16   4        211.20        188.27         5.92 o                         
   2  16   4          3.33          7.85         1.56 o                         
   4  16   4         91.92        103.11         3.98 o                         
   6  16   4         35.97         38.06         2.50 o                         
   8  16   4        162.01        132.76         5.28 o                         
  -5  17   4        578.91        650.39        15.61 o                         
  -3  17   4         13.91         19.14         2.14 o                         
  -1  17   4        218.47        221.14         6.88 o                         
   1  17   4        278.72        284.96         7.75 o                         
   3  17   4          1.94         -1.36         2.11 o                         
   5  17   4          0.29          3.58         1.68 o                         
   0   1   5       2455.05       2707.43        22.44 o                         
  -1   2   5       1755.47       2038.94        17.47 o                         
   1   2   5        233.01        203.27         2.84 o                         
  -2   3   5        396.97        451.48         5.64 o                         
   0   3   5         81.69         68.79         2.36 o                         
   2   3   5       3684.14       3728.22        34.60 o                         
  -3   4   5          8.44         10.12         0.97 o                         
  -1   4   5          0.19          2.57         1.93 o                         
   1   4   5       2554.69       2615.26        22.17 o                         
   3   4   5          5.54          1.81         1.96 o                         
  -4   5   5          6.25         14.10         1.83 o                         
  -2   5   5        529.05        498.54         5.72 o                         
   0   5   5        344.25        453.33         6.70 o                         
   2   5   5       1514.43       1628.69        16.16 o                         
   4   5   5        116.80        121.90         2.80 o                         
  -5   6   5        826.88        749.66         9.12 o                         
  -3   6   5        565.10        747.97         9.59 o                         
  -1   6   5        105.05        131.78         3.32 o                         
   1   6   5        745.11        721.44         8.17 o                         
   3   6   5        709.81        807.46         9.06 o                         
   5   6   5        247.70        233.10         3.92 o                         
  -6   7   5       2709.41       2724.86        34.35 o                         
  -4   7   5        277.91        254.77         4.73 o                         
  -2   7   5         17.16         39.02         1.34 o                         
   0   7   5       4531.88       4596.19        45.47 o                         
   2   7   5        168.04        189.84         3.26 o                         
   4   7   5         83.17         88.55         2.31 o                         
   6   7   5        204.23        198.67         6.04 o                         
  -7   8   5        793.00        764.12        15.90 o                         
  -5   8   5       3372.43       3605.15        43.53 o                         
  -3   8   5        158.90        172.16         3.55 o                         
  -1   8   5       1320.46       1282.27        14.23 o                         
   1   8   5        196.57        169.61         2.93 o                         
   3   8   5        446.08        524.29         6.78 o                         
   5   8   5         65.63         86.02         2.54 o                         
   7   8   5        316.92        296.06         7.03 o                         
  -8   9   5        249.60        258.71         9.74 o                         
  -6   9   5        237.71        236.55         8.56 o                         
  -4   9   5         51.37         63.06         2.47 o                         
  -2   9   5        154.99        137.14         3.16 o                         
   0   9   5        511.04        511.90         7.16 o                         
   2   9   5          3.58          3.96         2.51 o                         
   4   9   5       1002.68        939.61        12.82 o                         
   6   9   5         12.07         11.75         4.93 o                         
   8   9   5         47.87         46.35         2.67 o                         
  -9  10   5         32.96         44.97         6.09 o                         
  -7  10   5         39.27         27.89         3.42 o                         
  -5  10   5       1172.42       1102.12        17.27 o                         
  -3  10   5       1773.91       1863.24        22.84 o                         
  -1  10   5        547.04        545.20         9.16 o                         
   1  10   5        658.82        709.99         9.45 o                         
   3  10   5        402.62        412.69         5.50 o                         
   5  10   5       2118.59       2206.09        30.98 o                         
   7  10   5         34.25         33.95         2.38 o                         
   9  10   5         56.68         42.16         4.13 o                         
 -10  11   5        103.15        101.70         6.09 o                         
  -6  11   5        778.77        747.16        20.83 o                         
  -4  11   5         33.79         42.85         3.51 o                         
  -2  11   5         72.46         79.48         4.39 o                         
   0  11   5          1.25          2.98         2.49 o                         
   2  11   5          0.62          4.15         1.00 o                         
   4  11   5        513.60        550.37         9.62 o                         
   6  11   5        564.82        494.64        12.33 o                         
   8  11   5        419.95        425.27         9.58 o                         
  10  11   5        188.28        181.23         7.08 o                         
 -11  12   5          0.39          2.15         1.95 o                         
  -9  12   5         67.08         77.28         5.69 o                         
  -7  12   5        179.81        214.56         9.07 o                         
  -5  12   5         19.21         21.14         2.87 o                         
  -3  12   5         43.56         24.80         3.49 o                         
  -1  12   5         18.02         15.05         1.22 o                         
   1  12   5       1998.27       1967.59        25.96 o                         
   3  12   5         11.67         15.64         2.03 o                         
   5  12   5         56.97         37.41         2.67 o                         
   7  12   5          2.27         -1.50         1.50 o                         
   9  12   5        778.04        808.56        19.02 o                         
  11  12   5         75.92         80.62         4.69 o                         
 -10  13   5        250.93        223.49         9.50 o                         
  -8  13   5         41.55         47.62         5.09 o                         
  -6  13   5          6.05          2.02         4.10 o                         
  -4  13   5          0.70          0.98         2.09 o                         
  -2  13   5        766.45        738.63        17.43 o                         
   0  13   5          7.43          6.43         1.06 o                         
   2  13   5        540.34        578.10         9.85 o                         
   4  13   5        649.94        641.93        12.74 o                         
   6  13   5         71.21         64.88         3.37 o                         
   8  13   5          0.01         -1.74         1.74 o                         
  10  13   5         90.66         91.35         4.91 o                         
  -9  14   5          2.82          2.67         2.81 o                         
  -7  14   5          1.63          0.67         1.62 o                         
  -5  14   5          3.91          3.08         1.75 o                         
  -3  14   5        411.11        421.32        10.77 o                         
  -1  14   5        862.09        897.72        16.27 o                         
   1  14   5         55.29         43.69         1.97 o                         
   3  14   5        869.58        783.90        14.94 o                         
   5  14   5        139.62        131.22         4.59 o                         
   7  14   5         98.61        114.09         4.33 o                         
   9  14   5          0.08         -0.46         1.25 o                         
  -8  15   5        457.09        440.56        14.01 o                         
  -6  15   5        218.29        210.64         7.23 o                         
  -4  15   5         38.66         42.54         3.13 o                         
  -2  15   5        344.36        369.73         9.85 o                         
   0  15   5          8.93         16.63         1.84 o                         
   2  15   5        395.87        378.03         8.06 o                         
   4  15   5        311.23        342.72         8.25 o                         
   6  15   5        165.12        157.91         5.23 o                         
   8  15   5         17.07         12.75         1.84 o                         
  -5  16   5         14.66          7.67         1.84 o                         
  -3  16   5         13.68         13.40         1.91 o                         
  -1  16   5         42.19         36.67         3.43 o                         
   1  16   5          2.68          0.28         0.98 o                         
   3  16   5          0.10          8.65         3.23 o                         
   5  16   5        276.35        309.13         9.30 o                         
  -2  17   5         19.55         23.84         2.62 o                         
   0  17   5        126.61        126.15         4.86 o                         
   2  17   5          4.98          4.40         2.70 o                         
   0   0   6      23030.37      23387.08       366.47 o                         
   1   1   6        802.17        860.22         8.70 o                         
   0   2   6        320.28        299.72         3.84 o                         
   2   2   6       1696.17       1758.15        15.72 o                         
  -1   3   6        294.08        309.40         5.56 o                         
   1   3   6        404.40        453.33         6.32 o                         
   3   3   6        446.35        449.86         5.60 o                         
  -2   4   6        809.58        772.38         8.25 o                         
   0   4   6          9.47         12.39         1.05 o                         
   2   4   6        222.20        207.31         4.74 o                         
   4   4   6         91.48         98.30         2.23 o                         
  -3   5   6        513.75        503.39         6.22 o                         
  -1   5   6         94.96         91.53         2.52 o                         
   1   5   6          6.64         11.39         2.31 o                         
   3   5   6        154.06        128.85         3.34 o                         
   5   5   6        268.26        236.99         4.86 o                         
  -4   6   6        671.38        624.81         7.46 o                         
  -2   6   6          5.83          5.65         1.75 o                         
   0   6   6        245.41        277.50         4.39 o                         
   2   6   6        160.24        132.93         2.78 o                         
   4   6   6       1265.30       1339.12        15.54 o                         
   6   6   6         73.52         97.54         4.03 o                         
  -5   7   6        213.47        240.16         4.34 o                         
  -3   7   6        178.17        177.71         3.46 o                         
  -1   7   6          9.13          2.71         1.78 o                         
   1   7   6        161.78        174.61         3.44 o                         
   3   7   6        456.85        426.98         6.17 o                         
   5   7   6        118.54        130.03         3.45 o                         
   7   7   6         10.38          4.42         3.71 o                         
  -6   8   6         76.48         97.17         5.96 o                         
  -4   8   6        387.85        385.50         6.02 o                         
  -2   8   6          2.12          3.04         2.15 o                         
   0   8   6        118.51         93.76         2.11 o                         
   2   8   6         42.78         57.20         2.50 o                         
   4   8   6         90.03        121.46         2.63 o                         
   6   8   6          0.08          2.15         1.86 o                         
   8   8   6        112.12         97.20         5.54 o                         
  -7   9   6          3.00          3.03         1.87 o                         
  -5   9   6        500.86        510.37         8.50 o                         
  -3   9   6        749.09        703.78        10.19 o                         
  -1   9   6        134.13        149.21         2.92 o                         
   1   9   6         50.68         61.22         3.14 o                         
   3   9   6         37.57         39.89         2.58 o                         
   5   9   6         47.19         66.39         3.84 o                         
   7   9   6        125.06        126.92         4.60 o                         
   9   9   6        251.37        290.71        10.88 o                         
  -8  10   6         81.64         64.79        10.29 o                         
  -6  10   6        693.10        735.04        20.73 o                         
  -4  10   6        216.02        211.85         6.33 o                         
  -2  10   6          6.96          5.41         2.00 o                         
   0  10   6         21.24         39.89         3.98 o                         
   2  10   6        228.96        217.55         4.66 o                         
   4  10   6          8.37         12.07         2.77 o                         
   6  10   6        850.67        870.11        16.38 o                         
   8  10   6        254.99        280.90         7.43 o                         
  10  10   6         49.52         51.03         3.82 o                         
  -7  11   6         96.20         89.47         7.83 o                         
  -5  11   6         65.72         75.57         5.42 o                         
  -3  11   6         11.56         17.62         1.76 o                         
  -1  11   6        479.73        473.62        10.73 o                         
   1  11   6        433.30        389.46         7.56 o                         
   3  11   6         42.60         44.61         1.84 o                         
   5  11   6        494.17        526.87        11.11 o                         
   7  11   6         53.40         57.40         3.07 o                         
   9  11   6        185.26        192.93         7.41 o                         
  11  11   6          1.13          0.68         3.14 o                         
 -10  12   6        234.72        231.30        10.17 o                         
  -8  12   6        273.53        323.72        12.29 o                         
  -6  12   6        136.76        149.68         7.57 o                         
  -4  12   6        120.45        102.62         5.95 o                         
  -2  12   6         20.91         26.89         2.29 o                         
   0  12   6        315.23        301.14         7.16 o                         
   2  12   6        121.70        137.40         3.59 o                         
   4  12   6         65.88         58.66         3.07 o                         
   6  12   6          0.82          9.16         1.76 o                         
   8  12   6         31.18         36.57         2.65 o                         
  10  12   6         28.68         33.34         3.66 o                         
  -9  13   6          0.01         -1.34         2.77 o                         
  -7  13   6        129.57        141.34         7.46 o                         
  -5  13   6          0.24         -1.41         3.84 o                         
  -3  13   6          4.07          4.89         2.15 o                         
  -1  13   6         18.37         21.19         2.64 o                         
   1  13   6         34.98         21.53         1.48 o                         
   3  13   6        156.64        182.18         5.50 o                         
   5  13   6        282.59        256.27         7.52 o                         
   7  13   6        131.68        140.56         5.00 o                         
   9  13   6         53.27         60.27         4.17 o                         
  -8  14   6          1.66          4.49         1.85 o                         
  -6  14   6         87.79         69.14         4.96 o                         
  -4  14   6         77.00         65.82         3.80 o                         
  -2  14   6         38.75         26.55         2.37 o                         
   0  14   6          1.85         -0.10         1.06 o                         
   2  14   6        120.80        114.10         3.63 o                         
   4  14   6         27.21         19.02         1.88 o                         
   6  14   6        273.42        254.38         7.10 o                         
   8  14   6          1.46          2.12         2.37 o                         
  -5  15   6        221.40        229.19         7.75 o                         
  -3  15   6         31.02         37.08         2.83 o                         
  -1  15   6         37.06         20.58         2.16 o                         
   1  15   6          0.03          3.54         2.00 o                         
   3  15   6         19.37         20.74         2.47 o                         
   5  15   6          5.29          1.19         2.68 o                         
  -4  16   6          1.03          0.94         2.67 o                         
  -2  16   6          8.96         12.35         2.39 o                         
   0  16   6         20.54         15.59         1.85 o                         
   2  16   6          2.14          9.45         2.28 o                         
   4  16   6          1.55          1.33         1.50 o                         
   0   1   7        342.14        356.80         4.76 o                         
  -1   2   7        176.01        143.00         3.38 o                         
   1   2   7        208.60        225.30         4.01 o                         
  -2   3   7         92.35         96.97         3.57 o                         
   0   3   7         15.31         21.00         1.89 o                         
   2   3   7         92.16         87.62         2.73 o                         
  -3   4   7         29.16         24.94         1.63 o                         
  -1   4   7        626.81        595.42         8.03 o                         
   1   4   7        481.99        481.65         8.00 o                         
   3   4   7        190.83        230.58         4.53 o                         
  -4   5   7        602.92        677.18        10.40 o                         
  -2   5   7        383.24        405.91         6.21 o                         
   0   5   7         40.72         46.72         1.63 o                         
   2   5   7         75.63         95.50         2.81 o                         
   4   5   7        380.18        378.44         6.67 o                         
  -5   6   7         44.55         24.58         1.64 o                         
  -3   6   7        237.05        227.97         4.00 o                         
  -1   6   7         11.79          3.59         3.30 o                         
   1   6   7        142.24        152.58         3.19 o                         
   3   6   7        109.79        108.58         3.51 o                         
   5   6   7         27.58         26.38         2.62 o                         
  -6   7   7        242.07        285.19         6.76 o                         
  -4   7   7       1087.37       1091.00        12.78 o                         
  -2   7   7        336.63        328.04         6.58 o                         
   0   7   7        842.27        788.46        10.02 o                         
   2   7   7         88.61         96.43         2.55 o                         
   4   7   7        154.91        148.28         3.50 o                         
   6   7   7          2.34          0.21         0.96 o                         
  -7   8   7          9.66         28.03         3.16 o                         
  -5   8   7        568.87        668.62        15.04 o                         
  -3   8   7          0.00         -0.15         1.36 o                         
  -1   8   7        194.99        185.90         4.70 o                         
   1   8   7          7.07          7.70         1.20 o                         
   3   8   7        445.27        512.22         8.98 o                         
   5   8   7         53.49         33.72         2.56 o                         
   7   8   7         92.12         85.10         4.09 o                         
  -8   9   7        324.29        328.84        12.00 o                         
  -6   9   7         61.77         57.98         4.76 o                         
  -4   9   7          5.29         -3.42         3.42 o                         
  -2   9   7          6.59         10.01         1.23 o                         
   0   9   7        428.60        436.33         9.21 o                         
   2   9   7         65.95         65.96         2.87 o                         
   4   9   7        855.70        782.57        15.09 o                         
   6   9   7         34.21         33.92         2.93 o                         
   8   9   7         73.40         92.37         4.45 o                         
  -9  10   7          7.68         -6.89         6.89 o                         
  -7  10   7         15.60         30.68         3.79 o                         
  -5  10   7        228.22        199.61         8.73 o                         
  -3  10   7         31.28         27.12         2.28 o                         
  -1  10   7         20.52         14.94         1.49 o                         
   1  10   7        740.78        824.24        15.35 o                         
   3  10   7         74.13         76.38         3.47 o                         
   5  10   7        163.68        162.99         5.27 o                         
   7  10   7         95.92         94.70         4.44 o                         
   9  10   7        310.17        257.75         9.22 o                         
 -10  11   7         21.03         19.60         5.52 o                         
  -8  11   7         36.85         36.58         6.07 o                         
  -6  11   7       1256.61       1283.49        33.39 o                         
  -4  11   7        310.71        356.66        12.61 o                         
  -2  11   7          0.20          3.83         2.53 o                         
   0  11   7         86.48         75.65         3.44 o                         
   2  11   7         14.52         10.36         1.85 o                         
   4  11   7         59.87         61.92         3.10 o                         
   6  11   7        227.94        192.94         7.25 o                         
   8  11   7        431.12        445.12        10.50 o                         
  10  11   7         19.61         12.65         2.39 o                         
  -9  12   7        114.92        138.41        10.17 o                         
  -7  12   7          2.44          3.47         5.88 o                         
  -5  12   7          2.00          2.43         1.87 o                         
  -3  12   7         42.15         60.31         4.85 o                         
  -1  12   7          2.94          3.27         1.55 o                         
   1  12   7        889.12        910.78        20.24 o                         
   3  12   7          7.22          7.70         0.99 o                         
   5  12   7         73.63        110.86         4.37 o                         
   7  12   7         59.59         54.96         3.31 o                         
   9  12   7        146.48        139.03         6.59 o                         
  -8  13   7          8.35         28.86         4.85 o                         
  -6  13   7        124.91        117.97         7.03 o                         
  -4  13   7         13.07         16.62         2.93 o                         
  -2  13   7        596.69        623.12        25.12 o                         
   0  13   7        144.77        155.18         4.75 o                         
   2  13   7          0.10          0.81         0.92 o                         
   4  13   7        140.06        124.50         4.64 o                         
   6  13   7          1.75         -0.79         2.74 o                         
   8  13   7          5.54          3.64         1.67 o                         
  -5  14   7         27.38         41.25         5.81 o                         
  -3  14   7         31.00         32.71         3.25 o                         
  -1  14   7        835.40        941.52        20.16 o                         
   1  14   7          0.28         -0.93         1.16 o                         
   3  14   7        272.98        226.25         7.87 o                         
   5  14   7          6.58         -1.88         1.88 o                         
  -4  15   7         35.34         36.49         3.33 o                         
  -2  15   7         59.03         70.50         4.39 o                         
   0  15   7          7.12         12.68         1.80 o                         
   2  15   7         51.52         40.10         4.41 o                         
   4  15   7         64.83         64.52         4.10 o                         
   0   0   8      16738.13      17215.36       365.46 o                         
   1   1   8        391.92        427.05         7.29 o                         
   0   2   8        233.60        211.71         4.40 o                         
   2   2   8        303.76        297.17         7.60 o                         
  -1   3   8         43.79         48.62         1.76 o                         
   1   3   8        441.26        448.20         7.12 o                         
   3   3   8        279.14        282.64         5.32 o                         
  -2   4   8       1439.67       1456.80        15.79 o                         
   0   4   8         77.74         69.75         2.32 o                         
   2   4   8         33.95         30.75         1.91 o                         
   4   4   8          2.57          2.64         2.73 o                         
  -3   5   8        999.59        978.27        13.20 o                         
  -1   5   8         32.38         37.83         1.91 o                         
   1   5   8          4.75          2.50         2.31 o                         
   3   5   8        240.81        217.67         5.71 o                         
   5   5   8         27.76         23.41         3.15 o                         
  -4   6   8        237.08        186.23         5.06 o                         
  -2   6   8         93.31         81.94         3.95 o                         
   0   6   8        342.44        349.74         5.71 o                         
   2   6   8        255.90        254.34         5.86 o                         
   4   6   8        371.55        392.82         9.95 o                         
   6   6   8        305.43        279.14        11.23 o                         
  -5   7   8         55.09         68.33         3.65 o                         
  -3   7   8         20.68         24.96         1.89 o                         
  -1   7   8         51.10         86.45         3.38 o                         
   1   7   8        305.61        303.46         7.39 o                         
   3   7   8        332.77        334.73         8.20 o                         
   5   7   8        205.41        199.63        13.23 o                         
   7   7   8          5.01         -2.68         4.90 o                         
  -6   8   8          1.66          0.59         2.40 o                         
  -4   8   8        227.95        230.82         7.38 o                         
  -2   8   8        452.81        414.81         8.93 o                         
   0   8   8         31.61         21.68         2.13 o                         
   2   8   8          2.76          2.02         1.64 o                         
   4   8   8         79.37        108.68         4.22 o                         
   6   8   8         38.58         30.82         2.80 o                         
   8   8   8         21.94         13.71         3.57 o                         
  -7   9   8         48.63         54.86         4.68 o                         
  -5   9   8       1363.63       1397.42        49.22 o                         
  -3   9   8         99.92         87.21         4.18 o                         
  -1   9   8          0.90         -0.04         0.97 o                         
   1   9   8          6.18          6.77         1.93 o                         
   3   9   8         54.19         32.15         2.67 o                         
   5   9   8         78.24         95.41         5.39 o                         
   7   9   8          6.70          2.78         1.85 o                         
   9   9   8        139.99        178.91         8.65 o                         
  -6  10   8        327.77        363.26        13.42 o                         
  -4  10   8         88.62         97.63         6.91 o                         
  -2  10   8          5.27          8.51         1.60 o                         
   0  10   8          0.25          2.47         1.82 o                         
   2  10   8        257.30        244.57         7.75 o                         
   4  10   8         35.22         37.79         2.70 o                         
   6  10   8         73.19         78.75         3.81 o                         
   8  10   8        105.96        124.68         5.74 o                         
  10  10   8         11.22          9.32         6.23 o                         
  -9  11   8         10.98          5.82         2.71 o                         
  -7  11   8          5.40         -0.66         3.07 o                         
  -5  11   8         22.47         32.05         4.43 o                         
  -1  11   8         11.35         11.96         1.96 o                         
   1  11   8         56.46         48.50         4.08 o                         
   3  11   8        337.82        315.83         8.07 o                         
   5  11   8        194.87        203.95         6.30 o                         
   7  11   8         97.34        103.54         4.52 o                         
   9  11   8        191.92        210.32         8.49 o                         
  -6  12   8         38.87         45.10         4.60 o                         
  -4  12   8          5.57          9.36         2.52 o                         
  -2  12   8          1.04          4.31         2.91 o                         
   0  12   8         12.99         12.68         2.88 o                         
   2  12   8         20.05         29.02         2.93 o                         
   4  12   8          7.40         13.99         3.05 o                         
   6  12   8          1.33          3.39         3.56 o                         
  -5  13   8          3.72          0.33         2.81 o                         
  -3  13   8         62.80         74.40         5.62 o                         
  -1  13   8         37.58         53.49         4.84 o                         
   1  13   8         61.12         37.64         5.62 o                         
   3  13   8         96.21        126.38         7.68 o                         
   5  13   8        159.00        150.58         6.46 o                         
  -2  14   8         84.75         73.87         7.12 o                         
   0  14   8          4.62          8.85         1.67 o                         
   2  14   8         36.28         48.15         4.54 o                         
   0   1   9        362.89        373.90         6.95 o                         
  -1   2   9        154.93        159.61         4.14 o                         
   1   2   9         80.17         75.26         2.76 o                         
  -2   3   9         99.32        109.28         4.20 o                         
   0   3   9          6.47          7.75         1.39 o                         
   2   3   9         45.30         51.69         4.19 o                         
  -3   4   9          0.13          0.72         1.24 o                         
  -1   4   9        110.25         92.64         3.68 o                         
   1   4   9        242.75        281.39        11.35 o                         
   3   4   9         84.81        112.81         4.69 o                         
  -4   5   9        236.42        235.74         6.54 o                         
  -2   5   9          3.84          7.79         1.58 o                         
   0   5   9         50.24         53.34         2.81 o                         
   2   5   9         53.20         71.39         3.75 o                         
   4   5   9        292.83        285.08         8.31 o                         
  -5   6   9         27.13         15.70         3.31 o                         
  -3   6   9         52.38         64.87         4.02 o                         
  -1   6   9         68.57         49.22         2.77 o                         
   1   6   9         79.85         92.18         3.82 o                         
   3   6   9        223.10        238.49         7.19 o                         
   5   6   9         24.08         34.16         2.81 o                         
  -6   7   9        104.35        130.86         6.96 o                         
  -4   7   9        540.28        535.34        17.02 o                         
  -2   7   9        150.90        143.24         5.96 o                         
   0   7   9        451.87        446.25        10.02 o                         
   2   7   9          3.20         -0.06         1.99 o                         
   4   7   9         20.74         18.11         2.33 o                         
   6   7   9          0.01         -1.21         2.17 o                         
  -5   8   9        246.72        308.60        11.81 o                         
  -3   8   9          0.92         -2.51         2.51 o                         
  -1   8   9        148.96        154.15         6.29 o                         
   1   8   9          0.80          1.80         1.31 o                         
   3   8   9        108.85        120.08         4.65 o                         
   5   8   9         49.10         33.60         2.91 o                         
   7   8   9          8.21          2.36         2.12 o                         
  -8   9   9         83.17         79.01        10.12 o                         
  -6   9   9         15.96         29.57         3.60 o                         
  -4   9   9         25.93         37.40         4.05 o                         
  -2   9   9         11.43         20.16         2.45 o                         
   0   9   9        191.38        192.48         7.20 o                         
   2   9   9         27.80         19.46         2.60 o                         
   4   9   9        499.48        425.14        10.15 o                         
   6   9   9         15.14         10.95         2.71 o                         
   8   9   9          1.40          3.47         2.04 o                         
  -7  10   9          1.60         -9.52        10.55 o                         
  -5  10   9        203.48        191.73        10.34 o                         
  -3  10   9          0.40         -0.36         2.95 o                         
  -1  10   9         10.76          0.76         2.00 o                         
   1  10   9        467.10        498.12        13.71 o                         
   3  10   9         58.08         71.86         3.69 o                         
   5  10   9         39.72         51.44         3.22 o                         
   7  10   9         34.51         30.30         2.75 o                         
  -6  11   9        590.36        588.43        25.12 o                         
  -4  11   9         90.94         88.47         6.30 o                         
  -2  11   9          0.29          5.34         2.25 o                         
   0  11   9          4.95         -0.86         6.00 o                         
   2  11   9          1.76          5.14         2.32 o                         
   4  11   9         46.33         63.32         4.42 o                         
   6  11   9        175.25        130.05         5.18 o                         
  -3  12   9          0.47          1.31         2.95 o                         
  -1  12   9          9.90         15.14         3.37 o                         
   1  12   9        267.14        251.18        10.89 o                         
   3  12   9          0.03         -0.94         2.86 o                         
   1   1  10         77.94         85.83         8.75 o                         
   0   2  10         46.00         37.43         2.96 o                         
   2   2  10        195.56        178.16         5.20 o                         
  -1   3  10         27.72         29.07         2.88 o                         
   1   3  10         21.74         12.84         3.33 o                         
   3   3  10         27.64         25.13         2.80 o                         
  -2   4  10         71.86         58.18         3.05 o                         
   0   4  10          2.94          2.20         2.02 o                         
   2   4  10          0.45         -0.67         1.57 o                         
   4   4  10          0.80          2.02         1.28 o                         
  -3   5  10         35.73         33.80         3.10 o                         
  -1   5  10          4.87          3.44         2.29 o                         
   1   5  10         27.11         35.58         2.55 o                         
   3   5  10         18.74         12.83         2.04 o                         
   5   5  10         33.64         22.81         2.38 o                         
  -4   6  10        136.80        100.54         5.10 o                         
  -2   6  10         34.69         23.24         2.62 o                         
   0   6  10         67.78         74.99         3.53 o                         
   2   6  10          2.95          6.33         2.77 o                         
   4   6  10        150.32        168.07         9.11 o                         
   6   6  10          0.80          1.57         8.55 o                         
  -5   7  10          5.15          3.52         2.17 o                         
  -3   7  10         15.30         14.38         2.99 o                         
  -1   7  10          0.72          3.18         2.06 o                         
   1   7  10         37.66         37.39         2.59 o                         
   3   7  10          5.14          0.41         2.23 o                         
   5   7  10         23.59         22.41         2.79 o                         
   7   7  10          0.23          6.14         5.67 o                         
  -6   8  10          0.01         13.00         4.46 o                         
  -4   8  10        117.22        111.29         6.91 o                         
  -2   8  10          0.16          2.42         1.65 o                         
   0   8  10          0.19          1.51         1.83 o                         
   2   8  10         26.90         25.10         2.81 o                         
   4   8  10          1.16          0.12         1.52 o                         
   6   8  10          0.10          6.00         3.30 o                         
  -5   9  10        104.22         76.87         7.22 o                         
  -3   9  10         52.40         53.38         4.98 o                         
  -1   9  10          3.04          4.44         2.60 o                         
   1   9  10          0.67          5.59         4.24 o                         
   3   9  10         27.09         13.92         5.67 o                         
   5   9  10         57.90         65.97         3.94 o                         
  -2  10  10          5.78          7.64         2.72 o                         
   0  10  10          3.12          9.28         3.52 o                         
   2  10  10         62.45         52.04         5.72 o                         
   4  10  10          7.64          5.91         2.58 o                         
   0   1  11        264.68        126.16        27.84 o                         
  -1   2  11        257.60        259.02         8.83 o                         
   1   2  11          6.38          3.11         5.01 o                         
  -2   3  11          0.02         -2.92         3.39 o                         
   0   3  11         24.34         21.62         3.87 o                         
   2   3  11         28.71         32.96         2.77 o                         
  -3   4  11          1.23         -1.64         1.64 o                         
  -1   4  11         10.24         10.57         2.55 o                         
   1   4  11         24.38         26.65         2.41 o                         
   3   4  11         29.75         32.11         3.48 o                         
  -4   5  11         10.61          3.66         1.76 o                         
  -2   5  11          0.08          0.04         3.70 o                         
   0   5  11         39.48         49.63         4.34 o                         
   2   5  11         41.79         50.42         3.46 o                         
   4   5  11          0.11          2.29         2.20 o                         
  -5   6  11          0.05          6.52         2.95 o                         
  -3   6  11         70.96         75.39         4.69 o                         
  -1   6  11         13.66         20.06         2.81 o                         
   1   6  11         18.19         13.20         3.16 o                         
   3   6  11         91.93        104.59         4.63 o                         
   5   6  11          1.13          0.13         1.78 o                         
  -4   7  11          9.17          7.73         3.28 o                         
  -2   7  11         25.94         26.81         4.55 o                         
   0   7  11        189.95        202.16         9.36 o                         
   4   7  11          0.49          0.94         2.62 o                         
  -1   8  11         21.19         11.58         3.09 o                         
   1   8  11          8.20         11.38         4.01 o                         
   0   0  12        428.59        188.33        59.39 o                         
   1   1  12         76.34         80.41        11.79 o                         
   0   2  12          3.95          0.09         4.18 o                         
   2   2  12         31.48         11.91         3.65 o                         
  -1   3  12          0.72         -2.25         2.25 o                         
   0   4  12         10.71         12.70         4.35 o                         
                                                                                
